# Supplementary material for: Assessing the impact of climate change and human activity on streamflow in a semiarid basin using precipitation and baseflow analysis
Source: Sci Rep. 2022 Jun 2;12:9228. doi: 10.1038/s41598-022-13143-y (PMC9163101; doi:10.1038/s41598-022-13143-y)
Supplement: Supplementary file 1 — Supplementary Information. [file 41598_2022_13143_MOESM1_ESM.zip]

Archive with 2 entries (2 files):
- Data of Streamflow.xlsx
- Data of Precipitation.xlsx
