# Supplementary material for: Assessing the impact of climate change and human activity on streamflow in a semiarid basin using precipitation and baseflow analysis
Source: Sci Rep. 2022 Jun 2;12:9228. doi: 10.1038/s41598-022-13143-y (PMC9163101; doi:10.1038/s41598-022-13143-y)
Supplement: Supplementary file 1 — Supplementary Information. [file 41598_2022_13143_MOESM1_ESM.zip › Data of Streamflow.xlsx]

## Sheet: Dorod
Wet Season			Dry Season
Date	Discharge		Date	Discharge
1967-09-24	0.73		1968-06-23	9.99
1967-09-25	0.73		1968-06-24	9.99
1967-09-26	0.66		1968-06-25	9.99
1967-09-27	0.66		1968-06-26	10.2
1967-09-28	0.66		1968-06-27	9.82
1967-09-29	0.66		1968-06-28	9.99
1967-09-30	0.73		1968-06-29	9.99
1967-10-01	0.68		1968-06-30	9.82
1967-10-02	0.73		1968-07-01	9.82
1967-10-03	0.73		1968-07-02	9.48
1967-10-04	0.73		1968-07-03	9.48
1967-10-05	0.73		1968-07-04	9.31
1967-10-06	0.73		1968-07-05	9.82
1967-10-07	0.77		1968-07-06	9.99
1967-10-08	0.73		1968-07-07	9.99
1967-10-09	0.73		1968-07-08	10.2
1967-10-10	0.73		1968-07-09	10.7
1967-10-11	0.84		1968-07-10	10.5
1967-10-12	0.87		1968-07-11	10.3
1967-10-13	0.84		1968-07-12	10.2
1967-10-14	0.87		1968-07-13	10.2
1967-10-15	0.9		1968-07-14	10.2
1967-10-16	0.98		1968-07-15	10.7
1967-10-17	1.01		1968-07-16	10.5
1967-10-18	1.01		1968-07-17	10.5
1967-10-19	1.25		1968-07-18	9.99
1967-10-20	1.15		1968-07-19	9.99
1967-10-21	1.3		1968-07-20	9.65
1967-10-22	1.3		1968-07-21	9.31
1967-10-23	1.3		1968-07-22	8.8
1967-10-24	1.2		1968-07-23	8.97
1967-10-25	1.4		1968-07-24	8.8
1967-10-26	1.8		1968-07-25	9.14
1967-10-27	1.9		1968-07-26	9.14
1967-10-28	2.7		1968-07-27	9.14
1967-10-29	2.7		1968-07-28	9.14
1967-10-30	3.2		1968-07-29	9.14
1967-10-31	3.4		1968-07-30	8.66
1967-11-01	4		1968-07-31	8.52
1967-11-02	5.9		1968-08-01	8.52
1967-11-03	6.4		1968-08-02	8.38
1967-11-04	6.3		1968-08-03	8.52
1967-11-05	6.1		1968-08-04	8.52
1967-11-06	5.9		1968-08-05	8.1
1967-11-07	5.8		1968-08-06	7.68
1967-11-08	6.3		1968-08-07	7.26
1967-11-09	7.8		1968-08-08	7.12
1967-11-10	7.1		1968-08-09	7.12
1967-11-11	7		1968-08-10	6.98
1967-11-12	6.6		1968-08-11	6.56
1967-11-13	6.6		1968-08-12	6.7
1967-11-14	6.6		1968-08-13	6.7
1967-11-15	7		1968-08-14	6.56
1967-11-16	8.8		1968-08-15	6.56
1967-11-17	18.5		1968-08-16	5.88
1967-11-18	22.8		1968-08-17	5.66
1967-11-19	17		1968-08-18	5.44
1967-11-20	13.9		1968-08-19	5.34
1967-11-21	12.2		1968-08-20	5.12
1967-11-22	11.4		1968-08-21	4.7
1967-11-23	10.7		1968-08-22	4.3
1967-11-24	10.2		1968-08-23	4.5
1967-11-25	10		1968-08-24	4.6
1967-11-26	9.8		1968-08-25	4.5
1967-11-27	10.2		1968-08-26	4.3
1967-11-28	11.4		1968-08-27	4.2
1967-11-29	11.4		1968-08-28	4.4
1967-11-30	12		1968-08-29	6.7
1967-12-01	11.9		1968-08-30	7.4
1967-12-02	11.2		1968-08-31	6.84
1967-12-03	11		1968-09-01	5.88
1967-12-04	10.9		1968-09-02	5.23
1967-12-05	11.2		1968-09-03	5.01
1967-12-06	11.2		1968-09-04	4.9
1967-12-07	11		1968-09-05	4.7
1967-12-08	10.9		1968-09-06	4.5
1967-12-09	10.9		1968-09-07	4.7
1967-12-10	10.9		1968-09-08	4.5
1967-12-11	10.7		1968-09-09	4.3
1967-12-12	10.5		1968-09-10	4.2
1967-12-13	10.3		1968-09-11	3.9
1967-12-14	10.2		1968-09-12	4
1967-12-15	10.5		1968-09-13	3.9
1967-12-16	11.2		1968-09-14	4.1
1967-12-17	13.3		1968-09-15	4.1
1967-12-18	11.5		1968-09-16	4.3
1967-12-19	12.6		1968-09-17	4.2
1967-12-20	11.9		1968-09-18	4.5
1967-12-21	11.5		1968-09-19	5.12
1967-12-22	11.1		1968-09-20	5.12
1967-12-23	10.8		1968-09-21	5.01
1967-12-24	10.8		1968-09-22	5.12
1967-12-25	10.2		1969-06-22	0.96
1967-12-26	10		1969-06-23	0.96
1967-12-27	12.4		1969-06-24	0.88
1967-12-28	12.4		1969-06-25	0.96
1967-12-29	13.7		1969-06-26	0.88
1967-12-30	12.6		1969-06-27	0.96
1967-12-31	11.9		1969-06-28	0.96
1968-01-01	11.2		1969-06-29	1.05
1968-01-02	10.8		1969-06-30	0.96
1968-01-03	10.8		1969-07-01	0.96
1968-01-04	10.8		1969-07-02	0.96
1968-01-05	10.8		1969-07-03	0.96
1968-01-06	11.5		1969-07-04	0.88
1968-01-07	11.7		1969-07-05	0.88
1968-01-08	10.3		1969-07-06	0.96
1968-01-09	11.2		1969-07-07	0.88
1968-01-10	11.5		1969-07-08	0.96
1968-01-11	10.9		1969-07-09	0.88
1968-01-12	11.7		1969-07-10	0.88
1968-01-13	11.9		1969-07-11	0.79
1968-01-14	12.4		1969-07-12	0.79
1968-01-15	13.9		1969-07-13	0.79
1968-01-16	16.1		1969-07-14	0.79
1968-01-17	18.8		1969-07-15	0.79
1968-01-18	17		1969-07-16	0.79
1968-01-19	16.5		1969-07-17	0.79
1968-01-20	29.1		1969-07-18	0.7
1968-01-21	48.5		1969-07-19	0.7
1968-01-22	71.7		1969-07-20	0.7
1968-01-23	160		1969-07-21	0.7
1968-01-24	181		1969-07-22	0.62
1968-01-25	123		1969-07-23	0.62
1968-01-26	83.2		1969-07-24	0.62
1968-01-27	67		1969-07-25	0.62
1968-01-28	52.9		1969-07-26	0.53
1968-01-29	64.5		1969-07-27	0.53
1968-01-30	49.8		1969-07-28	0.48
1968-01-31	43.1		1969-07-29	0.48
1968-02-01	37.9		1969-07-30	0.48
1968-02-02	35.4		1969-07-31	0.44
1968-02-03	38.5		1969-08-01	0.44
1968-02-04	30.2		1969-08-02	0.44
1968-02-05	27.7		1969-08-03	0.44
1968-02-06	27.7		1969-08-04	0.39
1968-02-07	27		1969-08-05	0.39
1968-02-08	28.1		1969-08-06	0.39
1968-02-09	31.9		1969-08-07	0.39
1968-02-10	32.9		1969-08-08	0.39
1968-02-11	31.9		1969-08-09	0.44
1968-02-12	29.8		1969-08-10	0.48
1968-02-13	29.1		1969-08-11	0.44
1968-02-14	28.7		1969-08-12	0.39
1968-02-15	27.4		1969-08-13	0.39
1968-02-16	26.4		1969-08-14	0.39
1968-02-17	25.1		1969-08-15	0.44
1968-02-18	25.1		1969-08-16	0.44
1968-02-19	25.1		1969-08-17	0.39
1968-02-20	28.7		1969-08-18	0.39
1968-02-21	45.9		1969-08-19	0.35
1968-02-22	43.1		1969-08-20	0.35
1968-02-23	39.6		1969-08-21	0.3
1968-02-24	37.9		1969-08-22	0.35
1968-02-25	37.2		1969-08-23	0.39
1968-02-26	35.4		1969-08-24	0.39
1968-02-27	36.8		1969-08-25	0.39
1968-02-28	42.8		1969-08-26	0.39
1968-02-29	78.5		1969-08-27	0.35
1968-03-01	98.8		1969-08-28	0.3
1968-03-02	100		1969-08-29	0.3
1968-03-03	115		1969-08-30	0.25
1968-03-04	133		1969-08-31	0.3
1968-03-05	148		1969-09-01	0.35
1968-03-06	162		1969-09-02	0.35
1968-03-07	185		1969-09-03	0.35
1968-03-08	263		1969-09-04	0.35
1968-03-09	232		1969-09-05	0.35
1968-03-10	266		1969-09-06	0.35
1968-03-11	324		1969-09-07	0.3
1968-03-12	258		1969-09-08	0.35
1968-03-13	215		1969-09-09	0.39
1968-03-14	259		1969-09-10	0.35
1968-03-15	249		1969-09-11	0.35
1968-03-16	198		1969-09-12	0.35
1968-03-17	167		1969-09-13	0.35
1968-03-18	171		1969-09-14	0.35
1968-03-19	270		1969-09-15	0.39
1968-03-20	300		1969-09-16	0.39
1968-03-21	445		1969-09-17	0.39
1968-03-22	348		1969-09-18	0.39
1968-03-23	255		1969-09-19	0.44
1968-03-24	226		1969-09-20	0.44
1968-03-25	196		1969-09-21	0.48
1968-03-26	173		1969-09-22	0.44
1968-03-27	157		1970-06-22	2.81
1968-03-28	143		1970-06-23	2.87
1968-03-29	133		1970-06-24	2.87
1968-03-30	123		1970-06-25	2.87
1968-03-31	115		1970-06-26	2.75
1968-04-01	107		1970-06-27	2.62
1968-04-02	102		1970-06-28	2.62
1968-04-03	108		1970-06-29	2.5
1968-04-04	111		1970-06-30	2.43
1968-04-05	116		1970-07-01	2.18
1968-04-06	137		1970-07-02	2.25
1968-04-07	133		1970-07-03	2.25
1968-04-08	120		1970-07-04	2.25
1968-04-09	114		1970-07-05	2.31
1968-04-10	104		1970-07-06	2.43
1968-04-11	113		1970-07-07	2.12
1968-04-12	154		1970-07-08	2.12
1968-04-13	281		1970-07-09	2.06
1968-04-14	221		1970-07-10	2.01
1968-04-15	139		1970-07-11	1.93
1968-04-16	113		1970-07-12	1.93
1968-04-17	103		1970-07-13	1.75
1968-04-18	97.6		1970-07-14	2
1968-04-19	93.4		1970-07-15	1.81
1968-04-20	82.66		1970-07-16	1.75
1968-04-21	76		1970-07-17	2
1968-04-22	72		1970-07-18	2
1968-04-23	65.5		1970-07-19	2
1968-04-24	62		1970-07-20	2.12
1968-04-25	58		1970-07-21	2.18
1968-04-26	55.7		1970-07-22	2.18
1968-04-27	53.4		1970-07-23	2.18
1968-04-28	49.8		1970-07-24	2.18
1968-04-29	47.3		1970-07-25	2.18
1968-04-30	45.3		1970-07-26	2.12
1968-05-01	50.7		1970-07-27	2
1968-05-02	55.7		1970-07-28	1.93
1968-05-03	53		1970-07-29	2.06
1968-05-04	50.2		1970-07-30	2.18
1968-05-05	50.7		1970-07-31	2.25
1968-05-06	82		1970-08-01	2.25
1968-05-07	151		1970-08-02	2.93
1968-05-08	116		1970-08-03	3.93
1968-05-09	97		1970-08-04	5.58
1968-05-10	79.5		1970-08-05	5.03
1968-05-11	64.5		1970-08-06	4.27
1968-05-12	56.1		1970-08-07	3.59
1968-05-13	52.1		1970-08-08	3.17
1968-05-14	45.9		1970-08-09	2.81
1968-05-15	42.1		1970-08-10	2.56
1968-05-16	42.1		1970-08-11	2.25
1968-05-17	41.7		1970-08-12	2.01
1968-05-18	42.1		1970-08-13	2
1968-05-19	40.3		1970-08-14	1.87
1968-05-20	36.4		1970-08-15	1.87
1968-05-21	33.3		1970-08-16	1.62
1968-05-22	30.2		1970-08-17	1.7
1968-05-23	28.1		1970-08-18	1.58
1968-05-24	26.4		1970-08-19	1.66
1968-05-25	24.3		1970-08-20	1.66
1968-05-26	23.5		1970-08-21	1.58
1968-05-27	21.7		1970-08-22	1.66
1968-05-28	19.8		1970-08-23	1.66
1968-05-29	18.3		1970-08-24	1.53
1968-05-30	16.7		1970-08-25	1.31
1968-05-31	15.2		1970-08-26	1.18
1968-06-01	13.9		1970-08-27	1.18
1968-06-02	13.3		1970-08-28	1.14
1968-06-03	12.4		1970-08-29	1.23
1968-06-04	12		1970-08-30	1.23
1968-06-05	11.7		1970-08-31	1.27
1968-06-06	11.2		1970-09-01	1.23
1968-06-07	11.2		1970-09-02	1.14
1968-06-08	11		1970-09-03	1.23
1968-06-09	11		1970-09-04	1.23
1968-06-10	10.3		1970-09-05	1.18
1968-06-11	10.2		1970-09-06	1.14
1968-06-12	9.82		1970-09-07	1.23
1968-06-13	9.82		1970-09-08	1.14
1968-06-14	9.65		1970-09-09	1.14
1968-06-15	9.48		1970-09-10	1.14
1968-06-16	9.48		1970-09-11	1.23
1968-06-17	9.14		1970-09-12	1.14
1968-06-18	8.17		1970-09-13	1.23
1968-06-19	8.97		1970-09-14	1.18
1968-06-20	9.14		1970-09-15	1.14
1968-06-21	9.82		1970-09-16	1.23
1968-09-23	4.94		1970-09-17	1.27
1968-09-24	4.94		1970-09-18	1.27
1968-09-25	4.74		1970-09-19	1.23
1968-09-26	4.74		1970-09-20	1.23
1968-09-27	4.94		1970-09-21	1.27
1968-09-28	4.94		1970-09-22	1.27
1968-09-29	4.74		1971-06-22	8.12
1968-09-30	4.74		1971-06-23	8.12
1968-10-01	4.74		1971-06-24	7.84
1968-10-02	4.74		1971-06-25	7.84
1968-10-03	4.94		1971-06-26	7.56
1968-10-04	5.19		1971-06-27	7
1968-10-05	4.94		1971-06-28	7
1968-10-06	4.94		1971-06-29	6.78
1968-10-07	4.94		1971-06-30	6.78
1968-10-08	4.94		1971-07-01	6.56
1968-10-09	5.19		1971-07-02	6.56
1968-10-10	5.43		1971-07-03	6.78
1968-10-11	5.68		1971-07-04	6.56
1968-10-12	5.92		1971-07-05	6.56
1968-10-13	5.92		1971-07-06	6.56
1968-10-14	5.92		1971-07-07	6.34
1968-10-15	5.68		1971-07-08	6.34
1968-10-16	5.92		1971-07-09	6.34
1968-10-17	6.42		1971-07-10	6.12
1968-10-18	6.66		1971-07-11	6.12
1968-10-19	6.91		1971-07-12	6.12
1968-10-20	7.4		1971-07-13	5.9
1968-10-21	9.5		1971-07-14	5.9
1968-10-22	11.4		1971-07-15	6.12
1968-10-23	11.4		1971-07-16	6.12
1968-10-24	11.4		1971-07-17	5.9
1968-10-25	11.4		1971-07-18	5.9
1968-10-26	11.4		1971-07-19	5.9
1968-10-27	11.8		1971-07-20	5.68
1968-10-28	11.8		1971-07-21	5.46
1968-10-29	12.2		1971-07-22	5.68
1968-10-30	14.7		1971-07-23	5.68
1968-10-31	17.2		1971-07-24	5.24
1968-11-01	15.1		1971-07-25	5.46
1968-11-02	14.3		1971-07-26	5.46
1968-11-03	17.2		1971-07-27	5.46
1968-11-04	22.1		1971-07-28	5.24
1968-11-05	19.3		1971-07-29	5.24
1968-11-06	17.6		1971-07-30	4.8
1968-11-07	16.8		1971-07-31	4.63
1968-11-08	18.9		1971-08-01	4.8
1968-11-09	19.8		1971-08-02	4.8
1968-11-10	18		1971-08-03	4.8
1968-11-11	17.6		1971-08-04	4.8
1968-11-12	17.2		1971-08-05	4.8
1968-11-13	16.8		1971-08-06	4.8
1968-11-14	16.4		1971-08-07	4.8
1968-11-15	16		1971-08-08	4.63
1968-11-16	16.4		1971-08-09	4.47
1968-11-17	16.4		1971-08-10	4.47
1968-11-18	16		1971-08-11	4.47
1968-11-19	16		1971-08-12	4.3
1968-11-20	15.5		1971-08-13	4.3
1968-11-21	15.5		1971-08-14	4.3
1968-11-22	16		1971-08-15	4.13
1968-11-23	16		1971-08-16	4.13
1968-11-24	16		1971-08-17	4.13
1968-11-25	15.5		1971-08-18	3.8
1968-11-26	15.5		1971-08-19	3.8
1968-11-27	15.5		1971-08-20	3.63
1968-11-28	15.5		1971-08-21	3.46
1968-11-29	15.1		1971-08-22	3.46
1968-11-30	15.1		1971-08-23	3.46
1968-12-01	15.5		1971-08-24	3.3
1968-12-02	15.5		1971-08-25	3.3
1968-12-03	15.1		1971-08-26	3.3
1968-12-04	14.7		1971-08-27	3.3
1968-12-05	15.1		1971-08-28	3.13
1968-12-06	15.5		1971-08-29	3.13
1968-12-07	16		1971-08-30	3.13
1968-12-08	15.1		1971-08-31	3
1968-12-09	14.7		1971-09-01	3
1968-12-10	14.7		1971-09-02	2.87
1968-12-11	14.3		1971-09-03	2.87
1968-12-12	14.3		1971-09-04	2.87
1968-12-13	14.3		1971-09-05	2.74
1968-12-14	14.3		1971-09-06	2.74
1968-12-15	14.3		1971-09-07	2.74
1968-12-16	14.7		1971-09-08	2.74
1968-12-17	16		1971-09-09	2.48
1968-12-18	15.5		1971-09-10	2.48
1968-12-19	15.1		1971-09-11	2.48
1968-12-20	14.7		1971-09-12	2.48
1968-12-21	14.3		1971-09-13	2.61
1968-12-22	14.3		1971-09-14	2.61
1968-12-23	13.9		1971-09-15	2.61
1968-12-24	13.9		1971-09-16	2.61
1968-12-25	14.7		1971-09-17	2.48
1968-12-26	15.1		1971-09-18	2.61
1968-12-27	19.3		1971-09-19	2.61
1968-12-28	20.7		1971-09-20	2.61
1968-12-29	18		1971-09-21	2.61
1968-12-30	17.2		1971-09-22	2.61
1968-12-31	17.2		1972-06-22	1.2
1969-01-01	17.6		1972-06-23	1.2
1969-01-02	18		1972-06-24	1.2
1969-01-03	17.6		1972-06-25	1.08
1969-01-04	16.4		1972-06-26	1.08
1969-01-05	16		1972-06-27	1.3
1969-01-06	16		1972-06-28	1.3
1969-01-07	16.4		1972-06-29	1.3
1969-01-08	16.4		1972-06-30	1.3
1969-01-09	16		1972-07-01	1.3
1969-01-10	15.5		1972-07-02	1.3
1969-01-11	15.5		1972-07-03	1.2
1969-01-12	16.4		1972-07-04	1.2
1969-01-13	16		1972-07-05	1.2
1969-01-14	15.5		1972-07-06	1.2
1969-01-15	15.1		1972-07-07	1.2
1969-01-16	15.1		1972-07-08	1.2
1969-01-17	15.1		1972-07-09	1.2
1969-01-18	14.7		1972-07-10	1.2
1969-01-19	14.3		1972-07-11	1.2
1969-01-20	14.3		1972-07-12	1.3
1969-01-21	14.7		1972-07-13	1.08
1969-01-22	16.8		1972-07-14	1.08
1969-01-23	18.9		1972-07-15	1.08
1969-01-24	18.9		1972-07-16	1.08
1969-01-25	18		1972-07-17	1.08
1969-01-26	17.2		1972-07-18	1.08
1969-01-27	17.2		1972-07-19	0.98
1969-01-28	16.7		1972-07-20	0.98
1969-01-29	16		1972-07-21	1.08
1969-01-30	15.5		1972-07-22	1.08
1969-01-31	15.1		1972-07-23	1.2
1969-02-01	14.7		1972-07-24	1.2
1969-02-02	14.7		1972-07-25	1.2
1969-02-03	14.7		1972-07-26	1.2
1969-02-04	14.7		1972-07-27	1.2
1969-02-05	15.1		1972-07-28	1.2
1969-02-06	18		1972-07-29	1.2
1969-02-07	22.1		1972-07-30	1.2
1969-02-08	22.1		1972-07-31	1.08
1969-02-09	20.7		1972-08-01	1.08
1969-02-10	19.3		1972-08-02	1.08
1969-02-11	18.5		1972-08-03	0.98
1969-02-12	18		1972-08-04	0.98
1969-02-13	18.5		1972-08-05	0.98
1969-02-14	19.3		1972-08-06	0.98
1969-02-15	20.3		1972-08-07	0.8
1969-02-16	19.3		1972-08-08	0.8
1969-02-17	18.9		1972-08-09	0.8
1969-02-18	18.5		1972-08-10	0.8
1969-02-19	18		1972-08-11	0.8
1969-02-20	18		1972-08-12	0.8
1969-02-21	17.6		1972-08-13	0.8
1969-02-22	17.6		1972-08-14	0.8
1969-02-23	17.6		1972-08-15	0.72
1969-02-24	17.2		1972-08-16	0.72
1969-02-25	16.8		1972-08-17	0.72
1969-02-26	16.4		1972-08-18	0.72
1969-02-27	16.4		1972-08-19	0.72
1969-02-28	15.5		1972-08-20	0.64
1969-03-01	15.1		1972-08-21	0.64
1969-03-02	14.3		1972-08-22	0.57
1969-03-03	13.9		1972-08-23	0.57
1969-03-04	15.1		1972-08-24	0.57
1969-03-05	15.5		1972-08-25	0.64
1969-03-06	15.5		1972-08-26	0.64
1969-03-07	15.1		1972-08-27	0.64
1969-03-08	14.3		1972-08-28	0.64
1969-03-09	13.6		1972-08-29	0.64
1969-03-10	13.6		1972-08-30	0.64
1969-03-11	17.6		1972-08-31	0.64
1969-03-12	19.8		1972-09-01	0.64
1969-03-13	18.9		1972-09-02	0.64
1969-03-14	17.6		1972-09-03	0.57
1969-03-15	18		1972-09-04	0.57
1969-03-16	18		1972-09-05	0.57
1969-03-17	17.2		1972-09-06	0.57
1969-03-18	16.4		1972-09-07	0.57
1969-03-19	17.2		1972-09-08	0.64
1969-03-20	21.1		1972-09-09	0.64
1969-03-21	22.1		1972-09-10	0.64
1969-03-22	21.1		1972-09-11	0.64
1969-03-23	19.8		1972-09-12	0.64
1969-03-24	18		1972-09-13	0.72
1969-03-25	16.4		1972-09-14	0.64
1969-03-26	16		1972-09-15	0.64
1969-03-27	15.1		1972-09-16	0.64
1969-03-28	13.6		1972-09-17	0.64
1969-03-29	12.2		1972-09-18	0.72
1969-03-30	10.4		1972-09-19	0.8
1969-03-31	9.8		1972-09-20	0.8
1969-04-01	9.5		1972-09-21	0.8
1969-04-02	8.3		1972-09-22	0.8
1969-04-03	7.4		1973-06-22	6.18
1969-04-04	6.66		1973-06-23	5.69
1969-04-05	5.92		1973-06-24	5.69
1969-04-06	5.68		1973-06-25	5.69
1969-04-07	5.43		1973-06-26	5.2
1969-04-08	4.94		1973-06-27	5.2
1969-04-09	4.74		1973-06-28	4.76
1969-04-10	4.74		1973-06-29	4.76
1969-04-11	3.94		1973-06-30	4.76
1969-04-12	3.74		1973-07-01	4.76
1969-04-13	3.74		1973-07-02	4.54
1969-04-14	3.34		1973-07-03	4.32
1969-04-15	2.94		1973-07-04	3.88
1969-04-16	2.48		1973-07-05	3.66
1969-04-17	2.32		1973-07-06	3.66
1969-04-18	1.86		1973-07-07	3.66
1969-04-19	1.71		1973-07-08	3.66
1969-04-20	3.54		1973-07-09	3.66
1969-04-21	3.54		1973-07-10	3.66
1969-04-22	4.34		1973-07-11	3.88
1969-04-23	4.74		1973-07-12	3.88
1969-04-24	7.15		1973-07-13	3.66
1969-04-25	4.5		1973-07-14	3.66
1969-04-26	9.5		1973-07-15	3.66
1969-04-27	9.2		1973-07-16	3.66
1969-04-28	8.6		1973-07-17	3.66
1969-04-29	11.4		1973-07-18	3.66
1969-04-30	25.6		1973-07-19	3.88
1969-05-01	31.1		1973-07-20	3.88
1969-05-02	31.1		1973-07-21	3.88
1969-05-03	28.3		1973-07-22	4.32
1969-05-04	32.3		1973-07-23	4.32
1969-05-05	25.6		1973-07-24	4.32
1969-05-06	27.7		1973-07-25	4.32
1969-05-07	23.5		1973-07-26	3.66
1969-05-08	20.7		1973-07-27	3.66
1969-05-09	17.6		1973-07-28	3.66
1969-05-10	15.1		1973-07-29	3.66
1969-05-11	13.2		1973-07-30	3.66
1969-05-12	12.2		1973-07-31	3.44
1969-05-13	10.1		1973-08-01	3.44
1969-05-14	8.6		1973-08-02	3.44
1969-05-15	7.15		1973-08-03	3.44
1969-05-16	5.92		1973-08-04	3.44
1969-05-17	5.19		1973-08-05	3
1969-05-18	4.74		1973-08-06	3.04
1969-05-19	3.94		1973-08-07	3
1969-05-20	3.14		1973-08-08	3
1969-05-21	2.94		1973-08-09	3
1969-05-22	2.63		1973-08-10	2.85
1969-05-23	2.32		1973-08-11	2.7
1969-05-24	2.02		1973-08-12	2.7
1969-05-25	1.71		1973-08-13	2.4
1969-05-26	1.4		1973-08-14	2.4
1969-05-27	1.31		1973-08-15	2.4
1969-05-28	1.23		1973-08-16	2.4
1969-05-29	1.14		1973-08-17	2.1
1969-05-30	1.14		1973-08-18	2.1
1969-05-31	1.05		1973-08-19	2.1
1969-06-01	1.05		1973-08-20	1.95
1969-06-02	0.96		1973-08-21	1.95
1969-06-03	0.88		1973-08-22	1.8
1969-06-04	0.88		1973-08-23	1.8
1969-06-05	0.79		1973-08-24	1.8
1969-06-06	0.79		1973-08-25	1.5
1969-06-07	0.79		1973-08-26	1.39
1969-06-08	0.7		1973-08-27	1.39
1969-06-09	0.7		1973-08-28	1.5
1969-06-10	0.7		1973-08-29	1.39
1969-06-11	0.7		1973-08-30	1.39
1969-06-12	0.7		1973-08-31	1.39
1969-06-13	0.79		1973-09-01	1.39
1969-06-14	1.05		1973-09-02	1.29
1969-06-15	0.96		1973-09-03	1.18
1969-06-16	0.79		1973-09-04	1.18
1969-06-17	0.88		1973-09-05	1.18
1969-06-18	0.88		1973-09-06	1.18
1969-06-19	0.88		1973-09-07	1.18
1969-06-20	0.88		1973-09-08	1.29
1969-06-21	0.79		1973-09-09	1.39
1969-09-23	0.46		1973-09-10	1.39
1969-09-24	0.47		1973-09-11	1.5
1969-09-25	0.49		1973-09-12	1.5
1969-09-26	0.49		1973-09-13	1.39
1969-09-27	0.46		1973-09-14	1.5
1969-09-28	0.44		1973-09-15	1.5
1969-09-29	0.44		1973-09-16	1.39
1969-09-30	0.41		1973-09-17	1.39
1969-10-01	0.44		1973-09-18	1.65
1969-10-02	0.46		1973-09-19	1.65
1969-10-03	0.49		1973-09-20	1.65
1969-10-04	0.47		1973-09-21	1.65
1969-10-05	0.49		1973-09-22	1.5
1969-10-06	0.49		1974-06-22	1.88
1969-10-07	0.46		1974-06-23	2.13
1969-10-08	0.52		1974-06-24	2
1969-10-09	0.49		1974-06-25	2
1969-10-10	0.49		1974-06-26	1.88
1969-10-11	0.55		1974-06-27	2
1969-10-12	0.6		1974-06-28	1.88
1969-10-13	0.6		1974-06-29	1.88
1969-10-14	0.6		1974-06-30	1.88
1969-10-15	0.66		1974-07-01	1.88
1969-10-16	0.74		1974-07-02	1.88
1969-10-17	0.8		1974-07-03	1.75
1969-10-18	0.74		1974-07-04	1.88
1969-10-19	0.8		1974-07-05	1.88
1969-10-20	0.85		1974-07-06	2
1969-10-21	0.8		1974-07-07	1.88
1969-10-22	0.85		1974-07-08	1.88
1969-10-23	0.88		1974-07-09	1.88
1969-10-24	1.01		1974-07-10	1.88
1969-10-25	1.05		1974-07-11	1.88
1969-10-26	1.27		1974-07-12	1.88
1969-10-27	1.31		1974-07-13	1.88
1969-10-28	1.27		1974-07-14	1.88
1969-10-29	1.4		1974-07-15	1.75
1969-10-30	1.66		1974-07-16	1.88
1969-10-31	1.49		1974-07-17	1.75
1969-11-01	1.27		1974-07-18	1.88
1969-11-02	1.53		1974-07-19	1.68
1969-11-03	1.53		1974-07-20	1.6
1969-11-04	1.7		1974-07-21	1.6
1969-11-05	1.81		1974-07-22	1.75
1969-11-06	2.12		1974-07-23	1.75
1969-11-07	2.18		1974-07-24	1.68
1969-11-08	2.18		1974-07-25	1.75
1969-11-09	2.43		1974-07-26	1.68
1969-11-10	2.62		1974-07-27	1.68
1969-11-11	2.68		1974-07-28	1.6
1969-11-12	2.68		1974-07-29	1.6
1969-11-13	2.75		1974-07-30	1.6
1969-11-14	2.87		1974-07-31	1.6
1969-11-15	2.87		1974-08-01	1.68
1969-11-16	3.17		1974-08-02	1.68
1969-11-17	3.42		1974-08-03	1.6
1969-11-18	3.51		1974-08-04	1.53
1969-11-19	3.68		1974-08-05	1.53
1969-11-20	3.59		1974-08-06	1.53
1969-11-21	3.51		1974-08-07	1.53
1969-11-22	3.51		1974-08-08	1.45
1969-11-23	3.51		1974-08-09	1.45
1969-11-24	3.59		1974-08-10	1.45
1969-11-25	3.68		1974-08-11	1.45
1969-11-26	3.85		1974-08-12	1.45
1969-11-27	3.85		1974-08-13	1.45
1969-11-28	4.81		1974-08-14	1.38
1969-11-29	5.91		1974-08-15	1.38
1969-11-30	8.65		1974-08-16	1.3
1969-12-01	8.02		1974-08-17	1.23
1969-12-02	7.65		1974-08-18	1.23
1969-12-03	7.52		1974-08-19	1.15
1969-12-04	7.65		1974-08-20	1.15
1969-12-05	7.4		1974-08-21	1.08
1969-12-06	7.15		1974-08-22	1.08
1969-12-07	6.9		1974-08-23	1
1969-12-08	7.15		1974-08-24	0.9
1969-12-09	7.65		1974-08-25	0.9
1969-12-10	7.52		1974-08-26	0.9
1969-12-11	7.9		1974-08-27	0.8
1969-12-12	8.27		1974-08-28	0.8
1969-12-13	16.1		1974-08-29	0.75
1969-12-14	19		1974-08-30	0.7
1969-12-15	18		1974-08-31	0.75
1969-12-16	12.4		1974-09-01	0.7
1969-12-17	10.1		1974-09-02	0.7
1969-12-18	9.5		1974-09-03	0.7
1969-12-19	9.71		1974-09-04	0.7
1969-12-20	9.71		1974-09-05	0.7
1969-12-21	9.4		1974-09-06	0.7
1969-12-22	9.4		1974-09-07	0.7
1969-12-23	9.15		1974-09-08	0.7
1969-12-24	9.02		1974-09-09	0.8
1969-12-25	8.9		1974-09-10	0.8
1969-12-26	8.77		1974-09-11	0.8
1969-12-27	8.9		1974-09-12	0.8
1969-12-28	8.9		1974-09-13	0.8
1969-12-29	8.9		1974-09-14	0.8
1969-12-30	8.65		1974-09-15	0.8
1969-12-31	8.52		1974-09-16	0.8
1970-01-01	8.4		1974-09-17	0.8
1970-01-02	8.52		1974-09-18	0.8
1970-01-03	8.65		1974-09-19	0.8
1970-01-04	8.52		1974-09-20	0.85
1970-01-05	8.53		1974-09-21	0.85
1970-01-06	8.65		1974-09-22	0.9
1970-01-07	8.65		1975-06-22	7.1
1970-01-08	8.65		1975-06-23	7.1
1970-01-09	8.4		1975-06-24	7.1
1970-01-10	8.4		1975-06-25	7.4
1970-01-11	8.15		1975-06-26	7.1
1970-01-12	8.15		1975-06-27	6.8
1970-01-13	8.15		1975-06-28	6.8
1970-01-14	8.15		1975-06-29	6.5
1970-01-15	8.77		1975-06-30	6.5
1970-01-16	8.65		1975-07-01	6.5
1970-01-17	8.77		1975-07-02	6.5
1970-01-18	8.9		1975-07-03	6.8
1970-01-19	8.77		1975-07-04	6.8
1970-01-20	8.65		1975-07-05	6.5
1970-01-21	8.4		1975-07-06	6.5
1970-01-22	8.4		1975-07-07	6.8
1970-01-23	8.4		1975-07-08	7.1
1970-01-24	8.15		1975-07-09	7.1
1970-01-25	7.77		1975-07-10	6.8
1970-01-26	7.9		1975-07-11	6.8
1970-01-27	8.02		1975-07-12	6.8
1970-01-28	8.15		1975-07-13	6.8
1970-01-29	8.4		1975-07-14	6.2
1970-01-30	8.4		1975-07-15	6.2
1970-01-31	8.15		1975-07-16	6.2
1970-02-01	8.15		1975-07-17	6.2
1970-02-02	7.65		1975-07-18	6.2
1970-02-03	7.77		1975-07-19	6.2
1970-02-04	7.9		1975-07-20	5.9
1970-02-05	8.15		1975-07-21	5
1970-02-06	8.4		1975-07-22	5
1970-02-07	8.4		1975-07-23	5
1970-02-08	8.65		1975-07-24	5.3
1970-02-09	8.9		1975-07-25	5.6
1970-02-10	9.02		1975-07-26	5.9
1970-02-11	9.02		1975-07-27	6.8
1970-02-12	9.27		1975-07-28	8
1970-02-13	10.1		1975-07-29	8
1970-02-14	10.9		1975-07-30	8.74
1970-02-15	10.5		1975-07-31	8
1970-02-16	9.58		1975-08-01	7.4
1970-02-17	9.71		1975-08-02	7.1
1970-02-18	9.71		1975-08-03	5.9
1970-02-19	9.86		1975-08-04	5.3
1970-02-20	9.71		1975-08-05	4.79
1970-02-21	10.1		1975-08-06	4.58
1970-02-22	10.5		1975-08-07	4.37
1970-02-23	11.3		1975-08-08	4.37
1970-02-24	11.7		1975-08-09	4.37
1970-02-25	11.9		1975-08-10	4.16
1970-02-26	11.6		1975-08-11	4.37
1970-02-27	11.1		1975-08-12	4.37
1970-02-28	10.9		1975-08-13	4.37
1970-03-01	10.7		1975-08-14	4.16
1970-03-02	10.3		1975-08-15	3.95
1970-03-03	10		1975-08-16	3.95
1970-03-04	10		1975-08-17	3.53
1970-03-05	9.85		1975-08-18	3.53
1970-03-06	10.6		1975-08-19	3.53
1970-03-07	11.5		1975-08-20	3.53
1970-03-08	11.7		1975-08-21	3.95
1970-03-09	11.9		1975-08-22	3.32
1970-03-10	11.6		1975-08-23	2.75
1970-03-11	11.1		1975-08-24	2.75
1970-03-12	11.1		1975-08-25	2.75
1970-03-13	13.5		1975-08-26	2.75
1970-03-14	19.7		1975-08-27	2.75
1970-03-15	119		1975-08-28	2.6
1970-03-16	132		1975-08-29	2.6
1970-03-17	69.8		1975-08-30	2.6
1970-03-18	51.6		1975-08-31	2.6
1970-03-19	38.5		1975-09-01	2.6
1970-03-20	36		1975-09-02	2.75
1970-03-21	47.9		1975-09-03	2.75
1970-03-22	43.7		1975-09-04	2.75
1970-03-23	41.3		1975-09-05	2.75
1970-03-24	34.5		1975-09-06	2.75
1970-03-25	31.2		1975-09-07	2.6
1970-03-26	28.5		1975-09-08	2.45
1970-03-27	27		1975-09-09	2.45
1970-03-28	27		1975-09-10	2.6
1970-03-29	45.1		1975-09-11	2.45
1970-03-30	54.4		1975-09-12	2.6
1970-03-31	58		1975-09-13	2.75
1970-04-01	56.9		1975-09-14	2.9
1970-04-02	80.2		1975-09-15	3.11
1970-04-03	92.6		1975-09-16	3.11
1970-04-04	76.8		1975-09-17	3.32
1970-04-05	62.8		1975-09-18	3.53
1970-04-06	55.2		1975-09-19	3.74
1970-04-07	49.6		1975-09-20	3.53
1970-04-08	46.1		1975-09-21	3.53
1970-04-09	41.3		1975-09-22	3.53
1970-04-10	39.1		1976-06-22	1.46
1970-04-11	36.4		1976-06-23	1.46
1970-04-12	34.2		1976-06-24	1.46
1970-04-13	47.3		1976-06-25	1.46
1970-04-14	68		1976-06-26	1.46
1970-04-15	72		1976-06-27	1.24
1970-04-16	69.5		1976-06-28	1.24
1970-04-17	62.8		1976-06-29	1.24
1970-04-18	58.4		1976-06-30	1.24
1970-04-19	43.7		1976-07-01	1.24
1970-04-20	40.9		1976-07-02	1.24
1970-04-21	43		1976-07-03	1.24
1970-04-22	40.5		1976-07-04	1.24
1970-04-23	44		1976-07-05	1.68
1970-04-24	105		1976-07-06	1.68
1970-04-25	95.4		1976-07-07	1.79
1970-04-26	77.2		1976-07-08	1.68
1970-04-27	64		1976-07-09	1.68
1970-04-28	55.6		1976-07-10	1.68
1970-04-29	51.6		1976-07-11	1.46
1970-04-30	47.9		1976-07-12	1.46
1970-05-01	45.1		1976-07-13	1.24
1970-05-02	42.6		1976-07-14	1.24
1970-05-03	40.9		1976-07-15	1.46
1970-05-04	38.1		1976-07-16	1.24
1970-05-05	35.1		1976-07-17	1.24
1970-05-06	38.1		1976-07-18	1.13
1970-05-07	48.7		1976-07-19	1.02
1970-05-08	43		1976-07-20	1.13
1970-05-09	44		1976-07-21	1.02
1970-05-10	37.7		1976-07-22	1.02
1970-05-11	32.7		1976-07-23	0.91
1970-05-12	29.3		1976-07-24	0.8
1970-05-13	25.7		1976-07-25	0.8
1970-05-14	22.5		1976-07-26	0.8
1970-05-15	19.4		1976-07-27	0.54
1970-05-16	17.2		1976-07-28	0.54
1970-05-17	15.3		1976-07-29	0.54
1970-05-18	14.1		1976-07-30	0.67
1970-05-19	13.5		1976-07-31	0.67
1970-05-20	12.5		1976-08-01	0.67
1970-05-21	12.2		1976-08-02	0.54
1970-05-22	11.6		1976-08-03	0.54
1970-05-23	10.6		1976-08-04	0.67
1970-05-24	9.85		1976-08-05	0.67
1970-05-25	9.27		1976-08-06	0.54
1970-05-26	8.9		1976-08-07	0.67
1970-05-27	8.65		1976-08-08	0.67
1970-05-28	8.52		1976-08-09	0.67
1970-05-29	8.27		1976-08-10	0.67
1970-05-30	7.9		1976-08-11	0.67
1970-05-31	7.4		1976-08-12	0.67
1970-06-01	7.27		1976-08-13	0.67
1970-06-02	6.9		1976-08-14	0.54
1970-06-03	6.24		1976-08-15	0.54
1970-06-04	5.91		1976-08-16	0.67
1970-06-05	5.69		1976-08-17	0.67
1970-06-06	5.36		1976-08-18	0.67
1970-06-07	4.92		1976-08-19	0.67
1970-06-08	4.92		1976-08-20	0.67
1970-06-09	4.61		1976-08-21	0.8
1970-06-10	4.27		1976-08-22	0.67
1970-06-11	4.12		1976-08-23	0.54
1970-06-12	3.93		1976-08-24	0.54
1970-06-13	3.76		1976-08-25	0.41
1970-06-14	3.76		1976-08-26	0.41
1970-06-15	3.59		1976-08-27	0.54
1970-06-16	3.17		1976-08-28	0.54
1970-06-17	2.87		1976-08-29	0.47
1970-06-18	2.87		1976-08-30	0.54
1970-06-19	3		1976-08-31	0.41
1970-06-20	2.87		1976-09-01	0.41
1970-06-21	2.68		1976-09-02	0.41
1970-09-23	1.23		1976-09-03	0.47
1970-09-24	1.23		1976-09-04	0.54
1970-09-25	1.27		1976-09-05	0.54
1970-09-26	1.27		1976-09-06	0.54
1970-09-27	1.27		1976-09-07	0.54
1970-09-28	1.31		1976-09-08	0.61
1970-09-29	1.27		1976-09-09	0.61
1970-09-30	1.27		1976-09-10	0.54
1970-10-01	1.27		1976-09-11	0.54
1970-10-02	1.27		1976-09-12	0.54
1970-10-03	1.27		1976-09-13	0.54
1970-10-04	1.27		1976-09-14	0.54
1970-10-05	1.27		1976-09-15	0.47
1970-10-06	1.36		1976-09-16	0.47
1970-10-07	1.36		1976-09-17	0.54
1970-10-08	1.36		1976-09-18	0.47
1970-10-09	1.36		1976-09-19	0.54
1970-10-10	1.27		1976-09-20	0.47
1970-10-11	1.27		1976-09-21	0.54
1970-10-12	1.27		1976-09-22	0.54
1970-10-13	1.27		1977-06-22	1.74
1970-10-14	1.36		1977-06-23	1.87
1970-10-15	1.36		1977-06-24	1.87
1970-10-16	1.54		1977-06-25	1.74
1970-10-17	1.54		1977-06-26	1.74
1970-10-18	1.54		1977-06-27	2
1970-10-19	1.54		1977-06-28	2
1970-10-20	1.54		1977-06-29	2.32
1970-10-21	1.63		1977-06-30	2.48
1970-10-22	1.54		1977-07-01	2.64
1970-10-23	1.72		1977-07-02	2.96
1970-10-24	1.83		1977-07-03	2.96
1970-10-25	1.83		1977-07-04	2.32
1970-10-26	1.96		1977-07-05	2.32
1970-10-27	1.96		1977-07-06	2.32
1970-10-28	2.74		1977-07-07	2
1970-10-29	3.8		1977-07-08	2
1970-10-30	3.96		1977-07-09	2
1970-10-31	3.8		1977-07-10	1.87
1970-11-01	3.63		1977-07-11	1.74
1970-11-02	3.63		1977-07-12	1.74
1970-11-03	3.63		1977-07-13	1.74
1970-11-04	3.63		1977-07-14	1.61
1970-11-05	3.8		1977-07-15	1.61
1970-11-06	3.96		1977-07-16	1.61
1970-11-07	4.47		1977-07-17	1.61
1970-11-08	4.8		1977-07-18	1.74
1970-11-09	5.46		1977-07-19	1.81
1970-11-10	6.34		1977-07-20	1.74
1970-11-11	8.12		1977-07-21	1.61
1970-11-12	8.12		1977-07-22	1.61
1970-11-13	7.84		1977-07-23	1.35
1970-11-14	7.84		1977-07-24	1.22
1970-11-15	7.56		1977-07-25	1.22
1970-11-16	7.84		1977-07-26	1.09
1970-11-17	7.56		1977-07-27	1.22
1970-11-18	9.52		1977-07-28	1.09
1970-11-19	22.64		1977-07-29	0.96
1970-11-20	19.88		1977-07-30	0.83
1970-11-21	17.68		1977-07-31	0.96
1970-11-22	13.76		1977-08-01	0.83
1970-11-23	13.76		1977-08-02	0.96
1970-11-24	13		1977-08-03	0.96
1970-11-25	12.36		1977-08-04	0.83
1970-11-26	11.72		1977-08-05	0.96
1970-11-27	11.72		1977-08-06	0.83
1970-11-28	12.68		1977-08-07	0.83
1970-11-29	12.68		1977-08-08	0.83
1970-11-30	12.68		1977-08-09	0.83
1970-12-01	12.04		1977-08-10	0.83
1970-12-02	11.72		1977-08-11	0.7
1970-12-03	11.72		1977-08-12	0.7
1970-12-04	11.4		1977-08-13	0.7
1970-12-05	11.72		1977-08-14	0.7
1970-12-06	11.72		1977-08-15	0.7
1970-12-07	12.35		1977-08-16	0.7
1970-12-08	15.18		1977-08-17	0.7
1970-12-09	23.67		1977-08-18	0.58
1970-12-10	37.48		1977-08-19	0.48
1970-12-11	30.91		1977-08-20	0.52
1970-12-12	23.85		1977-08-21	0.52
1970-12-13	20.32		1977-08-22	0.46
1970-12-14	19.44		1977-08-23	0.52
1970-12-15	19.44		1977-08-24	0.52
1970-12-16	19		1977-08-25	0.46
1970-12-17	18.12		1977-08-26	0.46
1970-12-18	17.24		1977-08-27	0.4
1970-12-19	16.8		1977-08-28	0.34
1970-12-20	16.8		1977-08-29	0.34
1970-12-21	15.66		1977-08-30	0.34
1970-12-22	14.9		1977-08-31	0.28
1970-12-23	14.14		1977-09-01	0.22
1970-12-24	14.14		1977-09-02	0.22
1970-12-25	14.9		1977-09-03	0.28
1970-12-26	14.9		1977-09-04	0.34
1970-12-27	15.28		1977-09-05	0.34
1970-12-28	15.28		1977-09-06	0.4
1970-12-29	16.8		1977-09-07	0.4
1970-12-30	19		1977-09-08	0.4
1970-12-31	19.44		1977-09-09	0.46
1971-01-01	17.68		1977-09-10	0.46
1971-01-02	16.8		1977-09-11	0.46
1971-01-03	15.28		1977-09-12	0.64
1971-01-04	14.52		1977-09-13	0.58
1971-01-05	14.14		1977-09-14	0.52
1971-01-06	13.76		1977-09-15	0.52
1971-01-07	14.52		1977-09-16	0.52
1971-01-08	14.52		1977-09-17	0.52
1971-01-09	14.14		1977-09-18	0.46
1971-01-10	13.76		1977-09-19	0.46
1971-01-11	13.76		1977-09-20	0.4
1971-01-12	13.76		1977-09-21	0.46
1971-01-13	13.76		1977-09-22	0.4
1971-01-14	14.14		1978-06-22	5.4
1971-01-15	15.28		1978-06-23	5.2
1971-01-16	16.8		1978-06-24	5.4
1971-01-17	16.04		1978-06-25	5.4
1971-01-18	15.28		1978-06-26	5.2
1971-01-19	14.52		1978-06-27	5.2
1971-01-20	14.14		1978-06-28	5.2
1971-01-21	13		1978-06-29	5.2
1971-01-22	13.76		1978-06-30	5
1971-01-23	14.9		1978-07-01	5
1971-01-24	14.52		1978-07-02	5
1971-01-25	13.38		1978-07-03	5
1971-01-26	13.38		1978-07-04	4.8
1971-01-27	14.14		1978-07-05	4.8
1971-01-28	14.14		1978-07-06	4.6
1971-01-29	14.14		1978-07-07	4.6
1971-01-30	14.14		1978-07-08	4.4
1971-01-31	13		1978-07-09	4.2
1971-02-01	13		1978-07-10	4.2
1971-02-02	12.04		1978-07-11	4
1971-02-03	11.72		1978-07-12	4
1971-02-04	11.72		1978-07-13	3.8
1971-02-05	11.72		1978-07-14	3.6
1971-02-06	11.72		1978-07-15	3.6
1971-02-07	13		1978-07-16	3.6
1971-02-08	15.66		1978-07-17	3.6
1971-02-09	14.52		1978-07-18	3.6
1971-02-10	15.28		1978-07-19	3.44
1971-02-11	14.14		1978-07-20	3.44
1971-02-12	12.68		1978-07-21	3.44
1971-02-13	12.04		1978-07-22	3.28
1971-02-14	13		1978-07-23	3.28
1971-02-15	14.14		1978-07-24	3.28
1971-02-16	14.9		1978-07-25	3.28
1971-02-17	19.68		1978-07-26	3.28
1971-02-18	27.27		1978-07-27	3.12
1971-02-19	38.68		1978-07-28	3.12
1971-02-20	40.3		1978-07-29	3.12
1971-02-21	31.3		1978-07-30	2.96
1971-02-22	26		1978-07-31	2.8
1971-02-23	22.16		1978-08-01	2.8
1971-02-24	20.76		1978-08-02	2.8
1971-02-25	20.76		1978-08-03	2.64
1971-02-26	19.88		1978-08-04	2.64
1971-02-27	19.44		1978-08-05	2.48
1971-02-28	19.44		1978-08-06	2.48
1971-03-01	19.44		1978-08-07	2.32
1971-03-02	19.88		1978-08-08	2.32
1971-03-03	19.88		1978-08-09	2.32
1971-03-04	19.88		1978-08-10	2.32
1971-03-05	19.88		1978-08-11	2.32
1971-03-06	22.64		1978-08-12	2.32
1971-03-07	36.11		1978-08-13	2.32
1971-03-08	38.9		1978-08-14	2.32
1971-03-09	35.64		1978-08-15	2.32
1971-03-10	34.4		1978-08-16	2.32
1971-03-11	37.5		1978-08-17	2.32
1971-03-12	40.3		1978-08-18	2.48
1971-03-13	36.26		1978-08-19	2.48
1971-03-14	34.4		1978-08-20	2.48
1971-03-15	34.4		1978-08-21	2.48
1971-03-16	35.02		1978-08-22	2.48
1971-03-17	37.5		1978-08-23	2.16
1971-03-18	46.37		1978-08-24	2.16
1971-03-19	50.1		1978-08-25	2
1971-03-20	48.7		1978-08-26	2
1971-03-21	45.9		1978-08-27	2
1971-03-22	61.11		1978-08-28	2
1971-03-23	94.25		1978-08-29	1.87
1971-03-24	120.4		1978-08-30	1.87
1971-03-25	117.37		1978-08-31	1.87
1971-03-26	104.5		1978-09-01	2
1971-03-27	94.6		1978-09-02	1.87
1971-03-28	83		1978-09-03	1.74
1971-03-29	76		1978-09-04	1.74
1971-03-30	71		1978-09-05	1.74
1971-03-31	68		1978-09-06	1.74
1971-04-01	71		1978-09-07	1.74
1971-04-02	74		1978-09-08	1.74
1971-04-03	73		1978-09-09	1.74
1971-04-04	70		1978-09-10	1.74
1971-04-05	70		1978-09-11	1.74
1971-04-06	70		1978-09-12	1.87
1971-04-07	64.8		1978-09-13	1.87
1971-04-08	62.4		1978-09-14	1.87
1971-04-09	57.45		1978-09-15	1.87
1971-04-10	55.75		1978-09-16	1.87
1971-04-11	53.2		1978-09-17	1.87
1971-04-12	53.2		1978-09-18	1.87
1971-04-13	86.21		1978-09-19	1.87
1971-04-14	113.48		1978-09-20	1.74
1971-04-15	94.6		1978-09-21	1.74
1971-04-16	84		1978-09-22	1.74
1971-04-17	77		1979-06-22	5.5
1971-04-18	66.4		1979-06-23	5.26
1971-04-19	60		1979-06-24	5.5
1971-04-20	56.6		1979-06-25	5.5
1971-04-21	53.2		1979-06-26	5.26
1971-04-22	49.4		1979-06-27	5.5
1971-04-23	47.3		1979-06-28	5.5
1971-04-24	47.3		1979-06-29	5.26
1971-04-25	52.35		1979-06-30	5.5
1971-04-26	54.05		1979-07-01	5.5
1971-04-27	50.8		1979-07-02	5.5
1971-04-28	43.8		1979-07-03	5.5
1971-04-29	40.3		1979-07-04	5.5
1971-04-30	36.26		1979-07-05	5.74
1971-05-01	34.4		1979-07-06	5.5
1971-05-02	35.02		1979-07-07	5.5
1971-05-03	38.9		1979-07-08	5.5
1971-05-04	44.5		1979-07-09	5.5
1971-05-05	45.2		1979-07-10	5.26
1971-05-06	42.4		1979-07-11	5.02
1971-05-07	38.9		1979-07-12	5.02
1971-05-08	37.5		1979-07-13	5.01
1971-05-09	38.9		1979-07-14	4.99
1971-05-10	38.9		1979-07-15	4.98
1971-05-11	44.5		1979-07-16	4.97
1971-05-12	47.3		1979-07-17	4.96
1971-05-13	47.3		1979-07-18	4.94
1971-05-14	40.3		1979-07-19	4.93
1971-05-15	38.2		1979-07-20	4.92
1971-05-16	35.64		1979-07-21	4.9
1971-05-17	33.16		1979-07-22	4.89
1971-05-18	29.71		1979-07-23	4.87
1971-05-19	27.59		1979-07-24	4.85
1971-05-20	25.04		1979-07-25	4.84
1971-05-21	24.08		1979-07-26	4.83
1971-05-22	24.08		1979-07-27	4.81
1971-05-23	23.12		1979-07-28	4.8
1971-05-24	23.12		1979-07-29	4.79
1971-05-25	26.96		1979-07-30	4.78
1971-05-26	22.64		1979-07-31	4.76
1971-05-27	19.88		1979-08-01	4.75
1971-05-28	19		1979-08-02	4.74
1971-05-29	23.65		1979-08-03	4.73
1971-05-30	21.2		1979-08-04	4.71
1971-05-31	31.33		1979-08-05	4.7
1971-06-01	31.28		1979-08-06	4.69
1971-06-02	25.04		1979-08-07	4.67
1971-06-03	22.16		1979-08-08	4.66
1971-06-04	20.32		1979-08-09	4.65
1971-06-05	20.32		1979-08-10	4.64
1971-06-06	18.21		1979-08-11	4.62
1971-06-07	14.14		1979-08-12	4.61
1971-06-08	13		1979-08-13	4.6
1971-06-09	12.36		1979-08-14	4.58
1971-06-10	11.72		1979-08-15	4.57
1971-06-11	11.72		1979-08-16	4.56
1971-06-12	13		1979-08-17	4.55
1971-06-13	16.04		1979-08-18	4.53
1971-06-14	15.66		1979-08-19	4.52
1971-06-15	13.76		1979-08-20	4.51
1971-06-16	12.04		1979-08-21	4.49
1971-06-17	11		1979-08-22	4.48
1971-06-18	10.12		1979-08-23	4.48
1971-06-19	9.52		1979-08-24	4.47
1971-06-20	8.96		1979-08-25	4.46
1971-06-21	8.68		1979-08-26	4.44
1971-06-22	8.12		1979-08-27	4.43
1971-09-23	2.61		1979-08-28	4.42
1971-09-24	2.48		1979-08-29	4.41
1971-09-25	2.48		1979-08-30	4.39
1971-09-26	2.61		1979-08-31	4.38
1971-09-27	3		1979-09-01	4.37
1971-09-28	3.3		1979-09-02	4.35
1971-09-29	3.3		1979-09-03	4.34
1971-09-30	3		1979-09-04	4.33
1971-10-01	3		1979-09-05	4.32
1971-10-02	2.87		1979-09-06	4.3
1971-10-03	2.87		1979-09-07	4.29
1971-10-04	3.13		1979-09-08	4.28
1971-10-05	3.13		1979-09-09	4.26
1971-10-06	2.88		1979-09-10	4.25
1971-10-07	2.88		1979-09-11	4.24
1971-10-08	2.65		1979-09-12	4.23
1971-10-09	2.65		1979-09-13	4.21
1971-10-10	2.65		1979-09-14	4.2
1971-10-11	2.88		1979-09-15	4.19
1971-10-12	2.88		1979-09-16	4.17
1971-10-13	2.88		1979-09-17	4.16
1971-10-14	2.88		1979-09-18	4.15
1971-10-15	3.12		1979-09-19	4.14
1971-10-16	3.12		1979-09-20	4.12
1971-10-17	3.82		1979-09-21	4.11
1971-10-18	3.82		1979-09-22	4.1
1971-10-19	4.06		1980-06-22	4.14
1971-10-20	4.05		1980-06-23	4.77
1971-10-21	4.3		1980-06-24	4.77
1971-10-22	4.53		1980-06-25	4.77
1971-10-23	4.6		1980-06-26	4.77
1971-10-24	4.6		1980-06-27	8.29
1971-10-25	4.6		1980-06-28	8.62
1971-10-26	4.8		1980-06-29	5.39
1971-10-27	4.8		1980-06-30	5.08
1971-10-28	4.8		1980-07-01	5.08
1971-10-29	5.3		1980-07-02	5.39
1971-10-30	5.6		1980-07-03	5.08
1971-10-31	5.9		1980-07-04	5.08
1971-11-01	6.5		1980-07-05	5.39
1971-11-02	6.8		1980-07-06	5.39
1971-11-03	8		1980-07-07	5.39
1971-11-04	235.89		1980-07-08	5.08
1971-11-05	82.89		1980-07-09	5.08
1971-11-06	44.8		1980-07-10	5.08
1971-11-07	33.58		1980-07-11	5.08
1971-11-08	24.5		1980-07-12	5.08
1971-11-09	21.75		1980-07-13	5.08
1971-11-10	20.4		1980-07-14	4.77
1971-11-11	19.5		1980-07-15	4.45
1971-11-12	18.66		1980-07-16	5.08
1971-11-13	18.66		1980-07-17	5.08
1971-11-14	18.65		1980-07-18	5.08
1971-11-15	17.82		1980-07-19	4.77
1971-11-16	17.82		1980-07-20	4.77
1971-11-17	17.82		1980-07-21	4.77
1971-11-18	16.98		1980-07-22	4.77
1971-11-19	18.66		1980-07-23	4.77
1971-11-20	18.65		1980-07-24	4.77
1971-11-21	17.82		1980-07-25	4.45
1971-11-22	17.82		1980-07-26	4.45
1971-11-23	17.4		1980-07-27	4.45
1971-11-24	17.4		1980-07-28	4.45
1971-11-25	16.98		1980-07-29	4.45
1971-11-26	16.98		1980-07-30	4.14
1971-11-27	16.56		1980-07-31	3.83
1971-11-28	16.56		1980-08-01	3.83
1971-11-29	16.56		1980-08-02	3.83
1971-11-30	32.29		1980-08-03	3.83
1971-12-01	54.06		1980-08-04	3.51
1971-12-02	44.2		1980-08-05	3.51
1971-12-03	42.07		1980-08-06	3.51
1971-12-04	32.16		1980-08-07	3.51
1971-12-05	27		1980-08-08	3.51
1971-12-06	30.06		1980-08-09	3.2
1971-12-07	29		1980-08-10	3.51
1971-12-08	26.5		1980-08-11	3.51
1971-12-09	24.5		1980-08-12	3.51
1971-12-10	23.55		1980-08-13	3.51
1971-12-11	23.55		1980-08-14	3.51
1971-12-12	33.57		1980-08-15	3.2
1971-12-13	34.87		1980-08-16	2.91
1971-12-14	31.65		1980-08-17	2.91
1971-12-15	28		1980-08-18	2.63
1971-12-16	26.5		1980-08-19	2.34
1971-12-17	25		1980-08-20	2.05
1971-12-18	24		1980-08-21	1.77
1971-12-19	23.1		1980-08-22	1.77
1971-12-20	22.2		1980-08-23	1.77
1971-12-21	21.75		1980-08-24	1.48
1971-12-22	21.3		1980-08-25	1.48
1971-12-23	21.3		1980-08-26	1.48
1971-12-24	20.85		1980-08-27	1.48
1971-12-25	19.95		1980-08-28	1.48
1971-12-26	18.66		1980-08-29	0.9
1971-12-27	17.82		1980-08-30	0.9
1971-12-28	17.82		1980-08-31	0.9
1971-12-29	18.24		1980-09-01	0.9
1971-12-30	19.08		1980-09-02	1.19
1971-12-31	19.08		1980-09-03	1.19
1972-01-01	18.24		1980-09-04	1.19
1972-01-02	16.14		1980-09-05	1.19
1972-01-03	16.14		1980-09-06	1.19
1972-01-04	16.56		1980-09-07	1.19
1972-01-05	16.56		1980-09-08	1.19
1972-01-06	16.56		1980-09-09	1.19
1972-01-07	16.56		1980-09-10	1.19
1972-01-08	16.56		1980-09-11	1.19
1972-01-09	16.98		1980-09-12	1.19
1972-01-10	17.4		1980-09-13	1.48
1972-01-11	17.4		1980-09-14	1.48
1972-01-12	17.4		1980-09-15	1.48
1972-01-13	16.98		1980-09-16	2.05
1972-01-14	16.98		1980-09-17	2.34
1972-01-15	16.98		1980-09-18	2.34
1972-01-16	17.82		1980-09-19	2.34
1972-01-17	16.98		1980-09-20	2.34
1972-01-18	16.98		1980-09-21	2.34
1972-01-19	16.56		1980-09-22	2.34
1972-01-20	15.72		1981-06-22	2.97
1972-01-21	16.14		1981-06-23	2.97
1972-01-22	16.98		1981-06-24	3.17
1972-01-23	17.82		1981-06-25	3.17
1972-01-24	18.24		1981-06-26	2.97
1972-01-25	18.24		1981-06-27	2.97
1972-01-26	17.4		1981-06-28	2.97
1972-01-27	17.4		1981-06-29	2.76
1972-01-28	17.82		1981-06-30	2.97
1972-01-29	20.85		1981-07-01	2.76
1972-01-30	23.1		1981-07-02	2.76
1972-01-31	22.2		1981-07-03	2.76
1972-02-01	22.2		1981-07-04	2.97
1972-02-02	23.1		1981-07-05	2.97
1972-02-03	21.75		1981-07-06	2.76
1972-02-04	20.85		1981-07-07	2.56
1972-02-05	19.95		1981-07-08	2.56
1972-02-06	20.85		1981-07-09	2.56
1972-02-07	20.85		1981-07-10	2.56
1972-02-08	19.5		1981-07-11	2.56
1972-02-09	20.85		1981-07-12	2.56
1972-02-10	21.75		1981-07-13	2.35
1972-02-11	22.2		1981-07-14	2.35
1972-02-12	23.1		1981-07-15	2.35
1972-02-13	23.1		1981-07-16	2.35
1972-02-14	23.55		1981-07-17	2.35
1972-02-15	23.55		1981-07-18	2.15
1972-02-16	25.5		1981-07-19	1.8
1972-02-17	26.5		1981-07-20	1.8
1972-02-18	26.5		1981-07-21	1.8
1972-02-19	27		1981-07-22	1.8
1972-02-20	27		1981-07-23	1.57
1972-02-21	28		1981-07-24	1.57
1972-02-22	35.13		1981-07-25	1.34
1972-02-23	52.35		1981-07-26	1.11
1972-02-24	57.9		1981-07-27	1.69
1972-02-25	49.57		1981-07-28	1.69
1972-02-26	41.2		1981-07-29	1.69
1972-02-27	37.15		1981-07-30	1.69
1972-02-28	34.87		1981-07-31	1.57
1972-02-29	33.77		1981-08-01	1.46
1972-03-01	32.71		1981-08-02	1.46
1972-03-02	41.07		1981-08-03	1.34
1972-03-03	70.33		1981-08-04	1.23
1972-03-04	70		1981-08-05	1.23
1972-03-05	62.36		1981-08-06	1.23
1972-03-06	51.95		1981-08-07	1.11
1972-03-07	44.8		1981-08-08	0.93
1972-03-08	42.4		1981-08-09	0.86
1972-03-09	40		1981-08-10	0.86
1972-03-10	38.29		1981-08-11	0.86
1972-03-11	36.58		1981-08-12	0.86
1972-03-12	35.44		1981-08-13	0.93
1972-03-13	33.77		1981-08-14	1
1972-03-14	32.71		1981-08-15	1
1972-03-15	32.71		1981-08-16	1
1972-03-16	33.24		1981-08-17	1
1972-03-17	32.18		1981-08-18	1
1972-03-18	30.06		1981-08-19	1
1972-03-19	29.53		1981-08-20	1.11
1972-03-20	28.5		1981-08-21	1
1972-03-21	29.53		1981-08-22	1
1972-03-22	29.53		1981-08-23	1
1972-03-23	28.5		1981-08-24	1
1972-03-24	27.5		1981-08-25	1
1972-03-25	26.5		1981-08-26	1
1972-03-26	25.5		1981-08-27	1
1972-03-27	25		1981-08-28	1
1972-03-28	25		1981-08-29	1.11
1972-03-29	24		1981-08-30	1.11
1972-03-30	23.55		1981-08-31	1.11
1972-03-31	26		1981-09-01	1
1972-04-01	25.5		1981-09-02	1
1972-04-02	24		1981-09-03	1
1972-04-03	23.1		1981-09-04	1
1972-04-04	23.1		1981-09-05	0.93
1972-04-05	22.2		1981-09-06	0.86
1972-04-06	20.4		1981-09-07	0.93
1972-04-07	20.4		1981-09-08	0.93
1972-04-08	22.2		1981-09-09	0.93
1972-04-09	22.2		1981-09-10	0.93
1972-04-10	20.85		1981-09-11	1
1972-04-11	19.5		1981-09-12	1
1972-04-12	18.24		1981-09-13	1
1972-04-13	15.3		1981-09-14	1
1972-04-14	14.54		1981-09-15	1
1972-04-15	14.16		1981-09-16	1
1972-04-16	15.72		1981-09-17	1
1972-04-17	16.98		1981-09-18	1
1972-04-18	18.24		1981-09-19	1.11
1972-04-19	20.4		1981-09-20	1.11
1972-04-20	19.08		1981-09-21	1.23
1972-04-21	17.4		1981-09-22	1.23
1972-04-22	16.14		1982-06-22	3.4
1972-04-23	15.3		1982-06-23	3.4
1972-04-24	14.16		1982-06-24	4.2
1972-04-25	13.78		1982-06-25	4.6
1972-04-26	12.64		1982-06-26	4.4
1972-04-27	12.26		1982-06-27	4.2
1972-04-28	11.5		1982-06-28	4.2
1972-04-29	11.15		1982-06-29	4
1972-04-30	9.75		1982-06-30	4.2
1972-05-01	9.05		1982-07-01	4.2
1972-05-02	7.7		1982-07-02	4.4
1972-05-03	7.1		1982-07-03	4.6
1972-05-04	6.2		1982-07-04	4.82
1972-05-05	6.2		1982-07-05	5.04
1972-05-06	6.2		1982-07-06	5.48
1972-05-07	5.6		1982-07-07	5.48
1972-05-08	4.1		1982-07-08	5.26
1972-05-09	3.85		1982-07-09	5.48
1972-05-10	3.65		1982-07-10	5.26
1972-05-11	4.1		1982-07-11	4.82
1972-05-12	4.6		1982-07-12	4.6
1972-05-13	4.6		1982-07-13	4.4
1972-05-14	3.85		1982-07-14	4.4
1972-05-15	3.65		1982-07-15	4.2
1972-05-16	3.3		1982-07-16	3.8
1972-05-17	3.3		1982-07-17	3.6
1972-05-18	3		1982-07-18	3.88
1972-05-19	2.8		1982-07-19	3.8
1972-05-20	2.8		1982-07-20	4
1972-05-21	2.65		1982-07-21	3.6
1972-05-22	2.65		1982-07-22	3.4
1972-05-23	2.3		1982-07-23	3.4
1972-05-24	2.3		1982-07-24	3.4
1972-05-25	2		1982-07-25	3.4
1972-05-26	2		1982-07-26	3.4
1972-05-27	1.8		1982-07-27	3.2
1972-05-28	1.8		1982-07-28	3.2
1972-05-29	1.8		1982-07-29	3.2
1972-05-30	1.8		1982-07-30	3
1972-05-31	1.8		1982-07-31	2.6
1972-06-01	1.7		1982-08-01	2.6
1972-06-02	1.7		1982-08-02	2.6
1972-06-03	1.58		1982-08-03	2.6
1972-06-04	1.58		1982-08-04	2.6
1972-06-05	1.3		1982-08-05	2.6
1972-06-06	1.3		1982-08-06	2.6
1972-06-07	1.3		1982-08-07	2.6
1972-06-08	1.2		1982-08-08	2.6
1972-06-09	1.2		1982-08-09	2.5
1972-06-10	1.2		1982-08-10	2.6
1972-06-11	1.2		1982-08-11	2.6
1972-06-12	1.2		1982-08-12	2.42
1972-06-13	1.2		1982-08-13	2.42
1972-06-14	1.08		1982-08-14	2.6
1972-06-15	1.08		1982-08-15	2.6
1972-06-16	1.08		1982-08-16	2.6
1972-06-17	1.3		1982-08-17	2.42
1972-06-18	1.3		1982-08-18	2.42
1972-06-19	1.2		1982-08-19	2.42
1972-06-20	1.2		1982-08-20	2.42
1972-09-23	0.66		1982-08-21	2.24
1972-09-24	0.66		1982-08-22	2.24
1972-09-25	0.66		1982-08-23	2.06
1972-09-26	0.66		1982-08-24	2.06
1972-09-27	0.66		1982-08-25	1.88
1972-09-28	0.66		1982-08-26	1.7
1972-09-29	0.66		1982-08-27	1.7
1972-09-30	0.66		1982-08-28	1.7
1972-10-01	0.76		1982-08-29	1.7
1972-10-02	0.76		1982-08-30	1.7
1972-10-03	0.76		1982-08-31	1.7
1972-10-04	0.76		1982-09-01	1.7
1972-10-05	0.56		1982-09-02	1.7
1972-10-06	0.66		1982-09-03	1.88
1972-10-07	0.66		1982-09-04	1.88
1972-10-08	0.66		1982-09-05	1.7
1972-10-09	0.66		1982-09-06	1.7
1972-10-10	0.66		1982-09-07	1.7
1972-10-11	0.66		1982-09-08	1.88
1972-10-12	0.76		1982-09-09	1.88
1972-10-13	0.76		1982-09-10	1.88
1972-10-14	0.76		1982-09-11	1.88
1972-10-15	0.76		1982-09-12	1.88
1972-10-16	0.76		1982-09-13	1.88
1972-10-17	0.76		1982-09-14	1.88
1972-10-18	0.87		1982-09-15	1.88
1972-10-19	1.08		1982-09-16	1.88
1972-10-20	0.98		1982-09-17	2.06
1972-10-21	0.98		1982-09-18	2.24
1972-10-22	0.98		1982-09-19	2.24
1972-10-23	1.18		1982-09-20	2.24
1972-10-24	1.29		1982-09-21	2.24
1972-10-25	1.39		1982-09-22	2.24
1972-10-26	1.39		1983-06-22	0.8
1972-10-27	1.39		1983-06-23	0.92
1972-10-28	1.39		1983-06-24	1.04
1972-10-29	1.39		1983-06-25	0.8
1972-10-30	1.8		1983-06-26	0.92
1972-10-31	1.8		1983-06-27	1.04
1972-11-01	2.1		1983-06-28	1.04
1972-11-02	2.1		1983-06-29	1.04
1972-11-03	2.4		1983-06-30	1.04
1972-11-04	2.4		1983-07-01	1.28
1972-11-05	2.85		1983-07-02	1.4
1972-11-06	2.85		1983-07-03	1.56
1972-11-07	2.85		1983-07-04	1.56
1972-11-08	3		1983-07-05	1.56
1972-11-09	3.44		1983-07-06	1.88
1972-11-10	3.66		1983-07-07	1.88
1972-11-11	3.88		1983-07-08	1.56
1972-11-12	4.1		1983-07-09	1.88
1972-11-13	4.32		1983-07-10	1.72
1972-11-14	4.32		1983-07-11	1.72
1972-11-15	4.76		1983-07-12	2.04
1972-11-16	4.32		1983-07-13	2.04
1972-11-17	4.32		1983-07-14	2.04
1972-11-18	4.98		1983-07-15	1.72
1972-11-19	5.2		1983-07-16	1.56
1972-11-20	5.44		1983-07-17	1.56
1972-11-21	5.98		1983-07-18	1.72
1972-11-22	5.69		1983-07-19	1.72
1972-11-23	6.92		1983-07-20	1.56
1972-11-24	7.16		1983-07-21	1.56
1972-11-25	8.28		1983-07-22	1.56
1972-11-26	7.65		1983-07-23	1.56
1972-11-27	7.18		1983-07-24	1.4
1972-11-28	7.18		1983-07-25	1.56
1972-11-29	7.16		1983-07-26	1.72
1972-11-30	7.16		1983-07-27	1.72
1972-12-01	7.4		1983-07-28	1.4
1972-12-02	7.4		1983-07-29	1.28
1972-12-03	7.16		1983-07-30	1.28
1972-12-04	7.16		1983-07-31	1.16
1972-12-05	7.16		1983-08-01	1.28
1972-12-06	6.92		1983-08-02	1.16
1972-12-07	6.92		1983-08-03	1.16
1972-12-08	6.92		1983-08-04	1.28
1972-12-09	7.16		1983-08-05	1.28
1972-12-10	7.4		1983-08-06	1.28
1972-12-11	7.16		1983-08-07	1.28
1972-12-12	7.16		1983-08-08	1.28
1972-12-13	7.16		1983-08-09	1.28
1972-12-14	7.16		1983-08-10	1.16
1972-12-15	7.16		1983-08-11	1.16
1972-12-16	6.92		1983-08-12	1.16
1972-12-17	7.4		1983-08-13	1.16
1972-12-18	7.96		1983-08-14	1.16
1972-12-19	8.28		1983-08-15	1.4
1972-12-20	9.22		1983-08-16	1.28
1972-12-21	8.28		1983-08-17	1.16
1972-12-22	7.96		1983-08-18	1.16
1972-12-23	7.65		1983-08-19	1.16
1972-12-24	7.65		1983-08-20	1.04
1972-12-25	7.65		1983-08-21	1.04
1972-12-26	7.65		1983-08-22	1.04
1972-12-27	7.65		1983-08-23	1.4
1972-12-28	7.98		1983-08-24	1.4
1972-12-29	7.96		1983-08-25	1.28
1972-12-30	8.6		1983-08-26	1.28
1972-12-31	8.91		1983-08-27	1.16
1973-01-01	8.91		1983-08-28	1.16
1973-01-02	8.91		1983-08-29	1.28
1973-01-03	8.91		1983-08-30	1.4
1973-01-04	8.91		1983-08-31	1.4
1973-01-05	8.6		1983-09-01	1.56
1973-01-06	8.6		1983-09-02	1.56
1973-01-07	8.6		1983-09-03	1.56
1973-01-08	10.17		1983-09-04	1.72
1973-01-09	10.8		1983-09-05	1.56
1973-01-10	10.17		1983-09-06	1.72
1973-01-11	9.86		1983-09-07	1.72
1973-01-12	9.54		1983-09-08	1.88
1973-01-13	9.22		1983-09-09	1.88
1973-01-14	9.86		1983-09-10	2.04
1973-01-15	12.28		1983-09-11	2.04
1973-01-16	15.36		1983-09-12	2.04
1973-01-17	14.5		1983-09-13	2.04
1973-01-18	14.13		1983-09-14	2.04
1973-01-19	12.65		1983-09-15	2.04
1973-01-20	11.91		1983-09-16	2.2
1973-01-21	10.8		1983-09-17	2.2
1973-01-22	10.8		1983-09-18	2.2
1973-01-23	10.17		1983-09-19	2.2
1973-01-24	10.48		1983-09-20	2.2
1973-01-25	10.8		1983-09-21	2.2
1973-01-26	10.17		1983-09-22	2.2
1973-01-27	10.17		1984-06-22	4.8
1973-01-28	11.54		1984-06-23	5
1973-01-29	11.54		1984-06-24	5.2
1973-01-30	11.54		1984-06-25	5.2
1973-01-31	11.54		1984-06-26	5.2
1973-02-01	12.28		1984-06-27	5.2
1973-02-02	12.28		1984-06-28	5
1973-02-03	12.2		1984-06-29	5.2
1973-02-04	1.91		1984-06-30	5
1973-02-05	10.8		1984-07-01	4.8
1973-02-06	9.22		1984-07-02	4.8
1973-02-07	9.86		1984-07-03	4.2
1973-02-08	9.86		1984-07-04	4
1973-02-09	12.28		1984-07-05	4
1973-02-10	12.28		1984-07-06	4
1973-02-11	12.28		1984-07-07	4.2
1973-02-12	13.76		1984-07-08	4.2
1973-02-13	16.22		1984-07-09	4.2
1973-02-14	18.37		1984-07-10	4
1973-02-15	21.8		1984-07-11	4
1973-02-16	26.4		1984-07-12	4
1973-02-17	24.84		1984-07-13	3.8
1973-02-18	21.8		1984-07-14	3.8
1973-02-19	19.3		1984-07-15	3.6
1973-02-20	18.8		1984-07-16	3.4
1973-02-21	17.94		1984-07-17	3.2
1973-02-22	16.65		1984-07-18	2.8
1973-02-23	17.08		1984-07-19	2.8
1973-02-24	17.08		1984-07-20	2.6
1973-02-25	20.86		1984-07-21	2.6
1973-02-26	48.17		1984-07-22	2.4
1973-02-27	88.13		1984-07-23	2.2
1973-02-28	118.31		1984-07-24	2.2
1973-03-01	97.4		1984-07-25	2.2
1973-03-02	89.93		1984-07-26	2.04
1973-03-03	80.65		1984-07-27	1.88
1973-03-04	75.65		1984-07-28	1.88
1973-03-05	66.96		1984-07-29	1.56
1973-03-06	61.75		1984-07-30	1.56
1973-03-07	54.22		1984-07-31	1.4
1973-03-08	49.3		1984-08-01	1.28
1973-03-09	48.53		1984-08-02	1.28
1973-03-10	48.53		1984-08-03	1.28
1973-03-11	49.3		1984-08-04	1.28
1973-03-12	55.04		1984-08-05	1.16
1973-03-13	63.45		1984-08-06	1.04
1973-03-14	67.98		1984-08-07	1.04
1973-03-15	70.82		1984-08-08	1.04
1973-03-16	73.72		1984-08-09	1.16
1973-03-17	76.65		1984-08-10	1.16
1973-03-18	92.07		1984-08-11	1.04
1973-03-19	104.87		1984-08-12	0.92
1973-03-20	136.31		1984-08-13	1.04
1973-03-21	117.35		1984-08-14	0.92
1973-03-22	104.87		1984-08-15	0.92
1973-03-23	95.28		1984-08-16	0.92
1973-03-24	85.55		1984-08-17	1.04
1973-03-25	85.65		1984-08-18	1.16
1973-03-26	80.65		1984-08-19	1.16
1973-03-27	74.68		1984-08-20	1.16
1973-03-28	71.8		1984-08-21	1.16
1973-03-29	67.93		1984-08-22	1.28
1973-03-30	64.3		1984-08-23	1.28
1973-03-31	66		1984-08-24	1.28
1973-04-01	70.82		1984-08-25	1.16
1973-04-02	66		1984-08-26	1.16
1973-04-03	60.05		1984-08-27	1.16
1973-04-04	57.5		1984-08-28	1.16
1973-04-05	66		1984-08-29	1.04
1973-04-06	67.98		1984-08-30	1.04
1973-04-07	61.75		1984-08-31	1.28
1973-04-08	51.76		1984-09-01	1.28
1973-04-09	48.53		1984-09-02	1.28
1973-04-10	58.35		1984-09-03	1.4
1973-04-11	74.68		1984-09-04	1.28
1973-04-12	82.65		1984-09-05	1.4
1973-04-13	77.65		1984-09-06	1.4
1973-04-14	79.65		1984-09-07	1.56
1973-04-15	62.6		1984-09-08	1.56
1973-04-16	56.68		1984-09-09	1.4
1973-04-17	51.76		1984-09-10	1.56
1973-04-18	51.76		1984-09-11	1.56
1973-04-19	51.76		1984-09-12	1.72
1973-04-20	48.5		1984-09-13	1.72
1973-04-21	44.68		1984-09-14	1.72
1973-04-22	42.37		1984-09-15	1.72
1973-04-23	41.6		1984-09-16	1.72
1973-04-24	41.6		1984-09-17	1.88
1973-04-25	38.96		1984-09-18	1.72
1973-04-26	35		1984-09-19	1.72
1973-04-27	82.64		1984-09-20	1.72
1973-04-28	31.4		1984-09-21	1.72
1973-04-29	29		1984-09-22	1.72
1973-04-30	27.96		1985-06-22	8.78
1973-05-01	25.36		1985-06-23	8.78
1973-05-02	23.8		1985-06-24	8.78
1973-05-03	22.3		1985-06-25	8.16
1973-05-04	22.3		1985-06-26	8.16
1973-05-05	26.92		1985-06-27	7.85
1973-05-06	24.32		1985-06-28	7.54
1973-05-07	21.8		1985-06-29	7.54
1973-05-08	19.8		1985-06-30	7.54
1973-05-09	18.37		1985-07-01	7.23
1973-05-10	17.06		1985-07-02	7.23
1973-05-11	18.8		1985-07-03	7.23
1973-05-12	18.8		1985-07-04	6.92
1973-05-13	17.51		1985-07-05	6.92
1973-05-14	15.36		1985-07-06	6.92
1973-05-15	14.5		1985-07-07	6.61
1973-05-16	14.13		1985-07-08	6.61
1973-05-17	13.39		1985-07-09	6.92
1973-05-18	12.65		1985-07-10	6.92
1973-05-19	11.91		1985-07-11	6.61
1973-05-20	11.91		1985-07-12	6.61
1973-05-21	11.91		1985-07-13	6.92
1973-05-22	10.8		1985-07-14	6.92
1973-05-23	10.8		1985-07-15	6.92
1973-05-24	10.8		1985-07-16	6.92
1973-05-25	10.8		1985-07-17	7.23
1973-05-26	11.17		1985-07-18	7.23
1973-05-27	11.17		1985-07-19	7.23
1973-05-28	10.8		1985-07-20	7.23
1973-05-29	10.8		1985-07-21	7.54
1973-05-30	10.48		1985-07-22	7.54
1973-05-31	10.17		1985-07-23	7.23
1973-06-01	10.48		1985-07-24	6.92
1973-06-02	10.17		1985-07-25	7.23
1973-06-03	8.91		1985-07-26	7.23
1973-06-04	8.6		1985-07-27	7.23
1973-06-05	8.28		1985-07-28	6.61
1973-06-06	7.96		1985-07-29	6.92
1973-06-07	7.65		1985-07-30	6.92
1973-06-08	7.4		1985-07-31	6.3
1973-06-09	6.92		1985-08-01	6.3
1973-06-10	6.67		1985-08-02	6.61
1973-06-11	6.42		1985-08-03	5.84
1973-06-12	6.42		1985-08-04	5.61
1973-06-13	6.18		1985-08-05	5.38
1973-06-14	5.96		1985-08-06	5.38
1973-06-15	5.69		1985-08-07	4.46
1973-06-16	5.69		1985-08-08	3.2
1973-06-17	5.44		1985-08-09	3.4
1973-06-18	5.44		1985-08-10	3.4
1973-06-19	5.44		1985-08-11	3.4
1973-06-20	5.44		1985-08-12	3.4
1973-06-21	5.93		1985-08-13	3.4
1973-09-23	1.38		1985-08-14	3.4
1973-09-24	1.38		1985-08-15	3.4
1973-09-25	1.45		1985-08-16	3.4
1973-09-26	1.98		1985-08-17	3.6
1973-09-27	1.45		1985-08-18	3.6
1973-09-28	1.45		1985-08-19	3.6
1973-09-29	1.6		1985-08-20	3.4
1973-09-30	1.53		1985-08-21	3.6
1973-10-01	1.53		1985-08-22	3.8
1973-10-02	1.53		1985-08-23	3.8
1973-10-03	1.53		1985-08-24	3.6
1973-10-04	1.6		1985-08-25	3.6
1973-10-05	1.6		1985-08-26	3.6
1973-10-06	1.88		1985-08-27	3.6
1973-10-07	1.75		1985-08-28	3.8
1973-10-08	1.88		1985-08-29	3.8
1973-10-09	2		1985-08-30	3.8
1973-10-10	2.13		1985-08-31	3.6
1973-10-11	2.38		1985-09-01	3.6
1973-10-12	2.5		1985-09-02	3.6
1973-10-13	2.75		1985-09-03	3.6
1973-10-14	2.88		1985-09-04	3.6
1973-10-15	3		1985-09-05	3.4
1973-10-16	3		1985-09-06	3.4
1973-10-17	3		1985-09-07	3.8
1973-10-18	3		1985-09-08	3.8
1973-10-19	3		1985-09-09	3.8
1973-10-20	3.2		1985-09-10	4
1973-10-21	3.2		1985-09-11	4
1973-10-22	3.2		1985-09-12	4
1973-10-23	3.6		1985-09-13	4
1973-10-24	3.6		1985-09-14	4
1973-10-25	4		1985-09-15	3.8
1973-10-26	3.8		1985-09-16	4
1973-10-27	3.8		1985-09-17	4.23
1973-10-28	3.8		1985-09-18	4.23
1973-10-29	4		1985-09-19	4.23
1973-10-30	4		1985-09-20	4.23
1973-10-31	4		1985-09-21	4.46
1973-11-01	4.2		1985-09-22	4.46
1973-11-02	4.2		1986-06-22	8
1973-11-03	4.2		1986-06-23	6.5
1973-11-04	4.2		1986-06-24	5.81
1973-11-05	4		1986-06-25	5.35
1973-11-06	4.2		1986-06-26	5.35
1973-11-07	4.4		1986-06-27	5.12
1973-11-08	4.4		1986-06-28	5.58
1973-11-09	4.4		1986-06-29	6.04
1973-11-10	4.6		1986-06-30	6.04
1973-11-11	4.8		1986-07-01	5.58
1973-11-12	4.8		1986-07-02	5.58
1973-11-13	4.8		1986-07-03	5.35
1973-11-14	4.8		1986-07-04	5.35
1973-11-15	5.2		1986-07-05	5.58
1973-11-16	5.2		1986-07-06	4.89
1973-11-17	5.2		1986-07-07	4.66
1973-11-18	5.4		1986-07-08	4.66
1973-11-19	5.6		1986-07-09	4.03
1973-11-20	6		1986-07-10	3.69
1973-11-21	6.6		1986-07-11	3.69
1973-11-22	9.1		1986-07-12	3.69
1973-11-23	9.4		1986-07-13	3.86
1973-11-24	8.8		1986-07-14	4.03
1973-11-25	9.1		1986-07-15	4.03
1973-11-26	8.8		1986-07-16	4.03
1973-11-27	8.5		1986-07-17	3.86
1973-11-28	8.2		1986-07-18	3.69
1973-11-29	7.6		1986-07-19	3.52
1973-11-30	7.6		1986-07-20	3.01
1973-12-01	7.6		1986-07-21	2.67
1973-12-02	7.6		1986-07-22	2.67
1973-12-03	7.3		1986-07-23	2.67
1973-12-04	7.6		1986-07-24	2.84
1973-12-05	15.77		1986-07-25	2.67
1973-12-06	21.6		1986-07-26	2.5
1973-12-07	23.5		1986-07-27	2.67
1973-12-08	17.5		1986-07-28	3.52
1973-12-09	14.6		1986-07-29	5.12
1973-12-10	14.2		1986-07-30	7.1
1973-12-11	13.4		1986-07-31	5.58
1973-12-12	13		1986-08-01	5.58
1973-12-13	15		1986-08-02	5.81
1973-12-14	19		1986-08-03	5.58
1973-12-15	17		1986-08-04	4.89
1973-12-16	14.6		1986-08-05	4.43
1973-12-17	13.8		1986-08-06	4.43
1973-12-18	13		1986-08-07	4.03
1973-12-19	13.4		1986-08-08	3.69
1973-12-20	13.8		1986-08-09	3.69
1973-12-21	13.8		1986-08-10	4.03
1973-12-22	14.6		1986-08-11	3.52
1973-12-23	20		1986-08-12	3.35
1973-12-24	24		1986-08-13	3.18
1973-12-25	19.5		1986-08-14	3.01
1973-12-26	16.2		1986-08-15	3.01
1973-12-27	15.4		1986-08-16	3.18
1973-12-28	13.8		1986-08-17	2.84
1973-12-29	12.7		1986-08-18	2.84
1973-12-30	12.7		1986-08-19	2.3
1973-12-31	12.7		1986-08-20	2.5
1974-01-01	13		1986-08-21	2.1
1974-01-02	13.4		1986-08-22	2.1
1974-01-03	16.55		1986-08-23	2.1
1974-01-04	31.57		1986-08-24	1.9
1974-01-05	41.4		1986-08-25	1.5
1974-01-06	36.5		1986-08-26	1.5
1974-01-07	25.5		1986-08-27	1.5
1974-01-08	23		1986-08-28	1.5
1974-01-09	21		1986-08-29	1.9
1974-01-10	20.5		1986-08-30	2.1
1974-01-11	19.5		1986-08-31	1.9
1974-01-12	18.5		1986-09-01	1.9
1974-01-13	18		1986-09-02	1.9
1974-01-14	17.5		1986-09-03	2.1
1974-01-15	17.5		1986-09-04	1.9
1974-01-16	16.6		1986-09-05	2.1
1974-01-17	16.6		1986-09-06	2.3
1974-01-18	18		1986-09-07	2.5
1974-01-19	17		1986-09-08	2.5
1974-01-20	17.5		1986-09-09	2.5
1974-01-21	18		1986-09-10	2.67
1974-01-22	18		1986-09-11	2.84
1974-01-23	18		1986-09-12	8.84
1974-01-24	18.5		1986-09-13	2.67
1974-01-25	19		1986-09-14	2.84
1974-01-26	19		1986-09-15	2.84
1974-01-27	19.5		1986-09-16	2.84
1974-01-28	19.5		1986-09-17	3.01
1974-01-29	19		1986-09-18	3.01
1974-01-30	18.5		1986-09-19	3.18
1974-01-31	17.5		1986-09-20	3.18
1974-02-01	16.6		1986-09-21	3.18
1974-02-02	16.6		1986-09-22	3.18
1974-02-03	17		1987-06-22	9.4
1974-02-04	18		1987-06-23	9.71
1974-02-05	20		1987-06-24	9.4
1974-02-06	21		1987-06-25	9.12
1974-02-07	22		1987-06-26	8.56
1974-02-08	21.5		1987-06-27	7.72
1974-02-09	22		1987-06-28	7.72
1974-02-10	23.5		1987-06-29	8.28
1974-02-11	24.5		1987-06-30	7.72
1974-02-12	22.5		1987-07-01	7.72
1974-02-13	21		1987-07-02	7.72
1974-02-14	20		1987-07-03	7.72
1974-02-15	18.5		1987-07-04	7.16
1974-02-16	18.5		1987-07-05	7.16
1974-02-17	18		1987-07-06	6.88
1974-02-18	17.5		1987-07-07	6.88
1974-02-19	18		1987-07-08	6.88
1974-02-20	19.5		1987-07-09	6.88
1974-02-21	24		1987-07-10	6.88
1974-02-22	30		1987-07-11	6.88
1974-02-23	34.4		1987-07-12	7.16
1974-02-24	32.4		1987-07-13	6.6
1974-02-25	42.1		1987-07-14	6.6
1974-02-26	52.4		1987-07-15	6.88
1974-02-27	55.1		1987-07-16	6.6
1974-02-28	44.2		1987-07-17	6.16
1974-03-01	38.6		1987-07-18	6.16
1974-03-02	39.3		1987-07-19	6.16
1974-03-03	39.3		1987-07-20	6.16
1974-03-04	36.5		1987-07-21	5.72
1974-03-05	33.7		1987-07-22	5.5
1974-03-06	34.4		1987-07-23	5.28
1974-03-07	34.4		1987-07-24	5.28
1974-03-08	35.8		1987-07-25	5.06
1974-03-09	34.4		1987-07-26	4.62
1974-03-10	33		1987-07-27	4.4
1974-03-11	32.4		1987-07-28	4.4
1974-03-12	32.4		1987-07-29	4.24
1974-03-13	32.4		1987-07-30	4.24
1974-03-14	33		1987-07-31	4.24
1974-03-15	33		1987-08-01	4.24
1974-03-16	31.8		1987-08-02	4.24
1974-03-17	32.4		1987-08-03	4.08
1974-03-18	37.2		1987-08-04	4.08
1974-03-19	47		1987-08-05	4.08
1974-03-20	45		1987-08-06	4.08
1974-03-21	41.4		1987-08-07	4.08
1974-03-22	40		1987-08-08	4.24
1974-03-23	38.6		1987-08-09	4.08
1974-03-24	38.6		1987-08-10	4.08
1974-03-25	38.6		1987-08-11	4.08
1974-03-26	40		1987-08-12	4.08
1974-03-27	41.4		1987-08-13	3.92
1974-03-28	42.8		1987-08-14	3.76
1974-03-29	41.4		1987-08-15	3.6
1974-03-30	36.5		1987-08-16	3.44
1974-03-31	33.7		1987-08-17	3.6
1974-04-01	37.9		1987-08-18	3.44
1974-04-02	30.6		1987-08-19	3.28
1974-04-03	30		1987-08-20	3.44
1974-04-04	26.5		1987-08-21	3.28
1974-04-05	25		1987-08-22	3.44
1974-04-06	23		1987-08-23	3.28
1974-04-07	21.5		1987-08-24	3.44
1974-04-08	21		1987-08-25	3.6
1974-04-09	19.5		1987-08-26	3.44
1974-04-10	18.5		1987-08-27	3.44
1974-04-11	18		1987-08-28	3.44
1974-04-12	21.5		1987-08-29	3.44
1974-04-13	15.8		1987-08-30	3.44
1974-04-14	15.4		1987-08-31	3.44
1974-04-15	14.2		1987-09-01	3.44
1974-04-16	14.2		1987-09-02	3.6
1974-04-17	14.6		1987-09-03	3.6
1974-04-18	13.8		1987-09-04	3.44
1974-04-19	12.4		1987-09-05	3.44
1974-04-20	11.8		1987-09-06	3.44
1974-04-21	13.8		1987-09-07	3.44
1974-04-22	14.2		1987-09-08	3.76
1974-04-23	14.6		1987-09-09	3.76
1974-04-24	20		1987-09-10	3.92
1974-04-25	21		1987-09-11	4.08
1974-04-26	20		1987-09-12	4.08
1974-04-27	22.5		1987-09-13	4.08
1974-04-28	32.4		1987-09-14	4.24
1974-04-29	35.1		1987-09-15	4.24
1974-04-30	32.4		1987-09-16	4.08
1974-05-01	29.4		1987-09-17	4.08
1974-05-02	28.2		1987-09-18	4.08
1974-05-03	25.5		1987-09-19	4.08
1974-05-04	23.5		1987-09-20	4.24
1974-05-05	24.5		1987-09-21	4.4
1974-05-06	28.2		1987-09-22	4.4
1974-05-07	30		1988-06-22	2.47
1974-05-08	27.6		1988-06-23	2.81
1974-05-09	25.5		1988-06-24	2.64
1974-05-10	23		1988-06-25	2.47
1974-05-11	23		1988-06-26	2.47
1974-05-12	42.62		1988-06-27	2.64
1974-05-13	87.32		1988-06-28	2.64
1974-05-14	56.9		1988-06-29	2.64
1974-05-15	48.8		1988-06-30	2.81
1974-05-16	39.3		1988-07-01	2.81
1974-05-17	34.4		1988-07-02	3.32
1974-05-18	31.2		1988-07-03	3.49
1974-05-19	27.6		1988-07-04	3.66
1974-05-20	25		1988-07-05	3.66
1974-05-21	22.5		1988-07-06	3.32
1974-05-22	20.5		1988-07-07	3.32
1974-05-23	18.5		1988-07-08	2.81
1974-05-24	15.4		1988-07-09	2.81
1974-05-25	13.8		1988-07-10	2.81
1974-05-26	11.8		1988-07-11	2.81
1974-05-27	10.3		1988-07-12	2.3
1974-05-28	8.8		1988-07-13	2.3
1974-05-29	7.9		1988-07-14	2.3
1974-05-30	6.8		1988-07-15	2.3
1974-05-31	6.4		1988-07-16	2.3
1974-06-01	5.4		1988-07-17	2.2
1974-06-02	5		1988-07-18	2.3
1974-06-03	4.4		1988-07-19	2.2
1974-06-04	4.2		1988-07-20	2.3
1974-06-05	3.8		1988-07-21	2.47
1974-06-06	3.8		1988-07-22	2.47
1974-06-07	3.4		1988-07-23	2.3
1974-06-08	3.2		1988-07-24	2.2
1974-06-09	3.2		1988-07-25	2.1
1974-06-10	3		1988-07-26	1.9
1974-06-11	2.88		1988-07-27	1.7
1974-06-12	2.75		1988-07-28	1.5
1974-06-13	2.63		1988-07-29	1.5
1974-06-14	2.38		1988-07-30	1.5
1974-06-15	2.13		1988-07-31	1.5
1974-06-16	2.13		1988-08-01	1.6
1974-06-17	1.88		1988-08-02	1.6
1974-06-18	1.88		1988-08-03	1.5
1974-06-19	1.88		1988-08-04	1.6
1974-06-20	1.68		1988-08-05	1.5
1974-06-21	1.75		1988-08-06	1.5
1974-09-23	1		1988-08-07	1.6
1974-09-24	0.92		1988-08-08	1.7
1974-09-25	1		1988-08-09	1.7
1974-09-26	0.92		1988-08-10	1.7
1974-09-27	1		1988-08-11	1.8
1974-09-28	1.08		1988-08-12	1.6
1974-09-29	1.08		1988-08-13	1.4
1974-09-30	1.08		1988-08-14	1.2
1974-10-01	1.08		1988-08-15	1.2
1974-10-02	1.08		1988-08-16	1.1
1974-10-03	1.08		1988-08-17	1.2
1974-10-04	1		1988-08-18	1.2
1974-10-05	1		1988-08-19	1.4
1974-10-06	1		1988-08-20	1.4
1974-10-07	1.08		1988-08-21	1.6
1974-10-08	1.08		1988-08-22	1.6
1974-10-09	1.16		1988-08-23	1.7
1974-10-10	1.16		1988-08-24	1.5
1974-10-11	1.16		1988-08-25	1.5
1974-10-12	1.24		1988-08-26	1.5
1974-10-13	1.16		1988-08-27	1.5
1974-10-14	1.24		1988-08-28	1.5
1974-10-15	1.32		1988-08-29	1.3
1974-10-16	1.4		1988-08-30	1.3
1974-10-17	1.7		1988-08-31	1.3
1974-10-18	1.7		1988-09-01	1.4
1974-10-19	1.85		1988-09-02	1.3
1974-10-20	2		1988-09-03	1.3
1974-10-21	2		1988-09-04	1.1
1974-10-22	2		1988-09-05	1.1
1974-10-23	2.15		1988-09-06	1.2
1974-10-24	2.15		1988-09-07	1.2
1974-10-25	2.15		1988-09-08	1.2
1974-10-26	2.15		1988-09-09	1.2
1974-10-27	2.15		1988-09-10	1.3
1974-10-28	2.15		1988-09-11	1.3
1974-10-29	2.3		1988-09-12	1.3
1974-10-30	2.45		1988-09-13	1.3
1974-10-31	2.3		1988-09-14	1.2
1974-11-01	2.45		1988-09-15	1.2
1974-11-02	2.6		1988-09-16	1.1
1974-11-03	2.75		1988-09-17	1.1
1974-11-04	2.75		1988-09-18	1.2
1974-11-05	2.75		1988-09-19	1.3
1974-11-06	2.9		1988-09-20	1.4
1974-11-07	3.32		1988-09-21	1.4
1974-11-08	3.53		1988-09-22	1.5
1974-11-09	3.74		1989-06-22	0.53
1974-11-10	4.37		1989-06-23	0.54
1974-11-11	7.1		1989-06-24	0.54
1974-11-12	10.22		1989-06-25	0.55
1974-11-13	10.59		1989-06-26	0.55
1974-11-14	10.22		1989-06-27	0.55
1974-11-15	9.85		1989-06-28	0.56
1974-11-16	9.85		1989-06-29	0.56
1974-11-17	9.11		1989-06-30	0.57
1974-11-18	9.11		1989-07-01	0.57
1974-11-19	8.74		1989-07-02	0.57
1974-11-20	8.74		1989-07-03	0.58
1974-11-21	8.74		1989-07-04	0.58
1974-11-22	8.37		1989-07-05	0.58
1974-11-23	8.37		1989-07-06	0.59
1974-11-24	8.37		1989-07-07	0.59
1974-11-25	8.74		1989-07-08	0.6
1974-11-26	8.74		1989-07-09	0.6
1974-11-27	8.74		1989-07-10	0.6
1974-11-28	10.22		1989-07-11	0.61
1974-11-29	11.33		1989-07-12	0.61
1974-11-30	11.33		1989-07-13	0.62
1974-12-01	10.22		1989-07-14	0.62
1974-12-02	10.22		1989-07-15	0.62
1974-12-03	10.59		1989-07-16	0.63
1974-12-04	11.33		1989-07-17	0.63
1974-12-05	10.59		1989-07-18	0.64
1974-12-06	10.59		1989-07-19	0.64
1974-12-07	9.85		1989-07-20	0.64
1974-12-08	9.85		1989-07-21	0.65
1974-12-09	10.22		1989-07-22	0.64
1974-12-10	10.59		1989-07-23	0.63
1974-12-11	10.96		1989-07-24	0.62
1974-12-12	10.22		1989-07-25	0.61
1974-12-13	9.85		1989-07-26	0.6
1974-12-14	9.11		1989-07-27	0.59
1974-12-15	9.11		1989-07-28	0.59
1974-12-16	9.11		1989-07-29	0.58
1974-12-17	9.11		1989-07-30	0.57
1974-12-18	9.48		1989-07-31	0.56
1974-12-19	10.59		1989-08-01	0.55
1974-12-20	10.59		1989-08-02	0.54
1974-12-21	10.22		1989-08-03	0.53
1974-12-22	11.7		1989-08-04	0.53
1974-12-23	28.96		1989-08-05	0.52
1974-12-24	58.49		1989-08-06	0.51
[truncated: 11,070 more rows]

## Sheet: Darehtakht
Wet Season			Dry Season
Date	Discharge		Date	Discharge
1967-09-24	1.3		1968-06-23	9.99
1967-09-25	1.2		1968-06-24	9.99
1967-09-26	1.2		1968-06-25	9.99
1967-09-27	1.2		1968-06-26	10.2
1967-09-28	1.2		1968-06-27	9.82
1967-09-29	1.2		1968-06-28	9.99
1967-09-30	1.2		1968-06-29	9.99
1967-10-01	1.2		1968-06-30	9.82
1967-10-02	1.2		1968-07-01	9.82
1967-10-03	1.2		1968-07-02	9.48
1967-10-04	1.2		1968-07-03	9.48
1967-10-05	1.2		1968-07-04	9.31
1967-10-06	1.1		1968-07-05	9.82
1967-10-07	1.2		1968-07-06	9.99
1967-10-08	1.2		1968-07-07	9.99
1967-10-09	1.2		1968-07-08	10.2
1967-10-10	1.1		1968-07-09	10.7
1967-10-11	1.2		1968-07-10	10.5
1967-10-12	1.3		1968-07-11	10.3
1967-10-13	1.4		1968-07-12	10.2
1967-10-14	1.4		1968-07-13	10.2
1967-10-15	1.3		1968-07-14	10.2
1967-10-16	1.3		1968-07-15	10.7
1967-10-17	1.3		1968-07-16	10.5
1967-10-18	1.4		1968-07-17	10.5
1967-10-19	1.4		1968-07-18	9.99
1967-10-20	1.4		1968-07-19	9.99
1967-10-21	1.4		1968-07-20	9.65
1967-10-22	1.4		1968-07-21	9.31
1967-10-25	1.4		1968-07-22	8.8
1967-10-26	1.3		1968-07-23	8.97
1967-10-27	1.3		1968-07-24	8.8
1967-10-28	1.3		1968-07-25	9.14
1967-10-29	1.3		1968-07-26	9.14
1967-10-30	1.3		1968-07-27	9.14
1967-10-31	1.3		1968-07-28	9.14
1967-11-01	1.3		1968-07-29	9.14
1967-11-02	1.3		1968-07-30	8.66
1967-11-03	1.3		1968-07-31	8.52
1967-11-04	1.3		1968-08-01	8.52
1967-11-05	1.3		1968-08-02	8.38
1967-11-06	1.3		1968-08-03	8.52
1967-11-07	1.3		1968-08-04	8.52
1967-11-08	1.3		1968-08-05	8.1
1967-11-09	1.3		1968-08-06	7.68
1967-11-10	1.3		1968-08-07	7.26
1967-11-11	1.3		1968-08-08	7.12
1967-11-12	1.3		1968-08-09	7.12
1967-11-13	1.3		1968-08-10	6.98
1967-11-14	1.3		1968-08-11	6.56
1967-11-15	1.6		1968-08-12	6.7
1967-11-16	1.5		1968-08-13	6.7
1967-11-17	1.5		1968-08-14	6.56
1967-11-18	1.5		1968-08-15	6.56
1967-11-19	1.7		1968-08-16	5.88
1967-11-20	1.6		1968-08-17	5.66
1967-11-21	1.7		1968-08-18	5.44
1967-11-22	1.8		1968-08-19	5.34
1967-11-23	1.8		1968-08-20	5.12
1967-11-26	1.8		1968-08-21	4.7
1967-11-27	1.8		1968-08-22	4.3
1967-11-28	2		1968-08-23	4.5
1967-11-29	2.6		1968-08-24	4.6
1967-11-30	2.3		1968-08-25	4.5
1967-12-01	2.2		1968-08-26	4.3
1967-12-02	2.1		1968-08-27	4.2
1967-12-03	2.1		1968-08-28	4.4
1967-12-04	2.1		1968-08-29	6.7
1967-12-05	2		1968-08-30	7.4
1967-12-06	2		1968-08-31	6.84
1967-12-07	2		1968-09-01	5.88
1967-12-08	2.1		1968-09-02	5.23
1967-12-09	2.1		1968-09-03	5.01
1967-12-10	2.1		1968-09-04	4.9
1967-12-11	2.2		1968-09-05	4.7
1967-12-12	2.1		1968-09-06	4.5
1967-12-13	2.1		1968-09-07	4.7
1967-12-14	2		1968-09-08	4.5
1967-12-15	2		1968-09-09	4.3
1967-12-16	1.8		1968-09-10	4.2
1967-12-17	1.8		1968-09-11	3.9
1967-12-18	1.9		1968-09-12	4
1967-12-19	2		1968-09-13	3.9
1967-12-20	2		1968-09-14	4.1
1967-12-21	2		1968-09-15	4.1
1967-12-22	2		1968-09-16	4.3
1967-12-23	2		1968-09-17	4.2
1967-12-24	2		1968-09-18	4.5
1967-12-25	2		1968-09-19	5.12
1967-12-28	2.1		1968-09-20	5.12
1967-12-29	2.1		1968-09-21	5.01
1967-12-30	2.1		1968-09-22	5.12
1967-12-31	2.1		1969-06-22	0.96
1968-01-01	2.1		1969-06-23	0.96
1968-01-02	2.1		1969-06-24	0.88
1968-01-03	2.1		1969-06-25	0.96
1968-01-04	2.1		1969-06-26	0.88
1968-01-05	2.1		1969-06-27	0.96
1968-01-06	2.1		1969-06-28	0.96
1968-01-07	2.1		1969-06-29	1.05
1968-01-08	2.1		1969-06-30	0.96
1968-01-09	2.1		1969-07-01	0.96
1968-01-10	2.1		1969-07-02	0.96
1968-01-11	2.1		1969-07-03	0.96
1968-01-12	2.2		1969-07-04	0.88
1968-01-13	2.1		1969-07-05	0.88
1968-01-14	2.1		1969-07-06	0.96
1968-01-15	2.1		1969-07-07	0.88
1968-01-16	2.2		1969-07-08	0.96
1968-01-17	2.1		1969-07-09	0.88
1968-01-18	2.1		1969-07-10	0.88
1968-01-19	2.1		1969-07-11	0.79
1968-01-20	2.2		1969-07-12	0.79
1968-01-21	2.2		1969-07-13	0.79
1968-01-22	2.3		1969-07-14	0.79
1968-01-23	2.2		1969-07-15	0.79
1968-01-24	2.1		1969-07-16	0.79
1968-01-25	2.1		1969-07-17	0.79
1968-01-26	2.2		1969-07-18	0.7
1968-01-29	2.1		1969-07-19	0.7
1968-01-30	2.1		1969-07-20	0.7
1968-01-31	2.1		1969-07-21	0.7
1968-02-01	2.1		1969-07-22	0.62
1968-02-02	2.2		1969-07-23	0.62
1968-02-03	2.1		1969-07-24	0.62
1968-02-04	2.2		1969-07-25	0.62
1968-02-05	2.1		1969-07-26	0.53
1968-02-06	2.1		1969-07-27	0.53
1968-02-07	2.1		1969-07-28	0.48
1968-02-08	2.1		1969-07-29	0.48
1968-02-09	2.1		1969-07-30	0.48
1968-02-10	2.2		1969-07-31	0.44
1968-02-11	2.2		1969-08-01	0.44
1968-02-12	2.2		1969-08-02	0.44
1968-02-13	2.1		1969-08-03	0.44
1968-02-14	2.1		1969-08-04	0.39
1968-02-15	2.1		1969-08-05	0.39
1968-02-16	2.1		1969-08-06	0.39
1968-02-17	2.2		1969-08-07	0.39
1968-02-18	2.1		1969-08-08	0.39
1968-02-19	2.2		1969-08-09	0.44
1968-02-20	2.1		1969-08-10	0.48
1968-02-21	2.2		1969-08-11	0.44
1968-02-22	2.1		1969-08-12	0.39
1968-02-23	2.1		1969-08-13	0.39
1968-02-24	2.1		1969-08-14	0.39
1968-02-25	2.2		1969-08-15	0.44
1968-02-26	2.1		1969-08-16	0.44
1968-02-27	2.2		1969-08-17	0.39
1968-03-01	2.1		1969-08-18	0.39
1968-03-02	2.6		1969-08-19	0.35
1968-03-03	2.5		1969-08-20	0.35
1968-03-04	2.4		1969-08-21	0.3
1968-03-05	2.3		1969-08-22	0.35
1968-03-06	2.2		1969-08-23	0.39
1968-03-07	2.2		1969-08-24	0.39
1968-03-08	2.2		1969-08-25	0.39
1968-03-09	2.2		1969-08-26	0.39
1968-03-10	2.3		1969-08-27	0.35
1968-03-11	2.3		1969-08-28	0.3
1968-03-12	2.5		1969-08-29	0.3
1968-03-13	2.5		1969-08-30	0.25
1968-03-14	2.6		1969-08-31	0.3
1968-03-15	2.6		1969-09-01	0.35
1968-03-16	2.6		1969-09-02	0.35
1968-03-17	2.6		1969-09-03	0.35
1968-03-18	2.6		1969-09-04	0.35
1968-03-19	2.7		1969-09-05	0.35
1968-03-20	3		1969-09-06	0.35
1968-03-21	3		1969-09-07	0.3
1968-03-22	3		1969-09-08	0.35
1968-03-23	3		1969-09-09	0.39
1968-03-24	2.1		1969-09-10	0.35
1968-03-25	3.7		1969-09-11	0.35
1968-03-26	4.8		1969-09-12	0.35
1968-03-27	5		1969-09-13	0.35
1968-03-28	5.1		1969-09-14	0.35
1968-03-29	4.5		1969-09-15	0.39
1968-03-30	4.4		1969-09-16	0.39
1968-04-02	4.2		1969-09-17	0.39
1968-04-03	4.1		1969-09-18	0.39
1968-04-04	3.8		1969-09-19	0.44
1968-04-05	3.8		1969-09-20	0.44
1968-04-06	3.8		1969-09-21	0.48
1968-04-07	3.6		1969-09-22	0.44
1968-04-08	3.3		1970-06-22	2.81
1968-04-09	3.2		1970-06-23	2.87
1968-04-10	4.9		1970-06-24	2.87
1968-04-11	5.1		1970-06-25	2.87
1968-04-12	4.7		1970-06-26	2.75
1968-04-13	4.9		1970-06-27	2.62
1968-04-14	9		1970-06-28	2.62
1968-04-15	8.8		1970-06-29	2.5
1968-04-16	8.3		1970-06-30	2.43
1968-04-17	7.5		1970-07-01	2.18
1968-04-18	6.8		1970-07-02	2.25
1968-04-19	6.8		1970-07-03	2.25
1968-04-20	6.4		1970-07-04	2.25
1968-04-21	6.8		1970-07-05	2.31
1968-04-22	6.8		1970-07-06	2.43
1968-04-23	6.8		1970-07-07	2.12
1968-04-24	6.4		1970-07-08	2.12
1968-04-25	6		1970-07-09	2.06
1968-04-26	6.4		1970-07-10	2.01
1968-04-27	6.4		1970-07-11	1.93
1968-04-28	6.6		1970-07-12	1.93
1968-04-29	6.9		1970-07-13	1.75
1968-04-30	6.6		1970-07-14	2
1968-05-01	6.6		1970-07-15	1.81
1968-05-02	11		1970-07-16	1.75
1968-05-04	9.6		1970-07-17	2
1968-05-05	9.6		1970-07-18	2
1968-05-06	12		1970-07-19	2
1968-05-07	12		1970-07-20	2.12
1968-05-08	10		1970-07-21	2.18
1968-05-09	9.2		1970-07-22	2.18
1968-05-10	8.5		1970-07-23	2.18
1968-05-11	8.1		1970-07-24	2.18
1968-05-12	7.9		1970-07-25	2.18
1968-05-13	8.1		1970-07-26	2.12
1968-05-14	7.9		1970-07-27	2
1968-05-15	7.9		1970-07-28	1.93
1968-05-16	8.1		1970-07-29	2.06
1968-05-17	8.1		1970-07-30	2.18
1968-05-18	7.5		1970-07-31	2.25
1968-05-19	6.9		1970-08-01	2.25
1968-05-20	6.4		1970-08-02	2.93
1968-05-21	6.2		1970-08-03	3.93
1968-05-22	8.8		1970-08-04	5.58
1968-05-23	8.9		1970-08-05	5.03
1968-05-24	7.7		1970-08-06	4.27
1968-05-25	7.5		1970-08-07	3.59
1968-05-26	7.1		1970-08-08	3.17
1968-05-27	7.5		1970-08-09	2.81
1968-05-28	8.5		1970-08-10	2.56
1968-05-29	7.9		1970-08-11	2.25
1968-05-30	7.9		1970-08-12	2.01
1968-05-31	7.7		1970-08-13	2
1968-06-01	7.3		1970-08-14	1.87
1968-06-02	7.1		1970-08-15	1.87
1968-06-03	6.6		1970-08-16	1.62
1968-06-05	6.9		1970-08-17	1.7
1968-06-06	7		1970-08-18	1.58
1968-06-07	6.6		1970-08-19	1.66
1968-06-08	6.6		1970-08-20	1.66
1968-06-09	6.6		1970-08-21	1.58
1968-06-10	6.2		1970-08-22	1.66
1968-06-11	6.6		1970-08-23	1.66
1968-06-12	6.9		1970-08-24	1.53
1968-06-13	17		1970-08-25	1.31
1968-06-14	7.9		1970-08-26	1.18
1968-06-15	7		1970-08-27	1.18
1968-06-16	5.9		1970-08-28	1.14
1968-06-17	5.9		1970-08-29	1.23
1968-06-18	5.9		1970-08-30	1.23
1968-06-19	5.6		1970-08-31	1.27
1968-06-20	5.6		1970-09-01	1.23
1968-06-21	5.3		1970-09-02	1.14
1968-06-22	4.9		1970-09-03	1.23
1968-06-23	4.6		1970-09-04	1.23
1968-06-24	4.5		1970-09-05	1.18
1968-06-25	4.3		1970-09-06	1.14
1968-06-26	4		1970-09-07	1.23
1968-06-27	4		1970-09-08	1.14
1968-06-28	4.1		1970-09-09	1.14
1968-06-29	4		1970-09-10	1.14
1968-06-30	3.8		1970-09-11	1.23
1968-09-23	1.5		1970-09-12	1.14
1968-09-24	1.5		1970-09-13	1.23
1968-09-25	1.5		1970-09-14	1.18
1968-09-26	1.5		1970-09-15	1.14
1968-09-27	1.5		1970-09-16	1.23
1968-09-28	1.5		1970-09-17	1.27
1968-09-29	1.5		1970-09-18	1.27
1968-09-30	1.5		1970-09-19	1.23
1968-10-01	1.5		1970-09-20	1.23
1968-10-02	1.5		1970-09-21	1.27
1968-10-03	1.5		1970-09-22	1.27
1968-10-04	1.5		1971-06-22	8.12
1968-10-05	1.5		1971-06-23	8.12
1968-10-06	1.5		1971-06-24	7.84
1968-10-07	1.5		1971-06-25	7.84
1968-10-08	1.5		1971-06-26	7.56
1968-10-09	1.5		1971-06-27	7
1968-10-10	1.5		1971-06-28	7
1968-10-11	1.5		1971-06-29	6.78
1968-10-12	1.5		1971-06-30	6.78
1968-10-13	1.5		1971-07-01	6.56
1968-10-14	1.5		1971-07-02	6.56
1968-10-15	1.5		1971-07-03	6.78
1968-10-16	1.5		1971-07-04	6.56
1968-10-17	1.5		1971-07-05	6.56
1968-10-18	1.5		1971-07-06	6.56
1968-10-19	1.5		1971-07-07	6.34
1968-10-20	1.5		1971-07-08	6.34
1968-10-21	1.5		1971-07-09	6.34
1968-10-22	1.5		1971-07-10	6.12
1968-10-23	1.5		1971-07-11	6.12
1968-10-24	1.5		1971-07-12	6.12
1968-10-25	1.5		1971-07-13	5.9
1968-10-26	1.5		1971-07-14	5.9
1968-10-27	1.6		1971-07-15	6.12
1968-10-28	1.6		1971-07-16	6.12
1968-10-29	1.6		1971-07-17	5.9
1968-10-30	1.5		1971-07-18	5.9
1968-10-31	1.6		1971-07-19	5.9
1968-11-01	3.6		1971-07-20	5.68
1968-11-02	2.7		1971-07-21	5.46
1968-11-03	1.9		1971-07-22	5.68
1968-11-04	1.8		1971-07-23	5.68
1968-11-05	1.8		1971-07-24	5.24
1968-11-06	1.8		1971-07-25	5.46
1968-11-07	1.9		1971-07-26	5.46
1968-11-08	2		1971-07-27	5.46
1968-11-09	2		1971-07-28	5.24
1968-11-10	2		1971-07-29	5.24
1968-11-11	1.9		1971-07-30	4.8
1968-11-12	1.9		1971-07-31	4.63
1968-11-13	1.9		1971-08-01	4.8
1968-11-14	1.9		1971-08-02	4.8
1968-11-15	2.5		1971-08-03	4.8
1968-11-16	3.4		1971-08-04	4.8
1968-11-17	7.7		1971-08-05	4.8
1968-11-18	6		1971-08-06	4.8
1968-11-19	4.3		1971-08-07	4.8
1968-11-20	4.1		1971-08-08	4.63
1968-11-21	3.8		1971-08-09	4.47
1968-11-22	3.7		1971-08-10	4.47
1968-11-23	3.4		1971-08-11	4.47
1968-11-24	3.4		1971-08-12	4.3
1968-11-25	3.4		1971-08-13	4.3
1968-11-26	3.4		1971-08-14	4.3
1968-11-27	3.7		1971-08-15	4.13
1968-11-28	3.8		1971-08-16	4.13
1968-11-29	4.6		1971-08-17	4.13
1968-11-30	4.4		1971-08-18	3.8
1968-12-01	5.1		1971-08-19	3.8
1968-12-02	4.8		1971-08-20	3.63
1968-12-03	4.6		1971-08-21	3.46
1968-12-04	4.8		1971-08-22	3.46
1968-12-05	4.8		1971-08-23	3.46
1968-12-06	4.4		1971-08-24	3.3
1968-12-07	4.8		1971-08-25	3.3
1968-12-08	5.2		1971-08-26	3.3
1968-12-09	4.9		1971-08-27	3.3
1968-12-10	4.4		1971-08-28	3.13
1968-12-11	4.4		1971-08-29	3.13
1968-12-12	4.4		1971-08-30	3.13
1968-12-13	4.4		1971-08-31	3
1968-12-14	4.4		1971-09-01	3
1968-12-15	4.9		1971-09-02	2.87
1968-12-16	4.8		1971-09-03	2.87
1968-12-17	4.8		1971-09-04	2.87
1968-12-18	4.4		1971-09-05	2.74
1968-12-19	4.4		1971-09-06	2.74
1968-12-20	4.4		1971-09-07	2.74
1968-12-21	4.6		1971-09-08	2.74
1968-12-22	4.6		1971-09-09	2.48
1968-12-23	4.6		1971-09-10	2.48
1968-12-24	4.4		1971-09-11	2.48
1968-12-25	4.4		1971-09-12	2.48
1968-12-26	4.4		1971-09-13	2.61
1968-12-27	4.4		1971-09-14	2.61
1968-12-28	5.1		1971-09-15	2.61
1968-12-29	5.1		1971-09-16	2.61
1968-12-30	4.9		1971-09-17	2.48
1968-12-31	4.6		1971-09-18	2.61
1969-01-01	4.4		1971-09-19	2.61
1969-01-02	4.4		1971-09-20	2.61
1969-01-03	4.4		1971-09-21	2.61
1969-01-04	4.3		1971-09-22	2.61
1969-01-05	3.8		1972-06-22	1.2
1969-01-06	3.6		1972-06-23	1.2
1969-01-07	3.4		1972-06-24	1.2
1969-01-08	3.2		1972-06-25	1.08
1969-01-09	3.1		1972-06-26	1.08
1969-01-10	3		1972-06-27	1.3
1969-01-11	3		1972-06-28	1.3
1969-01-12	3.1		1972-06-29	1.3
1969-01-13	3.1		1972-06-30	1.3
1969-01-14	3.1		1972-07-01	1.3
1969-01-15	3.1		1972-07-02	1.3
1969-01-16	3.1		1972-07-03	1.2
1969-01-17	3.3		1972-07-04	1.2
1969-01-18	3.3		1972-07-05	1.2
1969-01-19	3.3		1972-07-06	1.2
1969-01-20	8.9		1972-07-07	1.2
1969-01-21	3.1		1972-07-08	1.2
1969-01-22	3.3		1972-07-09	1.2
1969-01-23	16		1972-07-10	1.2
1969-01-24	16		1972-07-11	1.2
1969-01-25	14		1972-07-12	1.3
1969-01-26	10		1972-07-13	1.08
1969-01-27	10		1972-07-14	1.08
1969-01-28	13		1972-07-15	1.08
1969-01-29	11		1972-07-16	1.08
1969-01-30	11		1972-07-17	1.08
1969-01-31	9.4		1972-07-18	1.08
1969-02-01	8.9		1972-07-19	0.98
1969-02-02	10		1972-07-20	0.98
1969-02-03	9.1		1972-07-21	1.08
1969-02-04	8.4		1972-07-22	1.08
1969-02-05	8.4		1972-07-23	1.2
1969-02-06	8.9		1972-07-24	1.2
1969-02-07	9.1		1972-07-25	1.2
1969-02-08	9.6		1972-07-26	1.2
1969-02-09	10		1972-07-27	1.2
1969-02-10	10		1972-07-28	1.2
1969-02-11	10		1972-07-29	1.2
1969-02-12	10		1972-07-30	1.2
1969-02-13	10		1972-07-31	1.08
1969-02-14	11		1972-08-01	1.08
1969-02-15	10		1972-08-02	1.08
1969-02-16	10		1972-08-03	0.98
1969-02-17	9.8		1972-08-04	0.98
1969-02-18	11		1972-08-05	0.98
1969-02-19	12		1972-08-06	0.98
1969-02-20	14		1972-08-07	0.8
1969-02-21	23		1972-08-08	0.8
1969-02-22	20		1972-08-09	0.8
1969-02-23	21		1972-08-10	0.8
1969-02-24	21		1972-08-11	0.8
1969-02-25	21		1972-08-12	0.8
1969-02-26	22		1972-08-13	0.8
1969-02-27	25		1972-08-14	0.8
1969-02-28	38		1972-08-15	0.72
1969-03-01	104		1972-08-16	0.72
1969-03-02	99		1972-08-17	0.72
1969-03-03	89		1972-08-18	0.72
1969-03-04	91		1972-08-19	0.72
1969-03-05	92		1972-08-20	0.64
1969-03-06	90		1972-08-21	0.64
1969-03-07	100		1972-08-22	0.57
1969-03-08	131		1972-08-23	0.57
1969-03-09	135		1972-08-24	0.57
1969-03-10	137		1972-08-25	0.64
1969-03-11	102		1972-08-26	0.64
1969-03-12	98		1972-08-27	0.64
1969-03-13	84		1972-08-28	0.64
1969-03-14	80		1972-08-29	0.64
1969-03-15	133		1972-08-30	0.64
1969-03-16	93		1972-08-31	0.64
1969-03-17	82		1972-09-01	0.64
1969-03-18	73		1972-09-02	0.64
1969-03-19	112		1972-09-03	0.57
1969-03-20	140		1972-09-04	0.57
1969-03-21	130		1972-09-05	0.57
1969-03-22	117		1972-09-06	0.57
1969-03-23	106		1972-09-07	0.57
1969-03-24	97		1972-09-08	0.64
1969-03-25	85		1972-09-09	0.64
1969-03-26	73		1972-09-10	0.64
1969-03-27	67		1972-09-11	0.64
1969-03-28	62		1972-09-12	0.64
1969-03-29	61		1972-09-13	0.72
1969-03-30	61		1972-09-14	0.64
1969-03-31	56		1972-09-15	0.64
1969-04-01	53		1972-09-16	0.64
1969-04-02	53		1972-09-17	0.64
1969-04-03	57		1972-09-18	0.72
1969-04-04	58		1972-09-19	0.8
1969-04-05	53		1972-09-20	0.8
1969-04-06	53		1972-09-21	0.8
1969-04-07	47		1972-09-22	0.8
1969-04-08	43		1973-06-22	6.18
1969-04-09	42		1973-06-23	5.69
1969-04-10	39		1973-06-24	5.69
1969-04-11	38		1973-06-25	5.69
1969-04-12	47		1973-06-26	5.2
1969-04-13	81		1973-06-27	5.2
1969-04-14	59		1973-06-28	4.76
1969-04-15	58		1973-06-29	4.76
1969-04-16	56		1973-06-30	4.76
1969-04-17	53		1973-07-01	4.76
1969-04-18	51		1973-07-02	4.54
1969-04-19	44		1973-07-03	4.32
1969-04-20	41		1973-07-04	3.88
1969-04-21	34		1973-07-05	3.66
1969-04-22	31		1973-07-06	3.66
1969-04-23	30		1973-07-07	3.66
1969-04-24	27		1973-07-08	3.66
1969-04-25	25		1973-07-09	3.66
1969-04-26	22		1973-07-10	3.66
1969-04-27	21		1973-07-11	3.88
1969-04-28	23		1973-07-12	3.88
1969-04-29	20		1973-07-13	3.66
1969-04-30	19		1973-07-14	3.66
1969-05-01	19		1973-07-15	3.66
1969-05-02	21		1973-07-16	3.66
1969-05-03	22		1973-07-17	3.66
1969-05-04	17		1973-07-18	3.66
1969-05-05	21		1973-07-19	3.88
1969-05-06	29		1973-07-20	3.88
1969-05-07	82		1973-07-21	3.88
1969-05-08	53		1973-07-22	4.32
1969-05-09	37		1973-07-23	4.32
1969-05-10	37		1973-07-24	4.32
1969-05-11	25		1973-07-25	4.32
1969-05-12	21		1973-07-26	3.66
1969-05-13	21		1973-07-27	3.66
1969-05-14	18		1973-07-28	3.66
1969-05-15	18		1973-07-29	3.66
1969-05-16	20		1973-07-30	3.66
1969-05-17	18		1973-07-31	3.44
1969-05-18	18		1973-08-01	3.44
1969-05-19	17		1973-08-02	3.44
1969-05-20	15		1973-08-03	3.44
1969-05-21	14		1973-08-04	3.44
1969-05-22	13		1973-08-05	3
1969-05-23	14		1973-08-06	3.04
1969-05-24	12		1973-08-07	3
1969-05-25	11		1973-08-08	3
1969-05-26	11		1973-08-09	3
1969-05-27	11		1973-08-10	2.85
1969-05-28	12		1973-08-11	2.7
1969-05-29	11		1973-08-12	2.7
1969-05-30	9.4		1973-08-13	2.4
1969-05-31	8.4		1973-08-14	2.4
1969-06-01	9.1		1973-08-15	2.4
1969-06-02	8.4		1973-08-16	2.4
1969-06-03	8.7		1973-08-17	2.1
1969-06-04	9.1		1973-08-18	2.1
1969-06-05	9.1		1973-08-19	2.1
1969-06-06	9.6		1973-08-20	1.95
1969-06-07	9.4		1973-08-21	1.95
1969-06-08	9.4		1973-08-22	1.8
1969-06-09	9.4		1973-08-23	1.8
1969-06-10	8.9		1973-08-24	1.8
1969-06-11	8.7		1973-08-25	1.5
1969-06-12	8.7		1973-08-26	1.39
1969-06-13	8.9		1973-08-27	1.39
1969-06-14	8.4		1973-08-28	1.5
1969-06-15	8.9		1973-08-29	1.39
1969-06-16	8.4		1973-08-30	1.39
1969-06-17	8.2		1973-08-31	1.39
1969-06-18	8.7		1973-09-01	1.39
1969-06-19	8.7		1973-09-02	1.29
1969-06-20	8.2		1973-09-03	1.18
1969-06-21	8.2		1973-09-04	1.18
1969-09-23	2.72		1973-09-05	1.18
1969-09-24	2.72		1973-09-06	1.18
1969-09-25	2.83		1973-09-07	1.18
1969-09-26	2.83		1973-09-08	1.29
1969-09-27	2.6		1973-09-09	1.39
1969-09-28	2.6		1973-09-10	1.39
1969-09-29	2.6		1973-09-11	1.5
1969-09-30	2.6		1973-09-12	1.5
1969-10-01	2.6		1973-09-13	1.39
1969-10-02	2.6		1973-09-14	1.5
1969-10-03	2.6		1973-09-15	1.5
1969-10-04	2.6		1973-09-16	1.39
1969-10-05	2.37		1973-09-17	1.39
1969-10-06	2.37		1973-09-18	1.65
1969-10-07	2.49		1973-09-19	1.65
1969-10-08	2.6		1973-09-20	1.65
1969-10-09	2.6		1973-09-21	1.65
1969-10-10	2.49		1973-09-22	1.5
1969-10-11	2.49		1974-06-22	1.88
1969-10-12	2.37		1974-06-23	2.13
1969-10-13	2.26		1974-06-24	2
1969-10-14	2.26		1974-06-25	2
1969-10-15	2.49		1974-06-26	1.88
1969-10-16	2.37		1974-06-27	2
1969-10-17	2.26		1974-06-28	1.88
1969-10-18	2.26		1974-06-29	1.88
1969-10-19	2.26		1974-06-30	1.88
1969-10-20	2.26		1974-07-01	1.88
1969-10-21	2.26		1974-07-02	1.88
1969-10-22	2.37		1974-07-03	1.75
1969-10-23	2.37		1974-07-04	1.88
1969-10-24	2.49		1974-07-05	1.88
1969-10-25	2.95		1974-07-06	2
1969-10-26	2.72		1974-07-07	1.88
1969-10-27	3.87		1974-07-08	1.88
1969-10-28	3.87		1974-07-09	1.88
1969-10-29	3.87		1974-07-10	1.88
1969-10-30	4.39		1974-07-11	1.88
1969-10-31	4.39		1974-07-12	1.88
1969-11-01	4.1		1974-07-13	1.88
1969-11-02	4.53		1974-07-14	1.88
1969-11-03	5.98		1974-07-15	1.75
1969-11-04	5.55		1974-07-16	1.88
1969-11-05	5.84		1974-07-17	1.75
1969-11-06	5.84		1974-07-18	1.88
1969-11-07	5.84		1974-07-19	1.68
1969-11-08	8.05		1974-07-20	1.6
1969-11-09	8.05		1974-07-21	1.6
1969-11-10	7.17		1974-07-22	1.75
1969-11-11	7.5		1974-07-23	1.75
1969-11-12	7.5		1974-07-24	1.68
1969-11-13	7.17		1974-07-25	1.75
1969-11-14	7.17		1974-07-26	1.68
1969-11-15	7.35		1974-07-27	1.68
1969-11-16	6.87		1974-07-28	1.6
1969-11-17	6.87		1974-07-29	1.6
1969-11-18	6.87		1974-07-30	1.6
1969-11-19	7		1974-07-31	1.6
1969-11-20	7		1974-08-01	1.68
1969-11-21	7.35		1974-08-02	1.68
1969-11-22	7.35		1974-08-03	1.6
1969-11-23	7.35		1974-08-04	1.53
1969-11-24	7.35		1974-08-05	1.53
1969-11-25	7.35		1974-08-06	1.53
1969-11-26	7.35		1974-08-07	1.53
1969-11-27	7.35		1974-08-08	1.45
1969-11-28	7.35		1974-08-09	1.45
1969-11-29	7.17		1974-08-10	1.45
1969-11-30	6.71		1974-08-11	1.45
1969-12-01	6.71		1974-08-12	1.45
1969-12-02	6.71		1974-08-13	1.45
1969-12-03	6.71		1974-08-14	1.38
1969-12-04	6.71		1974-08-15	1.38
1969-12-05	6.87		1974-08-16	1.3
1969-12-06	7.35		1974-08-17	1.23
1969-12-07	7.35		1974-08-18	1.23
1969-12-08	6.71		1974-08-19	1.15
1969-12-09	6.71		1974-08-20	1.15
1969-12-10	6.71		1974-08-21	1.08
1969-12-11	6.71		1974-08-22	1.08
1969-12-12	6.56		1974-08-23	1
1969-12-13	6.42		1974-08-24	0.9
1969-12-14	6.42		1974-08-25	0.9
1969-12-15	6.42		1974-08-26	0.9
1969-12-16	6.13		1974-08-27	0.8
1969-12-17	6.28		1974-08-28	0.8
1969-12-18	6.13		1974-08-29	0.75
1969-12-19	6.13		1974-08-30	0.7
1969-12-20	6.13		1974-08-31	0.75
1969-12-21	6.13		1974-09-01	0.7
1969-12-22	6.13		1974-09-02	0.7
1969-12-23	6.13		1974-09-03	0.7
1969-12-24	6.28		1974-09-04	0.7
1969-12-25	6.42		1974-09-05	0.7
1969-12-26	6.28		1974-09-06	0.7
1969-12-27	7.35		1974-09-07	0.7
1969-12-28	6.86		1974-09-08	0.7
1969-12-29	6.56		1974-09-09	0.8
1969-12-30	6.27		1974-09-10	0.8
1969-12-31	6.27		1974-09-11	0.8
1970-01-01	6.42		1974-09-12	0.8
1970-01-02	6.42		1974-09-13	0.8
1970-01-03	6.27		1974-09-14	0.8
1970-01-04	6.13		1974-09-15	0.8
1970-01-05	6.13		1974-09-16	0.8
1970-01-06	6.42		1974-09-17	0.8
1970-01-07	6.71		1974-09-18	0.8
1970-01-08	6.56		1974-09-19	0.8
1970-01-09	6.56		1974-09-20	0.85
1970-01-10	6.42		1974-09-21	0.85
1970-01-11	6.42		1974-09-22	0.9
1970-01-12	6.56		1975-06-22	7.1
1970-01-13	6.56		1975-06-23	7.1
1970-01-14	6.42		1975-06-24	7.1
1970-01-15	6.42		1975-06-25	7.4
1970-01-16	6.42		1975-06-26	7.1
1970-01-17	6.27		1975-06-27	6.8
1970-01-18	5.84		1975-06-28	6.8
1970-01-19	6.48		1975-06-29	6.5
1970-01-20	6.13		1975-06-30	6.5
1970-01-21	5.84		1975-07-01	6.5
1970-01-22	6.56		1975-07-02	6.5
1970-01-23	6.56		1975-07-03	6.8
1970-01-24	6.27		1975-07-04	6.8
1970-01-25	6.27		1975-07-05	6.5
1970-01-26	6.48		1975-07-06	6.5
1970-01-27	6.13		1975-07-07	6.8
1970-01-28	6.27		1975-07-08	7.1
1970-01-29	6.27		1975-07-09	7.1
1970-01-30	6.42		1975-07-10	6.8
1970-01-31	6.27		1975-07-11	6.8
1970-02-01	6.48		1975-07-12	6.8
1970-02-02	6.48		1975-07-13	6.8
1970-02-03	5.84		1975-07-14	6.2
1970-02-04	5.84		1975-07-15	6.2
1970-02-05	5.84		1975-07-16	6.2
1970-02-06	6.27		1975-07-17	6.2
1970-02-07	6.71		1975-07-18	6.2
1970-02-08	6.56		1975-07-19	6.2
1970-02-09	6.42		1975-07-20	5.9
1970-02-10	6.42		1975-07-21	5
1970-02-11	6.71		1975-07-22	5
1970-02-12	6.42		1975-07-23	5
1970-02-13	7		1975-07-24	5.3
1970-02-14	7		1975-07-25	5.6
1970-02-15	6.71		1975-07-26	5.9
1970-02-16	6.71		1975-07-27	6.8
1970-02-17	6.71		1975-07-28	8
1970-02-18	6.56		1975-07-29	8
1970-02-19	6.56		1975-07-30	8.74
1970-02-20	6.71		1975-07-31	8
1970-02-21	6.71		1975-08-01	7.4
1970-02-22	7		1975-08-02	7.1
1970-02-23	7		1975-08-03	5.9
1970-02-24	6.71		1975-08-04	5.3
1970-02-25	6.71		1975-08-05	4.79
1970-02-26	6.71		1975-08-06	4.58
1970-02-27	6.71		1975-08-07	4.37
1970-02-28	6.71		1975-08-08	4.37
1970-03-01	6.56		1975-08-09	4.37
1970-03-02	6.42		1975-08-10	4.16
1970-03-03	6.56		1975-08-11	4.37
1970-03-04	6.56		1975-08-12	4.37
1970-03-05	6.42		1975-08-13	4.37
1970-03-06	6.13		1975-08-14	4.16
1970-03-07	5.55		1975-08-15	3.95
1970-03-08	5.55		1975-08-16	3.95
1970-03-09	5.26		1975-08-17	3.53
1970-03-10	5.26		1975-08-18	3.53
1970-03-11	6.27		1975-08-19	3.53
1970-03-12	6.42		1975-08-20	3.53
1970-03-13	6.42		1975-08-21	3.95
1970-03-14	6.42		1975-08-22	3.32
1970-03-15	6.42		1975-08-23	2.75
1970-03-16	6.42		1975-08-24	2.75
1970-03-17	6.42		1975-08-25	2.75
1970-03-18	6.42		1975-08-26	2.75
1970-03-19	5.11		1975-08-27	2.75
1970-03-20	10.5		1975-08-28	2.6
1970-03-21	9.8		1975-08-29	2.6
1970-03-22	8.92		1975-08-30	2.6
1970-03-23	9.1		1975-08-31	2.6
1970-03-24	8.58		1975-09-01	2.6
1970-03-25	8.23		1975-09-02	2.75
1970-03-26	7.7		1975-09-03	2.75
1970-03-27	7.35		1975-09-04	2.75
1970-03-28	7		1975-09-05	2.75
1970-03-29	6.71		1975-09-06	2.75
1970-03-30	6.42		1975-09-07	2.6
1970-03-31	6.13		1975-09-08	2.45
1970-04-01	5.84		1975-09-09	2.45
1970-04-02	6.13		1975-09-10	2.6
1970-04-03	6.13		1975-09-11	2.45
1970-04-04	5.98		1975-09-12	2.6
1970-04-05	5.4		1975-09-13	2.75
1970-04-06	4.97		1975-09-14	2.9
1970-04-07	4.97		1975-09-15	3.11
1970-04-08	5.26		1975-09-16	3.11
1970-04-09	5.4		1975-09-17	3.32
1970-04-10	5.26		1975-09-18	3.53
1970-04-11	4.97		1975-09-19	3.74
1970-04-12	4.53		1975-09-20	3.53
1970-04-13	3.98		1975-09-21	3.53
1970-04-14	3.53		1975-09-22	3.53
1970-04-15	3.53		1976-06-22	1.46
1970-04-16	3.41		1976-06-23	1.46
1970-04-17	3.3		1976-06-24	1.46
1970-04-18	3.18		1976-06-25	1.46
1970-04-19	3.29		1976-06-26	1.46
1970-04-20	6.13		1976-06-27	1.24
1970-04-21	4.82		1976-06-28	1.24
1970-04-22	4.25		1976-06-29	1.24
1970-04-23	4.53		1976-06-30	1.24
1970-04-24	4.25		1976-07-01	1.24
1970-04-25	3.98		1976-07-02	1.24
1970-04-26	3.75		1976-07-03	1.24
1970-04-27	3.41		1976-07-04	1.24
1970-04-28	3.3		1976-07-05	1.68
1970-04-29	5.98		1976-07-06	1.68
1970-04-30	6.42		1976-07-07	1.79
1970-05-01	6.71		1976-07-08	1.68
1970-05-02	5.84		1976-07-09	1.68
1970-05-03	5.11		1976-07-10	1.68
1970-05-04	5.69		1976-07-11	1.46
1970-05-05	5.11		1976-07-12	1.46
1970-05-06	5.69		1976-07-13	1.24
1970-05-07	5.11		1976-07-14	1.24
1970-05-08	4.68		1976-07-15	1.46
1970-05-09	3.87		1976-07-16	1.24
1970-05-10	3.75		1976-07-17	1.24
1970-05-11	3.75		1976-07-18	1.13
1970-05-12	3.3		1976-07-19	1.02
1970-05-13	3.52		1976-07-20	1.13
1970-05-14	3.29		1976-07-21	1.02
1970-05-15	3.3		1976-07-22	1.02
1970-05-16	3.29		1976-07-23	0.91
1970-05-17	3.18		1976-07-24	0.8
1970-05-18	3.06		1976-07-25	0.8
1970-05-19	2.83		1976-07-26	0.8
1970-05-20	2.95		1976-07-27	0.54
1970-05-21	2.83		1976-07-28	0.54
1970-05-22	2.83		1976-07-29	0.54
1970-05-23	2.83		1976-07-30	0.67
1970-05-24	2.83		1976-07-31	0.67
1970-05-25	2.83		1976-08-01	0.67
1970-05-26	2.83		1976-08-02	0.54
1970-05-27	2.6		1976-08-03	0.54
1970-05-28	2.6		1976-08-04	0.67
1970-05-29	2.83		1976-08-05	0.67
1970-05-30	2.83		1976-08-06	0.54
1970-05-31	2.83		1976-08-07	0.67
1970-06-01	2.83		1976-08-08	0.67
1970-06-02	2.72		1976-08-09	0.67
1970-06-03	2.6		1976-08-10	0.67
1970-06-04	2.72		1976-08-11	0.67
1970-06-05	2.6		1976-08-12	0.67
1970-06-06	2.6		1976-08-13	0.67
1970-06-07	2.6		1976-08-14	0.54
1970-06-08	2.6		1976-08-15	0.54
1970-06-09	2.6		1976-08-16	0.67
1970-06-10	2.6		1976-08-17	0.67
1970-06-11	2.6		1976-08-18	0.67
1970-06-12	2.6		1976-08-19	0.67
1970-06-13	2.37		1976-08-20	0.67
1970-06-14	2.37		1976-08-21	0.8
1970-06-15	2.37		1976-08-22	0.67
1970-06-16	2.26		1976-08-23	0.54
1970-06-17	2.15		1976-08-24	0.54
1970-06-18	2.15		1976-08-25	0.41
1970-06-19	2.15		1976-08-26	0.41
1970-06-20	2.15		1976-08-27	0.54
1970-06-21	2.15		1976-08-28	0.54
1970-09-23	1.18		1976-08-29	0.47
1970-09-24	1.18		1976-08-30	0.54
1970-09-25	1.12		1976-08-31	0.41
1970-09-26	1.12		1976-09-01	0.41
1970-09-27	1.12		1976-09-02	0.41
1970-09-28	1.12		1976-09-03	0.47
1970-09-29	1.25		1976-09-04	0.54
1970-09-30	1.25		1976-09-05	0.54
1970-10-01	1.25		1976-09-06	0.54
1970-10-02	1.25		1976-09-07	0.54
1970-10-03	1.25		1976-09-08	0.61
1970-10-04	1.25		1976-09-09	0.61
1970-10-05	1.25		1976-09-10	0.54
1970-10-06	1.25		1976-09-11	0.54
1970-10-07	1.25		1976-09-12	0.54
1970-10-08	1.25		1976-09-13	0.54
1970-10-09	1.25		1976-09-14	0.54
1970-10-10	1.25		1976-09-15	0.47
1970-10-11	1.25		1976-09-16	0.47
1970-10-12	1.25		1976-09-17	0.54
1970-10-13	1.25		1976-09-18	0.47
1970-10-14	1.35		1976-09-19	0.54
1970-10-15	1.35		1976-09-20	0.47
1970-10-16	1.35		1976-09-21	0.54
1970-10-17	1.35		1976-09-22	0.54
1970-10-18	1.35		1977-06-22	1.74
1970-10-19	1.35		1977-06-23	1.87
1970-10-20	1.35		1977-06-24	1.87
1970-10-21	1.35		1977-06-25	1.74
1970-10-22	1.35		1977-06-26	1.74
1970-10-23	1.35		1977-06-27	2
1970-10-24	1.3		1977-06-28	2
1970-10-25	1.3		1977-06-29	2.32
1970-10-26	1.41		1977-06-30	2.48
1970-10-27	1.41		1977-07-01	2.64
1970-10-28	1.41		1977-07-02	2.96
1970-10-29	1.41		1977-07-03	2.96
1970-10-30	1.41		1977-07-04	2.32
1970-10-31	1.41		1977-07-05	2.32
1970-11-01	1.41		1977-07-06	2.32
1970-11-02	1.41		1977-07-07	2
1970-11-03	1.41		1977-07-08	2
1970-11-04	1.41		1977-07-09	2
1970-11-05	1.41		1977-07-10	1.87
1970-11-06	1.41		1977-07-11	1.74
1970-11-07	1.52		1977-07-12	1.74
1970-11-08	1.57		1977-07-13	1.74
1970-11-09	1.57		1977-07-14	1.61
1970-11-10	1.46		1977-07-15	1.61
1970-11-11	1.57		1977-07-16	1.61
1970-11-12	1.57		1977-07-17	1.61
1970-11-13	1.57		1977-07-18	1.74
1970-11-14	1.63		1977-07-19	1.81
1970-11-15	1.63		1977-07-20	1.74
1970-11-16	1.63		1977-07-21	1.61
1970-11-17	1.63		1977-07-22	1.61
1970-11-18	1.79		1977-07-23	1.35
1970-11-19	1.79		1977-07-24	1.22
1970-11-20	1.9		1977-07-25	1.22
1970-11-21	1.9		1977-07-26	1.09
1970-11-22	2.04		1977-07-27	1.22
1970-11-23	2.04		1977-07-28	1.09
1970-11-24	1.95		1977-07-29	0.96
1970-11-25	1.9		1977-07-30	0.83
1970-11-26	1.9		1977-07-31	0.96
1970-11-27	1.79		1977-08-01	0.83
1970-11-28	2.24		1977-08-02	0.96
1970-11-29	2.25		1977-08-03	0.96
1970-11-30	2.18		1977-08-04	0.83
1970-12-01	2.18		1977-08-05	0.96
1970-12-02	2.18		1977-08-06	0.83
1970-12-03	2.04		1977-08-07	0.83
1970-12-04	2.04		1977-08-08	0.83
1970-12-05	2.04		1977-08-09	0.83
1970-12-06	2.04		1977-08-10	0.83
1970-12-07	2.04		1977-08-11	0.7
1970-12-08	2.11		1977-08-12	0.7
1970-12-09	2.25		1977-08-13	0.7
1970-12-10	2.18		1977-08-14	0.7
1970-12-11	2.25		1977-08-15	0.7
1970-12-12	2.53		1977-08-16	0.7
1970-12-13	4.47		1977-08-17	0.7
1970-12-14	3.09		1977-08-18	0.58
1970-12-15	2.81		1977-08-19	0.48
1970-12-16	2.67		1977-08-20	0.52
1970-12-17	2.6		1977-08-21	0.52
1970-12-18	2.46		1977-08-22	0.46
1970-12-19	2.46		1977-08-23	0.52
1970-12-20	2.46		1977-08-24	0.52
1970-12-21	2.46		1977-08-25	0.46
1970-12-22	2.46		1977-08-26	0.46
1970-12-23	2.46		1977-08-27	0.4
1970-12-24	2.46		1977-08-28	0.34
1970-12-25	2.6		1977-08-29	0.34
1970-12-26	2.6		1977-08-30	0.34
1970-12-27	2.6		1977-08-31	0.28
1970-12-28	2.6		1977-09-01	0.22
1970-12-29	2.6		1977-09-02	0.22
1970-12-30	2.6		1977-09-03	0.28
1970-12-31	2.6		1977-09-04	0.34
1971-01-01	2.6		1977-09-05	0.34
1971-01-02	2.6		1977-09-06	0.4
1971-01-03	2.81		1977-09-07	0.4
1971-01-04	2.95		1977-09-08	0.4
1971-01-05	3.16		1977-09-09	0.46
1971-01-06	2.88		1977-09-10	0.46
1971-01-07	2.95		1977-09-11	0.46
1971-01-08	2.95		1977-09-12	0.64
1971-01-09	3.09		1977-09-13	0.58
1971-01-10	2.95		1977-09-14	0.52
1971-01-11	3.09		1977-09-15	0.52
1971-01-12	3.16		1977-09-16	0.52
1971-01-13	3.16		1977-09-17	0.52
1971-01-14	3.16		1977-09-18	0.46
1971-01-15	3.16		1977-09-19	0.46
1971-01-16	3.16		1977-09-20	0.4
1971-01-17	3.16		1977-09-21	0.46
1971-01-18	3.09		1977-09-22	0.4
1971-01-19	3.16		1978-06-22	5.4
1971-01-20	2.88		1978-06-23	5.2
1971-01-21	3.02		1978-06-24	5.4
1971-01-22	3.09		1978-06-25	5.4
1971-01-23	3.02		1978-06-26	5.2
1971-01-24	2.95		1978-06-27	5.2
1971-01-25	2.81		1978-06-28	5.2
1971-01-26	2.74		1978-06-29	5.2
1971-01-27	2.46		1978-06-30	5
1971-01-28	2.95		1978-07-01	5
1971-01-29	3.16		1978-07-02	5
1971-01-30	3.16		1978-07-03	5
1971-01-31	3.16		1978-07-04	4.8
1971-02-01	3.16		1978-07-05	4.8
1971-02-02	3.09		1978-07-06	4.6
1971-02-03	2.88		1978-07-07	4.6
1971-02-04	3.02		1978-07-08	4.4
1971-02-05	3.16		1978-07-09	4.2
1971-02-06	3.3		1978-07-10	4.2
1971-02-07	3.23		1978-07-11	4
1971-02-08	3.16		1978-07-12	4
1971-02-09	3.16		1978-07-13	3.8
1971-02-10	3.16		1978-07-14	3.6
1971-02-11	3.16		1978-07-15	3.6
1971-02-12	3.16		1978-07-16	3.6
1971-02-13	3.09		1978-07-17	3.6
1971-02-14	3.48		1978-07-18	3.6
1971-02-15	2.88		1978-07-19	3.44
1971-02-16	2.88		1978-07-20	3.44
1971-02-17	2.88		1978-07-21	3.44
1971-02-18	3.16		1978-07-22	3.28
1971-02-19	3.16		1978-07-23	3.28
1971-02-20	3.16		1978-07-24	3.28
1971-02-21	3.23		1978-07-25	3.28
1971-02-22	3.3		1978-07-26	3.28
1971-02-23	3.57		1978-07-27	3.12
1971-02-24	3.84		1978-07-28	3.12
1971-02-25	3.75		1978-07-29	3.12
1971-02-26	3.66		1978-07-30	2.96
1971-02-27	3.75		1978-07-31	2.8
1971-02-28	3.93		1978-08-01	2.8
1971-03-01	3.93		1978-08-02	2.8
1971-03-02	3.93		1978-08-03	2.64
1971-03-03	4.02		1978-08-04	2.64
1971-03-04	4.11		1978-08-05	2.48
1971-03-05	4.11		1978-08-06	2.48
1971-03-06	4.29		1978-08-07	2.32
1971-03-07	4.29		1978-08-08	2.32
1971-03-08	4.29		1978-08-09	2.32
1971-03-09	4.47		1978-08-10	2.32
1971-03-10	4.47		1978-08-11	2.32
1971-03-11	4.47		1978-08-12	2.32
1971-03-12	5.79		1978-08-13	2.32
1971-03-13	8.57		1978-08-14	2.32
1971-03-14	13.7		1978-08-15	2.32
1971-03-15	25.9		1978-08-16	2.32
1971-03-16	12.4		1978-08-17	2.32
1971-03-17	9.74		1978-08-18	2.48
1971-03-18	9.58		1978-08-19	2.48
1971-03-19	9.41		1978-08-20	2.48
1971-03-20	9.24		1978-08-21	2.48
1971-03-21	9.07		1978-08-22	2.48
1971-03-22	8.74		1978-08-23	2.16
1971-03-23	8.74		1978-08-24	2.16
1971-03-24	8.4		1978-08-25	2
1971-03-25	7.29		1978-08-26	2
1971-03-26	7.17		1978-08-27	2
1971-03-27	6.83		1978-08-28	2
1971-03-28	6.83		1978-08-29	1.87
1971-03-29	8.36		1978-08-30	1.87
1971-03-30	8.07		1978-08-31	1.87
1971-03-31	7.4		1978-09-01	2
1971-04-01	9.12		1978-09-02	1.87
1971-04-02	11		1978-09-03	1.74
1971-04-03	12.2		1978-09-04	1.74
1971-04-04	10.2		1978-09-05	1.74
1971-04-05	10.2		1978-09-06	1.74
1971-04-06	9.57		1978-09-07	1.74
1971-04-07	9.41		1978-09-08	1.74
1971-04-08	9.07		1978-09-09	1.74
1971-04-09	8.23		1978-09-10	1.74
1971-04-10	7.73		1978-09-11	1.74
1971-04-11	7.73		1978-09-12	1.87
1971-04-12	7.4		1978-09-13	1.87
1971-04-13	11.5		1978-09-14	1.87
1971-04-14	15.8		1978-09-15	1.87
1971-04-15	13.8		1978-09-16	1.87
1971-04-16	12		1978-09-17	1.87
1971-04-17	16		1978-09-18	1.87
1971-04-18	14.1		1978-09-19	1.87
1971-04-19	12.8		1978-09-20	1.74
1971-04-20	12		1978-09-21	1.74
1971-04-21	11		1978-09-22	1.74
1971-04-22	11.4		1979-06-22	5.5
1971-04-23	15.8		1979-06-23	5.26
1971-04-24	27.2		1979-06-24	5.5
1971-04-25	19.4		1979-06-25	5.5
1971-04-26	16.4		1979-06-26	5.26
1971-04-27	14.8		1979-06-27	5.5
1971-04-28	13.2		1979-06-28	5.5
1971-04-29	13.4		1979-06-29	5.26
1971-04-30	13.4		1979-06-30	5.5
1971-05-01	12.4		1979-07-01	5.5
1971-05-02	12.4		1979-07-02	5.5
1971-05-03	12		1979-07-03	5.5
1971-05-04	10.9		1979-07-04	5.5
1971-05-05	10.7		1979-07-05	5.74
1971-05-06	11		1979-07-06	5.5
1971-05-07	11.5		1979-07-07	5.5
1971-05-08	12		1979-07-08	5.5
1971-05-09	15.9		1979-07-09	5.5
1971-05-10	11.2		1979-07-10	5.26
1971-05-11	9.86		1979-07-11	5.02
1971-05-12	9.24		1979-07-12	5.02
1971-05-13	8.74		1979-07-13	5.01
1971-05-14	8.4		1979-07-14	4.99
1971-05-15	8.23		1979-07-15	4.98
1971-05-16	7.56		1979-07-16	4.97
1971-05-17	7.06		1979-07-17	4.96
1971-05-18	6.94		1979-07-18	4.94
1971-05-19	6.71		1979-07-19	4.93
1971-05-20	6.71		1979-07-20	4.92
1971-05-21	6.48		1979-07-21	4.9
1971-05-22	6.14		1979-07-22	4.89
1971-05-23	5.91		1979-07-23	4.87
1971-05-24	5.68		1979-07-24	4.85
1971-05-25	5.56		1979-07-25	4.84
1971-05-26	5.79		1979-07-26	4.83
1971-05-27	5.56		1979-07-27	4.81
1971-05-28	6.02		1979-07-28	4.8
1971-05-29	5.91		1979-07-29	4.79
1971-05-30	5.45		1979-07-30	4.78
1971-05-31	5.56		1979-07-31	4.76
1971-06-01	5.55		1979-08-01	4.75
1971-06-02	5.33		1979-08-02	4.74
1971-06-03	5.22		1979-08-03	4.73
1971-06-04	4.92		1979-08-04	4.71
1971-06-05	4.74		1979-08-05	4.7
1971-06-06	4.65		1979-08-06	4.69
1971-06-07	4.65		1979-08-07	4.67
1971-06-08	4.65		1979-08-08	4.66
1971-06-09	4.65		1979-08-09	4.65
1971-06-10	4.65		1979-08-10	4.64
1971-06-11	5.1		1979-08-11	4.62
1971-06-12	5.01		1979-08-12	4.61
1971-06-13	5.1		1979-08-13	4.6
1971-06-14	4.92		1979-08-14	4.58
1971-06-15	4.74		1979-08-15	4.57
1971-06-16	5.01		1979-08-16	4.56
1971-06-17	5.01		1979-08-17	4.55
1971-06-18	5.01		1979-08-18	4.53
1971-06-19	5.22		1979-08-19	4.52
1971-06-20	5.01		1979-08-20	4.51
1971-06-21	5.22		1979-08-21	4.49
1971-09-23	1.6		1979-08-22	4.48
1971-09-24	1.6		1979-08-23	4.48
1971-09-25	1.6		1979-08-24	4.47
1971-09-26	1.6		1979-08-25	4.46
1971-09-27	1.6		1979-08-26	4.44
1971-09-28	1.6		1979-08-27	4.43
1971-09-29	1.6		1979-08-28	4.42
1971-09-30	1.6		1979-08-29	4.41
1971-10-01	1.53		1979-08-30	4.39
1971-10-02	1.53		1979-08-31	4.38
1971-10-03	1.53		1979-09-01	4.37
1971-10-04	1.53		1979-09-02	4.35
1971-10-05	1.53		1979-09-03	4.34
1971-10-06	1.53		1979-09-04	4.33
1971-10-07	1.53		1979-09-05	4.32
1971-10-08	1.53		1979-09-06	4.3
1971-10-09	1.53		1979-09-07	4.29
1971-10-10	1.53		1979-09-08	4.28
1971-10-11	1.53		1979-09-09	4.26
1971-10-12	1.53		1979-09-10	4.25
1971-10-13	1.38		1979-09-11	4.24
1971-10-14	1.38		1979-09-12	4.23
1971-10-15	1.38		1979-09-13	4.21
1971-10-16	1.38		1979-09-14	4.2
1971-10-17	1.38		1979-09-15	4.19
1971-10-18	1.38		1979-09-16	4.17
1971-10-19	1.38		1979-09-17	4.16
1971-10-20	1.38		1979-09-18	4.15
1971-10-21	1.53		1979-09-19	4.14
1971-10-22	1.53		1979-09-20	4.12
1971-10-23	1.38		1979-09-21	4.11
1971-10-24	1.38		1979-09-22	4.1
1971-10-25	1.38		1980-06-22	4.14
1971-10-26	1.53		1980-06-23	4.77
1971-10-27	1.53		1980-06-24	4.77
1971-10-28	1.53		1980-06-25	4.77
1971-10-29	1.53		1980-06-26	4.77
1971-10-30	1.53		1980-06-27	8.29
1971-10-31	1.53		1980-06-28	8.62
1971-11-01	1.53		1980-06-29	5.39
1971-11-02	1.53		1980-06-30	5.08
1971-11-03	1.53		1980-07-01	5.08
1971-11-04	1.53		1980-07-02	5.39
1971-11-05	1.53		1980-07-03	5.08
1971-11-06	1.53		1980-07-04	5.08
1971-11-07	1.53		1980-07-05	5.39
1971-11-08	1.53		1980-07-06	5.39
1971-11-09	1.53		1980-07-07	5.39
1971-11-10	1.68		1980-07-08	5.08
1971-11-11	1.83		1980-07-09	5.08
1971-11-12	1.83		1980-07-10	5.08
1971-11-13	1.98		1980-07-11	5.08
1971-11-14	1.98		1980-07-12	5.08
1971-11-15	1.98		1980-07-13	5.08
1971-11-16	1.98		1980-07-14	4.77
1971-11-17	1.98		1980-07-15	4.45
1971-11-18	2.91		1980-07-16	5.08
1971-11-19	7.46		1980-07-17	5.08
1971-11-20	5.9		1980-07-18	5.08
1971-11-21	5.08		1980-07-19	4.77
1971-11-22	4.56		1980-07-20	4.77
1971-11-23	4.56		1980-07-21	4.77
1971-11-24	5.34		1980-07-22	4.77
1971-11-25	5.08		1980-07-23	4.77
1971-11-26	4.82		1980-07-24	4.77
1971-11-27	5.08		1980-07-25	4.45
1971-11-28	4.82		1980-07-26	4.45
1971-11-29	4.82		1980-07-27	4.45
1971-11-30	4.82		1980-07-28	4.45
1971-12-01	4.56		1980-07-29	4.45
1971-12-02	4.56		1980-07-30	4.14
1971-12-03	4.56		1980-07-31	3.83
1971-12-04	4.56		1980-08-01	3.83
1971-12-05	4.3		1980-08-02	3.83
1971-12-06	4.3		1980-08-03	3.83
1971-12-07	4.56		1980-08-04	3.51
1971-12-08	6.2		1980-08-05	3.51
1971-12-09	8.9		1980-08-06	3.51
1971-12-10	12.38		1980-08-07	3.51
1971-12-11	7.82		1980-08-08	3.51
1971-12-12	6.8		1980-08-09	3.2
1971-12-13	6.8		1980-08-10	3.51
1971-12-14	7.1		1980-08-11	3.51
1971-12-15	6.2		1980-08-12	3.51
1971-12-16	6.2		1980-08-13	3.51
1971-12-17	6.2		1980-08-14	3.51
1971-12-18	5.9		1980-08-15	3.2
1971-12-19	5.9		1980-08-16	2.91
1971-12-20	5.6		1980-08-17	2.91
1971-12-21	5.6		1980-08-18	2.63
1971-12-22	5.9		1980-08-19	2.34
1971-12-23	4.82		1980-08-20	2.05
1971-12-24	4.3		1980-08-21	1.77
1971-12-25	4.56		1980-08-22	1.77
1971-12-26	4.56		1980-08-23	1.77
1971-12-27	4.56		1980-08-24	1.48
1971-12-28	5.34		1980-08-25	1.48
1971-12-29	5.34		1980-08-26	1.48
1971-12-30	4.82		1980-08-27	1.48
1971-12-31	5.34		1980-08-28	1.48
1972-01-01	5.34		1980-08-29	0.9
1972-01-02	5.08		1980-08-30	0.9
1972-01-03	4.56		1980-08-31	0.9
1972-01-04	4.56		1980-09-01	0.9
1972-01-05	4.06		1980-09-02	1.19
1972-01-06	4.56		1980-09-03	1.19
1972-01-07	4.56		1980-09-04	1.19
1972-01-08	4.56		1980-09-05	1.19
1972-01-09	4.06		1980-09-06	1.19
1972-01-10	4.3		1980-09-07	1.19
1972-01-11	4.06		1980-09-08	1.19
1972-01-12	4.56		1980-09-09	1.19
1972-01-13	4.56		1980-09-10	1.19
1972-01-14	4.56		1980-09-11	1.19
1972-01-15	4.82		1980-09-12	1.19
1972-01-16	4.82		1980-09-13	1.48
1972-01-17	4.82		1980-09-14	1.48
1972-01-18	4.82		1980-09-15	1.48
1972-01-19	4.82		1980-09-16	2.05
1972-01-20	4.56		1980-09-17	2.34
1972-01-21	4.56		1980-09-18	2.34
1972-01-22	5.08		1980-09-19	2.34
1972-01-23	4.82		1980-09-20	2.34
1972-01-24	4.82		1980-09-21	2.34
1972-01-25	4.56		1980-09-22	2.34
1972-01-26	4.56		1981-06-22	2.97
1972-01-27	4.82		1981-06-23	2.97
1972-01-28	4.82		1981-06-24	3.17
1972-01-29	5.08		1981-06-25	3.17
1972-01-30	5.08		1981-06-26	2.97
1972-01-31	4.06		1981-06-27	2.97
1972-02-01	4.06		1981-06-28	2.97
1972-02-02	3.82		1981-06-29	2.76
1972-02-03	3.82		1981-06-30	2.97
1972-02-04	3.58		1981-07-01	2.76
1972-02-05	3.58		1981-07-02	2.76
1972-02-06	4.3		1981-07-03	2.76
1972-02-07	4.3		1981-07-04	2.97
1972-02-08	4.82		1981-07-05	2.97
1972-02-09	4.3		1981-07-06	2.76
1972-02-10	4.56		1981-07-07	2.56
1972-02-11	3.82		1981-07-08	2.56
1972-02-12	4.06		1981-07-09	2.56
1972-02-13	4.3		1981-07-10	2.56
1972-02-14	4.06		1981-07-11	2.56
1972-02-15	4.82		1981-07-12	2.56
1972-02-16	5.34		1981-07-13	2.35
1972-02-17	5.34		1981-07-14	2.35
1972-02-18	7.1		1981-07-15	2.35
1972-02-19	7.82		1981-07-16	2.35
1972-02-20	7.1		1981-07-17	2.35
1972-02-21	7.1		1981-07-18	2.15
1972-02-22	6.8		1981-07-19	1.8
1972-02-23	6.2		1981-07-20	1.8
1972-02-24	6.2		1981-07-21	1.8
1972-02-25	5.9		1981-07-22	1.8
1972-02-26	5.9		1981-07-23	1.57
1972-02-27	6.2		1981-07-24	1.57
1972-02-28	6.8		1981-07-25	1.34
1972-02-29	6.8		1981-07-26	1.11
1972-03-01	3.8		1981-07-27	1.69
1972-03-02	7.1		1981-07-28	1.69
1972-03-03	7.1		1981-07-29	1.69
1972-03-04	7.82		1981-07-30	1.69
1972-03-05	13.3		1981-07-31	1.57
1972-03-06	15.46		1981-08-01	1.46
1972-03-07	14.38		1981-08-02	1.46
1972-03-08	13.3		1981-08-03	1.34
1972-03-09	12.38		1981-08-04	1.23
1972-03-10	12.84		1981-08-05	1.23
1972-03-11	13.3		1981-08-06	1.23
1972-03-12	12.84		1981-08-07	1.11
1972-03-13	12.84		1981-08-08	0.93
1972-03-14	13.3		1981-08-09	0.86
1972-03-15	13.3		1981-08-10	0.86
1972-03-16	15.46		1981-08-11	0.86
1972-03-17	17.12		1981-08-12	0.86
1972-03-18	18.8		1981-08-13	0.93
1972-03-19	17.68		1981-08-14	1
1972-03-20	18.8		1981-08-15	1
1972-03-21	34.96		1981-08-16	1
1972-03-22	49		1981-08-17	1
1972-03-23	51.58		1981-08-18	1
1972-03-24	51		1981-08-19	1
1972-03-25	54		1981-08-20	1.11
1972-03-26	48		1981-08-21	1
1972-03-27	44		1981-08-22	1
1972-03-28	40.15		1981-08-23	1
1972-03-29	37.6		1981-08-24	1
1972-03-30	35.05		1981-08-25	1
1972-03-31	40.15		1981-08-26	1
1972-04-01	35.9		1981-08-27	1
1972-04-02	35.9		1981-08-28	1
1972-04-03	33.35		1981-08-29	1.11
1972-04-04	33.35		1981-08-30	1.11
1972-04-05	32.5		1981-08-31	1.11
1972-04-06	29.58		1981-09-01	1
1972-04-07	29.58		1981-09-02	1
1972-04-08	28.85		1981-09-03	1
1972-04-09	27.39		1981-09-04	1
1972-04-10	27.39		1981-09-05	0.93
1972-04-11	27.39		1981-09-06	0.86
1972-04-12	48		1981-09-07	0.93
1972-04-13	70.01		1981-09-08	0.93
1972-04-14	46		1981-09-09	0.93
1972-04-15	41		1981-09-10	0.93
1972-04-16	38.45		1981-09-11	1
1972-04-17	35.9		1981-09-12	1
1972-04-18	34.2		1981-09-13	1
1972-04-19	31.04		1981-09-14	1
1972-04-20	30.31		1981-09-15	1
1972-04-21	30.31		1981-09-16	1
1972-04-22	28.12		1981-09-17	1
1972-04-23	25.93		1981-09-18	1
1972-04-24	25.2		1981-09-19	1.11
1972-04-25	25.2		1981-09-20	1.11
1972-04-26	22.64		1981-09-21	1.23
1972-04-27	20.72		1981-09-22	1.23
1972-04-28	19.44		1982-06-22	3.4
1972-04-29	18.24		1982-06-23	3.4
1972-04-30	17.68		1982-06-24	4.2
1972-05-01	17.12		1982-06-25	4.6
1972-05-02	19.44		1982-06-26	4.4
1972-05-03	17.68		1982-06-27	4.2
1972-05-04	18.24		1982-06-28	4.2
1972-05-05	16.56		1982-06-29	4
1972-05-06	15.46		1982-06-30	4.2
1972-05-07	14.92		1982-07-01	4.2
1972-05-08	14.38		1982-07-02	4.4
1972-05-09	16		1982-07-03	4.6
1972-05-10	16.56		1982-07-04	4.82
1972-05-11	15.46		1982-07-05	5.04
1972-05-12	15.46		1982-07-06	5.48
1972-05-13	15.46		1982-07-07	5.48
1972-05-14	15.46		1982-07-08	5.26
1972-05-15	14.38		1982-07-09	5.48
1972-05-16	14.38		1982-07-10	5.26
1972-05-17	13.84		1982-07-11	4.82
1972-05-18	12.38		1982-07-12	4.6
1972-05-19	11.92		1982-07-13	4.4
1972-05-20	11.46		1982-07-14	4.4
1972-05-21	11.46		1982-07-15	4.2
1972-05-22	11		1982-07-16	3.8
1972-05-23	11		1982-07-17	3.6
1972-05-24	17.12		1982-07-18	3.88
1972-05-25	12.38		1982-07-19	3.8
1972-05-26	13.3		1982-07-20	4
1972-05-27	11.92		1982-07-21	3.6
1972-05-28	13.84		1982-07-22	3.4
1972-05-29	13.3		1982-07-23	3.4
1972-05-30	16		1982-07-24	3.4
1972-05-31	16		1982-07-25	3.4
1972-06-01	14.38		1982-07-26	3.4
1972-06-02	13.84		1982-07-27	3.2
1972-06-03	13.84		1982-07-28	3.2
1972-06-04	13.84		1982-07-29	3.2
1972-06-05	11.92		1982-07-30	3
1972-06-06	11.92		1982-07-31	2.6
1972-06-07	11.92		1982-08-01	2.6
1972-06-08	11.46		1982-08-02	2.6
1972-06-09	11.46		1982-08-03	2.6
1972-06-10	10.58		1982-08-04	2.6
1972-06-11	9.74		1982-08-05	2.6
1972-06-12	10.58		1982-08-06	2.6
1972-06-13	10.58		1982-08-07	2.6
1972-06-14	9.32		1982-08-08	2.6
1972-06-15	9.32		1982-08-09	2.5
1972-06-16	9.32		1982-08-10	2.6
1972-06-17	9.32		1982-08-11	2.6
1972-06-18	8.9		1982-08-12	2.42
1972-06-19	8.9		1982-08-13	2.42
1972-06-20	8.9		1982-08-14	2.6
1972-06-21	8.9		1982-08-15	2.6
1972-09-23	2.32		1982-08-16	2.6
1972-09-24	2.32		1982-08-17	2.42
1972-09-25	2.13		1982-08-18	2.42
1972-09-26	2.13		1982-08-19	2.42
1972-09-27	2.13		1982-08-20	2.42
1972-09-28	2.32		1982-08-21	2.24
1972-09-29	2.32		1982-08-22	2.24
1972-09-30	2.32		1982-08-23	2.06
1972-10-01	2.32		1982-08-24	2.06
1972-10-02	2.32		1982-08-25	1.88
1972-10-03	2.13		1982-08-26	1.7
1972-10-04	2.13		1982-08-27	1.7
1972-10-05	2.13		1982-08-28	1.7
1972-10-06	2.32		1982-08-29	1.7
1972-10-07	2.32		1982-08-30	1.7
1972-10-08	2.52		1982-08-31	1.7
1972-10-09	2.13		1982-09-01	1.7
1972-10-10	2.13		1982-09-02	1.7
1972-10-11	2.13		1982-09-03	1.88
1972-10-12	2.13		1982-09-04	1.88
1972-10-13	2.13		1982-09-05	1.7
1972-10-14	2.13		1982-09-06	1.7
1972-10-15	2.13		1982-09-07	1.7
1972-10-16	2.13		1982-09-08	1.88
1972-10-17	2.13		1982-09-09	1.88
1972-10-18	1.13		1982-09-10	1.88
1972-10-19	1.13		1982-09-11	1.88
1972-10-20	1.13		1982-09-12	1.88
1972-10-21	1.13		1982-09-13	1.88
1972-10-22	1.13		1982-09-14	1.88
1972-10-23	1.13		1982-09-15	1.88
1972-10-24	1.13		1982-09-16	1.88
1972-10-25	1.13		1982-09-17	2.06
1972-10-26	1.13		1982-09-18	2.24
1972-10-27	1.13		1982-09-19	2.24
1972-10-28	1.13		1982-09-20	2.24
1972-10-29	1.13		1982-09-21	2.24
1972-10-30	1.25		1982-09-22	2.24
1972-10-31	1.25		1983-06-22	0.8
1972-11-01	1.25		1983-06-23	0.92
1972-11-02	1.25		1983-06-24	1.04
1972-11-03	1.52		1983-06-25	0.8
1972-11-04	130.1		1983-06-26	0.92
1972-11-05	30.86		1983-06-27	1.04
1972-11-06	11.3		1983-06-28	1.04
1972-11-07	9.1		1983-06-29	1.04
1972-11-08	9.1		1983-06-30	1.04
1972-11-09	8.7		1983-07-01	1.28
1972-11-10	8.7		1983-07-02	1.4
1972-11-11	8.7		1983-07-03	1.56
1972-11-12	8.3		1983-07-04	1.56
1972-11-13	8.3		1983-07-05	1.56
1972-11-14	8.3		1983-07-06	1.88
1972-11-15	8.3		1983-07-07	1.88
1972-11-16	8.3		1983-07-08	1.56
1972-11-17	7.9		1983-07-09	1.88
1972-11-18	7.9		1983-07-10	1.72
1972-11-19	8.3		1983-07-11	1.72
1972-11-20	8.3		1983-07-12	2.04
1972-11-21	7.57		1983-07-13	2.04
1972-11-22	7.57		1983-07-14	2.04
1972-11-23	6.6		1983-07-15	1.72
1972-11-24	6.6		1983-07-16	1.56
1972-11-25	6.6		1983-07-17	1.56
1972-11-26	7		1983-07-18	1.72
1972-11-27	7		1983-07-19	1.72
1972-11-28	6.6		1983-07-20	1.56
1972-11-29	6.6		1983-07-21	1.56
1972-11-30	17.5		1983-07-22	1.56
1972-12-01	26.65		1983-07-23	1.56
1972-12-02	12.4		1983-07-24	1.4
1972-12-03	10.2		1983-07-25	1.56
1972-12-04	10.2		1983-07-26	1.72
1972-12-05	9.8		1983-07-27	1.72
1972-12-06	9.8		1983-07-28	1.4
1972-12-07	9.8		1983-07-29	1.28
1972-12-08	9.5		1983-07-30	1.28
1972-12-09	9.5		1983-07-31	1.16
1972-12-10	9.1		1983-08-01	1.28
1972-12-11	9.8		1983-08-02	1.16
1972-12-12	11		1983-08-03	1.16
1972-12-13	9.8		1983-08-04	1.28
1972-12-14	9.5		1983-08-05	1.28
1972-12-15	9.5		1983-08-06	1.28
1972-12-16	9.1		1983-08-07	1.28
1972-12-17	9.1		1983-08-08	1.28
1972-12-18	9.1		1983-08-09	1.28
1972-12-19	8.3		1983-08-10	1.16
1972-12-20	8.3		1983-08-11	1.16
1972-12-21	8.7		1983-08-12	1.16
1972-12-22	8.3		1983-08-13	1.16
1972-12-23	7.9		1983-08-14	1.16
1972-12-24	7.9		1983-08-15	1.4
1972-12-25	7.9		1983-08-16	1.28
1972-12-26	8.3		1983-08-17	1.16
1972-12-27	7.9		1983-08-18	1.16
1972-12-28	7.9		1983-08-19	1.16
1972-12-29	7.3		1983-08-20	1.04
1972-12-30	7.3		1983-08-21	1.04
1972-12-31	7.3		1983-08-22	1.04
1973-01-01	7.3		1983-08-23	1.4
1973-01-02	7.57		1983-08-24	1.4
1973-01-03	7.57		1983-08-25	1.28
1973-01-04	7.57		1983-08-26	1.28
1973-01-05	7.5		1983-08-27	1.16
1973-01-06	7.3		1983-08-28	1.16
1973-01-07	7.3		1983-08-29	1.28
1973-01-08	8.3		1983-08-30	1.4
1973-01-09	7.57		1983-08-31	1.4
1973-01-10	8.3		1983-09-01	1.56
1973-01-11	7.9		1983-09-02	1.56
1973-01-12	7.57		1983-09-03	1.56
1973-01-13	7.3		1983-09-04	1.72
1973-01-14	8.3		1983-09-05	1.56
1973-01-15	7.9		1983-09-06	1.72
1973-01-16	7.9		1983-09-07	1.72
1973-01-17	7.3		1983-09-08	1.88
1973-01-18	7.3		1983-09-09	1.88
1973-01-19	7.57		1983-09-10	2.04
1973-01-20	7		1983-09-11	2.04
1973-01-21	7.3		1983-09-12	2.04
1973-01-22	7.3		1983-09-13	2.04
1973-01-23	7.57		1983-09-14	2.04
1973-01-24	8.3		1983-09-15	2.04
1973-01-25	8.3		1983-09-16	2.2
1973-01-26	8.3		1983-09-17	2.2
1973-01-27	7.9		1983-09-18	2.2
1973-01-28	8.3		1983-09-19	2.2
1973-01-29	8.3		1983-09-20	2.2
1973-01-30	8.3		1983-09-21	2.2
1973-01-31	9.1		1983-09-22	2.2
1973-02-01	9.1		1984-06-22	4.8
1973-02-02	9.1		1984-06-23	5
1973-02-03	9.1		1984-06-24	5.2
1973-02-04	8.7		1984-06-25	5.2
1973-02-05	9.1		1984-06-26	5.2
1973-02-06	9.1		1984-06-27	5.2
1973-02-07	8.3		1984-06-28	5
1973-02-08	9.1		1984-06-29	5.2
1973-02-09	9.1		1984-06-30	5
1973-02-10	9.8		1984-07-01	4.8
1973-02-11	9.8		1984-07-02	4.8
1973-02-12	9.5		1984-07-03	4.2
1973-02-13	9.1		1984-07-04	4
1973-02-14	9.1		1984-07-05	4
1973-02-15	9.1		1984-07-06	4
1973-02-16	9.5		1984-07-07	4.2
1973-02-17	9.5		1984-07-08	4.2
1973-02-18	9.5		1984-07-09	4.2
1973-02-19	9.5		1984-07-10	4
1973-02-20	9.8		1984-07-11	4
1973-02-21	9.8		1984-07-12	4
1973-02-22	14.44		1984-07-13	3.8
1973-02-23	16.6		1984-07-14	3.8
1973-02-24	16.6		1984-07-15	3.6
1973-02-25	12.8		1984-07-16	3.4
1973-02-26	11.85		1984-07-17	3.2
1973-02-27	12.4		1984-07-18	2.8
1973-02-28	12.8		1984-07-19	2.8
1973-03-01	12.4		1984-07-20	2.6
1973-03-02	11.85		1984-07-21	2.6
1973-03-03	23.29		1984-07-22	2.4
1973-03-04	29.6		1984-07-23	2.2
1973-03-05	23		1984-07-24	2.2
1973-03-06	20		1984-07-25	2.2
1973-03-07	18.5		1984-07-26	2.04
1973-03-08	17.58		1984-07-27	1.88
1973-03-09	17.58		1984-07-28	1.88
1973-03-10	16.6		1984-07-29	1.56
1973-03-11	15.7		1984-07-30	1.56
1973-03-12	15.7		1984-07-31	1.4
1973-03-13	15.2		1984-08-01	1.28
1973-03-14	14.2		1984-08-02	1.28
1973-03-15	14.2		1984-08-03	1.28
1973-03-16	14.2		1984-08-04	1.28
1973-03-17	13.2		1984-08-05	1.16
1973-03-18	13.2		1984-08-06	1.04
1973-03-19	12.4		1984-08-07	1.04
1973-03-20	12.4		1984-08-08	1.04
1973-03-21	12.8		1984-08-09	1.16
1973-03-22	14.2		1984-08-10	1.16
1973-03-23	13.7		1984-08-11	1.04
1973-03-24	11.85		1984-08-12	0.92
1973-03-25	11.85		1984-08-13	1.04
1973-03-26	11		1984-08-14	0.92
1973-03-27	10.7		1984-08-15	0.92
1973-03-28	10.7		1984-08-16	0.92
1973-03-29	9.8		1984-08-17	1.04
1973-03-30	9.5		1984-08-18	1.16
1973-03-31	10.7		1984-08-19	1.16
1973-04-01	11.3		1984-08-20	1.16
1973-04-02	11.3		1984-08-21	1.16
1973-04-03	10.7		1984-08-22	1.28
1973-04-04	10.2		1984-08-23	1.28
1973-04-05	10.2		1984-08-24	1.28
1973-04-06	10.2		1984-08-25	1.16
1973-04-07	8.7		1984-08-26	1.16
1973-04-08	12.15		1984-08-27	1.16
1973-04-09	11.3		1984-08-28	1.16
1973-04-10	9.1		1984-08-29	1.04
1973-04-11	9.1		1984-08-30	1.04
1973-04-12	8.7		1984-08-31	1.28
1973-04-13	8.7		1984-09-01	1.28
1973-04-14	7.9		1984-09-02	1.28
1973-04-15	7.9		1984-09-03	1.4
1973-04-16	9.8		1984-09-04	1.28
1973-04-17	8.7		1984-09-05	1.4
1973-04-18	8.3		1984-09-06	1.4
1973-04-19	9.5		1984-09-07	1.56
1973-04-20	8.3		1984-09-08	1.56
1973-04-21	9.1		1984-09-09	1.4
1973-04-22	8.3		1984-09-10	1.56
1973-04-23	7.57		1984-09-11	1.56
1973-04-24	7		1984-09-12	1.72
1973-04-25	6.6		1984-09-13	1.72
1973-04-26	6.3		1984-09-14	1.72
1973-04-27	7		1984-09-15	1.72
1973-04-28	7		1984-09-16	1.72
1973-04-29	6.6		1984-09-17	1.88
1973-04-30	6.3		1984-09-18	1.72
1973-05-01	5.6		1984-09-19	1.72
1973-05-02	5.3		1984-09-20	1.72
1973-05-03	4.75		1984-09-21	1.72
1973-05-04	4.5		1984-09-22	1.72
1973-05-05	4.75		1985-06-22	8.78
1973-05-06	4.5		1985-06-23	8.78
1973-05-07	4.5		1985-06-24	8.78
1973-05-08	3.95		1985-06-25	8.16
1973-05-09	3.95		1985-06-26	8.16
1973-05-10	4.5		1985-06-27	7.85
1973-05-11	4.2		1985-06-28	7.54
1973-05-12	4.2		1985-06-29	7.54
1973-05-13	4.5		1985-06-30	7.54
1973-05-14	4.5		1985-07-01	7.23
1973-05-15	4.2		1985-07-02	7.23
1973-05-16	4.2		1985-07-03	7.23
1973-05-17	4.2		1985-07-04	6.92
1973-05-18	4.2		1985-07-05	6.92
1973-05-19	3.95		1985-07-06	6.92
1973-05-20	3.95		1985-07-07	6.61
1973-05-21	3.7		1985-07-08	6.61
1973-05-22	3.7		1985-07-09	6.92
1973-05-23	3.7		1985-07-10	6.92
1973-05-24	4.2		1985-07-11	6.61
1973-05-25	4.2		1985-07-12	6.61
1973-05-26	3.95		1985-07-13	6.92
1973-05-27	3.95		1985-07-14	6.92
1973-05-28	3.95		1985-07-15	6.92
1973-05-29	3.95		1985-07-16	6.92
1973-05-30	3.95		1985-07-17	7.23
1973-05-31	4.5		1985-07-18	7.23
1973-06-01	3.7		1985-07-19	7.23
1973-06-02	3.7		1985-07-20	7.23
1973-06-03	3.7		1985-07-21	7.54
1973-06-04	3.7		1985-07-22	7.54
1973-06-05	3.7		1985-07-23	7.23
1973-06-06	3.7		1985-07-24	6.92
1973-06-07	3.4		1985-07-25	7.23
1973-06-08	3.4		1985-07-26	7.23
1973-06-09	3.4		1985-07-27	7.23
1973-06-10	3.4		1985-07-28	6.61
1973-06-11	3.4		1985-07-29	6.92
1973-06-12	3.4		1985-07-30	6.92
1973-06-13	3.4		1985-07-31	6.3
1973-06-14	3.22		1985-08-01	6.3
1973-06-15	3.22		1985-08-02	6.61
1973-06-16	3.22		1985-08-03	5.84
1973-06-17	3.22		1985-08-04	5.61
1973-06-18	3.22		1985-08-05	5.38
1973-06-19	3.4		1985-08-06	5.38
1973-06-20	3.4		1985-08-07	4.46
1973-06-21	3.4		1985-08-08	3.2
1973-09-23	1.3		1985-08-09	3.4
1973-09-24	1.3		1985-08-10	3.4
1973-09-25	1.3		1985-08-11	3.4
1973-09-26	1.3		1985-08-12	3.4
1973-09-27	1.3		1985-08-13	3.4
1973-09-28	1.3		1985-08-14	3.4
1973-09-29	1.35		1985-08-15	3.4
1973-09-30	1.35		1985-08-16	3.4
1973-10-01	1.3		1985-08-17	3.6
1973-10-02	1.3		1985-08-18	3.6
1973-10-03	1.35		1985-08-19	3.6
1973-10-04	1.3		1985-08-20	3.4
1973-10-05	1.45		1985-08-21	3.6
1973-10-06	1.4		1985-08-22	3.8
1973-10-07	1.4		1985-08-23	3.8
1973-10-08	1.4		1985-08-24	3.6
1973-10-09	1.4		1985-08-25	3.6
1973-10-10	1.4		1985-08-26	3.6
1973-10-11	1.4		1985-08-27	3.6
1973-10-12	1.4		1985-08-28	3.8
1973-10-13	1.4		1985-08-29	3.8
1973-10-14	1.4		1985-08-30	3.8
1973-10-15	1.4		1985-08-31	3.6
1973-10-16	1.4		1985-09-01	3.6
1973-10-17	1.4		1985-09-02	3.6
1973-10-18	1.55		1985-09-03	3.6
1973-10-19	1.55		1985-09-04	3.6
1973-10-20	1.55		1985-09-05	3.4
1973-10-21	1.55		1985-09-06	3.4
1973-10-22	1.55		1985-09-07	3.8
1973-10-23	1.5		1985-09-08	3.8
1973-10-24	1.5		1985-09-09	3.8
1973-10-25	1.5		1985-09-10	4
1973-10-26	1.5		1985-09-11	4
1973-10-27	1.5		1985-09-12	4
1973-10-28	1.5		1985-09-13	4
1973-10-29	1.5		1985-09-14	4
1973-10-30	1.5		1985-09-15	3.8
1973-10-31	1.5		1985-09-16	4
1973-11-01	1.5		1985-09-17	4.23
1973-11-02	1.5		1985-09-18	4.23
1973-11-03	1.5		1985-09-19	4.23
1973-11-04	1.5		1985-09-20	4.23
1973-11-05	1.5		1985-09-21	4.46
1973-11-06	1.35		1985-09-22	4.46
1973-11-07	1.4		1986-06-22	8
1973-11-08	1.5		1986-06-23	6.5
1973-11-09	1.4		1986-06-24	5.81
1973-11-10	1.4		1986-06-25	5.35
1973-11-11	1.45		1986-06-26	5.35
1973-11-12	1.5		1986-06-27	5.12
1973-11-13	1.5		1986-06-28	5.58
1973-11-14	1.55		1986-06-29	6.04
1973-11-15	1.79		1986-06-30	6.04
1973-11-16	1.79		1986-07-01	5.58
1973-11-17	1.79		1986-07-02	5.58
1973-11-18	2.04		1986-07-03	5.35
1973-11-19	1.88		1986-07-04	5.35
1973-11-20	1.88		1986-07-05	5.58
1973-11-21	1.88		1986-07-06	4.89
1973-11-22	1.88		1986-07-07	4.66
1973-11-23	2.29		1986-07-08	4.66
1973-11-24	2.54		1986-07-09	4.03
1973-11-25	2.38		1986-07-10	3.69
1973-11-26	2.38		1986-07-11	3.69
1973-11-27	2.7		1986-07-12	3.69
1973-11-28	2.62		1986-07-13	3.86
1973-11-29	2.62		1986-07-14	4.03
1973-11-30	2.62		1986-07-15	4.03
1973-12-01	2.62		1986-07-16	4.03
1973-12-02	2.62		1986-07-17	3.86
1973-12-03	2.62		1986-07-18	3.69
1973-12-04	2.62		1986-07-19	3.52
1973-12-05	2.62		1986-07-20	3.01
1973-12-06	2.62		1986-07-21	2.67
1973-12-07	2.78		1986-07-22	2.67
1973-12-08	2.87		1986-07-23	2.67
1973-12-09	2.94		1986-07-24	2.84
1973-12-10	3.04		1986-07-25	2.67
1973-12-11	3.04		1986-07-26	2.5
1973-12-12	2.87		1986-07-27	2.67
1973-12-13	2.87		1986-07-28	3.52
1973-12-14	2.87		1986-07-29	5.12
1973-12-15	2.94		1986-07-30	7.1
1973-12-16	3.04		1986-07-31	5.58
1973-12-17	3.04		1986-08-01	5.58
1973-12-18	3.44		1986-08-02	5.81
1973-12-19	3.54		1986-08-03	5.58
1973-12-20	3.44		1986-08-04	4.89
1973-12-21	3.44		1986-08-05	4.43
1973-12-22	3.3		1986-08-06	4.43
1973-12-23	3.44		1986-08-07	4.03
1973-12-24	3.44		1986-08-08	3.69
1973-12-25	3.44		1986-08-09	3.69
1973-12-26	3.44		1986-08-10	4.03
1973-12-27	3.3		1986-08-11	3.52
1973-12-28	3.3		1986-08-12	3.35
1973-12-29	3.54		1986-08-13	3.18
1973-12-30	3.54		1986-08-14	3.01
1973-12-31	3.44		1986-08-15	3.01
1974-01-01	3.44		1986-08-16	3.18
1974-01-02	3.44		1986-08-17	2.84
1974-01-03	3.44		1986-08-18	2.84
1974-01-04	3.3		1986-08-19	2.3
1974-01-05	3.04		1986-08-20	2.5
1974-01-06	3.3		1986-08-21	2.1
1974-01-07	3.44		1986-08-22	2.1
1974-01-08	3.54		1986-08-23	2.1
1974-01-09	2.87		1986-08-24	1.9
1974-01-10	3.28		1986-08-25	1.5
1974-01-11	3.3		1986-08-26	1.5
1974-01-12	3.44		1986-08-27	1.5
1974-01-13	3.44		1986-08-28	1.5
1974-01-14	3.54		1986-08-29	1.9
1974-01-15	3.8		1986-08-30	2.1
1974-01-16	3.8		1986-08-31	1.9
1974-01-17	3.67		1986-09-01	1.9
1974-01-18	3.8		1986-09-02	1.9
1974-01-19	3.67		1986-09-03	2.1
1974-01-20	3.67		1986-09-04	1.9
1974-01-21	3.67		1986-09-05	2.1
1974-01-22	3.67		1986-09-06	2.3
1974-01-23	3.67		1986-09-07	2.5
1974-01-24	3.3		1986-09-08	2.5
1974-01-25	3.54		1986-09-09	2.5
1974-01-26	3.44		1986-09-10	2.67
1974-01-27	3.34		1986-09-11	2.84
1974-01-28	2.95		1986-09-12	8.84
1974-01-29	2.87		1986-09-13	2.67
1974-01-30	2.95		1986-09-14	2.84
1974-01-31	2.87		1986-09-15	2.84
1974-02-01	2.95		1986-09-16	2.84
1974-02-02	3.04		1986-09-17	3.01
1974-02-03	3.12		1986-09-18	3.01
1974-02-04	3.04		1986-09-19	3.18
1974-02-05	3.12		1986-09-20	3.18
1974-02-06	3.04		1986-09-21	3.18
1974-02-07	2.87		1986-09-22	3.18
1974-02-08	3.34		1987-06-22	9.4
1974-02-09	3.2		1987-06-23	9.71
1974-02-10	3.04		1987-06-24	9.4
1974-02-11	3.04		1987-06-25	9.12
1974-02-12	3.34		1987-06-26	8.56
1974-02-13	3.77		1987-06-27	7.72
1974-02-14	4		1987-06-28	7.72
1974-02-15	3.54		1987-06-29	8.28
1974-02-16	3.44		1987-06-30	7.72
1974-02-17	3.44		1987-07-01	7.72
1974-02-18	3.44		1987-07-02	7.72
1974-02-19	3.44		1987-07-03	7.72
1974-02-20	3.67		1987-07-04	7.16
1974-02-21	3.67		1987-07-05	7.16
1974-02-22	3.77		1987-07-06	6.88
1974-02-23	3.67		1987-07-07	6.88
1974-02-24	3.9		1987-07-08	6.88
1974-02-25	4.24		1987-07-09	6.88
1974-02-26	6.24		1987-07-10	6.88
1974-02-27	6.41		1987-07-11	6.88
1974-02-28	6.41		1987-07-12	7.16
1974-03-01	8.83		1987-07-13	6.6
1974-03-02	11.7		1987-07-14	6.6
1974-03-03	11.28		1987-07-15	6.88
1974-03-04	11.9		1987-07-16	6.6
1974-03-05	12.32		1987-07-17	6.16
1974-03-06	11.9		1987-07-18	6.16
1974-03-07	11.49		1987-07-19	6.16
1974-03-08	11.49		1987-07-20	6.16
1974-03-09	12.1		1987-07-21	5.72
1974-03-10	12.52		1987-07-22	5.5
1974-03-11	14.44		1987-07-23	5.28
1974-03-12	18.08		1987-07-24	5.28
1974-03-13	19.72		1987-07-25	5.06
1974-03-14	22.48		1987-07-26	4.62
1974-03-15	22.78		1987-07-27	4.4
1974-03-16	22.46		1987-07-28	4.4
1974-03-17	27.39		1987-07-29	4.24
1974-03-18	35.5		1987-07-30	4.24
1974-03-19	36.71		1987-07-31	4.24
1974-03-20	33.14		1987-08-01	4.24
1974-03-21	29.94		1987-08-02	4.24
1974-03-22	28.12		1987-08-03	4.08
1974-03-23	28.48		1987-08-04	4.08
1974-03-24	27.39		1987-08-05	4.08
1974-03-25	27.75		1987-08-06	4.08
1974-03-26	25.2		1987-08-07	4.08
1974-03-27	23.83		1987-08-08	4.24
1974-03-28	21.43		1987-08-09	4.08
1974-03-29	19.27		1987-08-10	4.08
1974-03-30	21.78		1987-08-11	4.08
1974-03-31	20.4		1987-08-12	4.08
1974-04-01	19.04		1987-08-13	3.92
1974-04-02	17.83		1987-08-14	3.76
1974-04-03	17.31		1987-08-15	3.6
1974-04-04	17		1987-08-16	3.44
1974-04-05	19.04		1987-08-17	3.6
1974-04-06	18		1987-08-18	3.44
1974-04-07	15.75		1987-08-19	3.28
1974-04-08	14.97		1987-08-20	3.44
1974-04-09	16		1987-08-21	3.28
1974-04-10	28.85		1987-08-22	3.44
1974-04-11	29.21		1987-08-23	3.28
1974-04-12	33.87		1987-08-24	3.44
1974-04-13	31.04		1987-08-25	3.6
1974-04-14	28.29		1987-08-26	3.44
1974-04-15	25.2		1987-08-27	3.44
1974-04-16	20.48		1987-08-28	3.44
1974-04-17	21.78		1987-08-29	3.44
1974-04-18	21.09		1987-08-30	3.44
1974-04-19	21.43		1987-08-31	3.44
1974-04-20	21.09		1987-09-01	3.44
1974-04-21	17.31		1987-09-02	3.6
1974-04-22	17.31		1987-09-03	3.6
1974-04-23	16.27		1987-09-04	3.44
1974-04-24	16.53		1987-09-05	3.44
1974-04-25	16.09		1987-09-06	3.44
1974-04-26	15.75		1987-09-07	3.44
1974-04-27	13.93		1987-09-08	3.76
1974-04-28	13.67		1987-09-09	3.76
1974-04-29	13		1987-09-10	3.92
1974-04-30	13		1987-09-11	4.08
1974-05-01	12.32		1987-09-12	4.08
1974-05-02	11.49		1987-09-13	4.08
1974-05-03	9.62		1987-09-14	4.24
1974-05-04	10.85		1987-09-15	4.24
1974-05-05	10.85		1987-09-16	4.08
1974-05-06	10.24		1987-09-17	4.08
1974-05-07	10		1987-09-18	4.08
1974-05-08	9.42		1987-09-19	4.08
1974-05-09	9.21		1987-09-20	4.24
1974-05-10	9.83		1987-09-21	4.4
1974-05-11	10.24		1987-09-22	4.4
1974-05-12	9.6		1988-06-22	2.47
1974-05-13	9.2		1988-06-23	2.81
1974-05-14	9		1988-06-24	2.64
1974-05-15	8.66		1988-06-25	2.47
1974-05-16	8.66		1988-06-26	2.47
1974-05-17	8.31		1988-06-27	2.64
1974-05-18	8.31		1988-06-28	2.64
1974-05-19	7.96		1988-06-29	2.64
1974-05-20	7.96		1988-06-30	2.81
1974-05-21	7.62		1988-07-01	2.81
1974-05-22	7.62		1988-07-02	3.32
1974-05-23	7.62		1988-07-03	3.49
1974-05-24	7.96		1988-07-04	3.66
1974-05-25	7.79		1988-07-05	3.66
1974-05-26	7.79		1988-07-06	3.32
1974-05-27	7.28		1988-07-07	3.32
1974-05-28	7.96		1988-07-08	2.81
1974-05-29	6.93		1988-07-09	2.81
1974-05-30	6.76		1988-07-10	2.81
1974-05-31	6.76		1988-07-11	2.81
1974-06-01	6.76		1988-07-12	2.3
1974-06-02	6.76		1988-07-13	2.3
1974-06-03	6.93		1988-07-14	2.3
1974-06-04	6.73		1988-07-15	2.3
1974-06-05	6.58		1988-07-16	2.3
1974-06-06	6.24		1988-07-17	2.2
1974-06-07	6.24		1988-07-18	2.3
1974-06-08	6.07		1988-07-19	2.2
1974-06-09	5.49		1988-07-20	2.3
1974-06-10	6.07		1988-07-21	2.47
1974-06-11	5.32		1988-07-22	2.47
1974-06-12	5.49		1988-07-23	2.3
1974-06-13	6.67		1988-07-24	2.2
1974-06-14	5.55		1988-07-25	2.1
1974-06-15	5.32		1988-07-26	1.9
1974-06-16	5.32		1988-07-27	1.7
1974-06-17	5.32		1988-07-28	1.5
1974-06-18	5.49		1988-07-29	1.5
1974-06-19	5.49		1988-07-30	1.5
1974-06-20	5.32		1988-07-31	1.5
1974-06-21	5.49		1988-08-01	1.6
1974-09-23	1.61		1988-08-02	1.6
1974-09-24	1.61		1988-08-03	1.5
1974-09-25	1.61		1988-08-04	1.6
1974-09-26	1.51		1988-08-05	1.5
1974-09-27	1.51		1988-08-06	1.5
1974-09-28	1.7		1988-08-07	1.6
1974-09-29	1.7		1988-08-08	1.7
1974-09-30	1.7		1988-08-09	1.7
1974-10-01	1.7		1988-08-10	1.7
1974-10-02	1.7		1988-08-11	1.8
1974-10-03	1.51		1988-08-12	1.6
1974-10-04	1.51		1988-08-13	1.4
1974-10-05	1.51		1988-08-14	1.2
1974-10-06	1.51		1988-08-15	1.2
1974-10-07	1.51		1988-08-16	1.1
1974-10-08	1.51		1988-08-17	1.2
1974-10-09	1.51		1988-08-18	1.2
1974-10-10	1.51		1988-08-19	1.4
1974-10-11	1.51		1988-08-20	1.4
1974-10-12	1.51		1988-08-21	1.6
1974-10-13	1.51		1988-08-22	1.6
1974-10-14	1.51		1988-08-23	1.7
1974-10-15	1.51		1988-08-24	1.5
1974-10-16	1.51		1988-08-25	1.5
1974-10-17	1.51		1988-08-26	1.5
1974-10-18	1.61		1988-08-27	1.5
1974-10-19	1.61		1988-08-28	1.5
1974-10-20	1.61		1988-08-29	1.3
1974-10-21	1.61		1988-08-30	1.3
1974-10-22	1.7		1988-08-31	1.3
1974-10-23	1.7		1988-09-01	1.4
1974-10-24	1.7		1988-09-02	1.3
1974-10-25	1.7		1988-09-03	1.3
1974-10-26	1.7		1988-09-04	1.1
1974-10-27	1.7		1988-09-05	1.1
1974-10-28	1.7		1988-09-06	1.2
1974-10-29	1.7		1988-09-07	1.2
1974-10-30	1.7		1988-09-08	1.2
1974-10-31	1.7		1988-09-09	1.2
1974-11-01	1.7		1988-09-10	1.3
1974-11-02	1.7		1988-09-11	1.3
1974-11-03	1.7		1988-09-12	1.3
1974-11-04	1.7		1988-09-13	1.3
1974-11-05	1.7		1988-09-14	1.2
1974-11-06	1.7		1988-09-15	1.2
1974-11-07	1.7		1988-09-16	1.1
1974-11-08	1.7		1988-09-17	1.1
1974-11-09	1.7		1988-09-18	1.2
1974-11-10	1.7		1988-09-19	1.3
1974-11-11	1.7		1988-09-20	1.4
1974-11-12	1.7		1988-09-21	1.4
1974-11-13	1.7		1988-09-22	1.5
1974-11-14	1.7		1989-06-22	0.53
1974-11-15	1.7		1989-06-23	0.54
1974-11-16	1.7		1989-06-24	0.54
1974-11-17	2.01		1989-06-25	0.55
1974-11-18	1.7		1989-06-26	0.55
1974-11-19	2.01		1989-06-27	0.55
1974-11-20	2.01		1989-06-28	0.56
1974-11-21	2.32		1989-06-29	0.56
1974-11-22	2.63		1989-06-30	0.57
1974-11-23	2.63		1989-07-01	0.57
1974-11-24	2.94		1989-07-02	0.57
1974-11-25	3.1		1989-07-03	0.58
1974-11-26	3.1		1989-07-04	0.58
1974-11-27	3.25		1989-07-05	0.58
1974-11-28	3.1		1989-07-06	0.59
1974-11-29	3.1		1989-07-07	0.59
1974-11-30	3.1		1989-07-08	0.6
1974-12-01	3.25		1989-07-09	0.6
1974-12-02	3.1		1989-07-10	0.6
1974-12-03	3.1		1989-07-11	0.61
1974-12-04	3.25		1989-07-12	0.61
1974-12-05	3.96		1989-07-13	0.62
1974-12-06	7.64		1989-07-14	0.62
1974-12-07	5.13		1989-07-15	0.62
1974-12-08	4.43		1989-07-16	0.63
1974-12-09	4.19		1989-07-17	0.63
1974-12-10	3.96		1989-07-18	0.64
1974-12-11	4.19		1989-07-19	0.64
1974-12-12	4.43		1989-07-20	0.64
1974-12-13	4.66		1989-07-21	0.65
1974-12-14	4.66		1989-07-22	0.64
1974-12-15	4.66		1989-07-23	0.63
1974-12-16	4.43		1989-07-24	0.62
1974-12-17	4.19		1989-07-25	0.61
1974-12-18	4.19		1989-07-26	0.6
1974-12-19	4.19		1989-07-27	0.59
1974-12-20	4.66		1989-07-28	0.59
1974-12-21	4.43		1989-07-29	0.58
1974-12-22	1.43		1989-07-30	0.57
1974-12-23	1.66		1989-07-31	0.56
1974-12-24	4.66		1989-08-01	0.55
1974-12-25	4.66		1989-08-02	0.54
1974-12-26	4.66		1989-08-03	0.53
1974-12-27	4.43		1989-08-04	0.53
1974-12-28	3.72		1989-08-05	0.52
1974-12-29	3.72		1989-08-06	0.51
[truncated: 11,336 more rows]

## Sheet: Sepiddasht
Wet Season			Dry Season
Date	Discharge		Date	Discharge
1967-09-24	5.6		1968-06-23	17
1967-09-25	5.6		1968-06-24	16
1967-09-26	5.6		1968-06-25	15
1967-09-27	5.6		1968-06-26	15
1967-09-28	5.6		1968-06-27	15
1967-09-29	5.5		1968-06-28	14
1967-09-30	5.5		1968-06-29	15
1967-10-01	5.6		1968-06-30	15
1967-10-02	5.6		1968-07-01	15
1967-10-03	5.5		1968-07-02	15
1967-10-04	5.5		1968-07-03	15
1967-10-05	5.5		1968-07-04	15
1967-10-06	5.5		1968-07-05	15
1967-10-07	5.5		1968-07-06	15
1967-10-08	5.6		1968-07-07	14
1967-10-09	5.5		1968-07-08	14
1967-10-10	5.6		1968-07-09	14
1967-10-11	5.6		1968-07-10	14
1967-10-12	6.1		1968-07-11	14
1967-10-13	6		1968-07-12	14
1967-10-14	5.9		1968-07-13	13
1967-10-15	5.8		1968-07-14	14
1967-10-16	5.8		1968-07-15	14
1967-10-17	5.8		1968-07-16	14
1967-10-18	5.8		1968-07-17	14
1967-10-19	5.8		1968-07-18	14
1967-10-20	5.8		1968-07-19	13
1967-10-21	5.8		1968-07-20	13
1967-10-22	5.8		1968-07-21	13
1967-10-23	5.9		1968-07-22	13
1967-10-24	5.9		1968-07-23	13
1967-10-25	5.9		1968-07-24	13
1967-10-26	5.9		1968-07-25	13
1967-10-27	5.9		1968-07-26	13
1967-10-28	5.9		1968-07-27	13
1967-10-29	5.9		1968-07-28	13
1967-10-30	6		1968-07-29	12
1967-10-31	6		1968-07-30	12
1967-11-01	6		1968-07-31	12
1967-11-02	6		1968-08-01	13
1967-11-03	6		1968-08-02	12
1967-11-04	6		1968-08-03	13
1967-11-05	6.1		1968-08-04	12
1967-11-06	6.1		1968-08-05	12
1967-11-07	6.1		1968-08-06	12
1967-11-08	6.1		1968-08-07	13
1967-11-09	6.4		1968-08-08	13
1967-11-10	6.6		1968-08-09	13
1967-11-11	7.1		1968-08-10	12
1967-11-12	9		1968-08-11	13
1967-11-13	20		1968-08-12	12
1967-11-14	14		1968-08-13	11
1967-11-15	13		1968-08-14	12
1967-11-16	13		1968-08-15	11
1967-11-17	13		1968-08-16	12
1967-11-18	13		1968-08-17	11
1967-11-19	13		1968-08-18	11
1967-11-20	22		1968-08-19	11
1967-11-21	20		1968-08-20	11
1967-11-22	19		1968-08-21	11
1967-11-23	21		1968-08-22	11
1967-11-24	22		1968-08-23	11
1967-11-25	41		1968-08-24	11
1967-11-26	35		1968-08-25	10
1967-11-27	30		1968-08-26	10
1967-11-28	24		1968-08-27	10
1967-11-29	21		1968-08-28	10
1967-11-30	20		1968-08-29	10
1967-12-01	19		1968-08-30	11
1967-12-02	18		1968-08-31	9.5
1967-12-03	18		1968-09-01	9.3
1967-12-04	17		1968-09-02	8.9
1967-12-05	17		1968-09-03	8.6
1967-12-06	17		1968-09-04	8.6
1967-12-07	18		1968-09-05	8.6
1967-12-08	19		1968-09-06	8.6
1967-12-09	18		1968-09-07	8.4
1967-12-10	18		1968-09-08	8.2
1967-12-11	17		1968-09-09	8
1967-12-12	17		1968-09-10	8
1967-12-13	16		1968-09-11	8
1967-12-14	16		1968-09-12	8
1967-12-15	16		1968-09-13	7.9
1967-12-16	16		1968-09-14	7.9
1967-12-17	16		1968-09-15	7.9
1967-12-18	16		1968-09-16	7.9
1967-12-19	16		1968-09-17	7.9
1967-12-20	16		1968-09-18	7.9
1967-12-21	16		1968-09-19	7.7
1967-12-22	15		1968-09-20	7.7
1967-12-23	15		1968-09-21	7.7
1967-12-24	15		1968-09-22	7.7
1967-12-25	15		1969-06-22	54
1967-12-26	14		1969-06-23	54
1967-12-27	15		1969-06-24	54
1967-12-28	15		1969-06-25	54
1967-12-29	15		1969-06-26	54
1967-12-30	15		1969-06-27	53
1967-12-31	15		1969-06-28	54
1968-01-01	15		1969-06-29	54
1968-01-02	15		1969-06-30	54
1968-01-03	14		1969-07-01	55
1968-01-04	15		1969-07-02	53
1968-01-05	15		1969-07-03	52
1968-01-06	15		1969-07-04	52
1968-01-07	25		1969-07-05	51
1968-01-08	26		1969-07-06	50
1968-01-09	29		1969-07-07	50
1968-01-10	25		1969-07-08	49
1968-01-11	23		1969-07-09	49
1968-01-12	24		1969-07-10	49
1968-01-13	22		1969-07-11	49
1968-01-14	21		1969-07-12	47
1968-01-15	24		1969-07-13	47
1968-01-16	33		1969-07-14	47
1968-01-17	28		1969-07-15	46
1968-01-18	25		1969-07-16	46
1968-01-19	23		1969-07-17	46
1968-01-20	22		1969-07-18	45
1968-01-21	22		1969-07-19	45
1968-01-22	22		1969-07-20	45
1968-01-23	22		1969-07-21	44
1968-01-24	22		1969-07-22	43
1968-01-25	21		1969-07-23	43
1968-01-26	22		1969-07-24	43
1968-01-27	21		1969-07-25	43
1968-01-28	21		1969-07-26	42
1968-01-29	20		1969-07-27	42
1968-01-30	20		1969-07-28	41
1968-01-31	21		1969-07-29	39
1968-02-01	20		1969-07-30	38
1968-02-02	21		1969-07-31	37
1968-02-03	21		1969-08-01	36
1968-02-04	20		1969-08-02	36
1968-02-05	20		1969-08-03	36
1968-02-06	18		1969-08-04	35
1968-02-07	18		1969-08-05	34
1968-02-08	19		1969-08-06	34
1968-02-09	20		1969-08-07	34
1968-02-10	21		1969-08-08	33
1968-02-11	20		1969-08-09	33
1968-02-12	21		1969-08-10	33
1968-02-13	21		1969-08-11	32
1968-02-14	21		1969-08-12	31
1968-02-15	21		1969-08-13	31
1968-02-16	21		1969-08-14	31
1968-02-17	23		1969-08-15	31
1968-02-18	23		1969-08-16	30
1968-02-19	24		1969-08-17	29
1968-02-20	26		1969-08-18	28
1968-02-21	35		1969-08-19	28
1968-02-22	42		1969-08-20	27
1968-02-23	47		1969-08-21	27
1968-02-24	41		1969-08-22	26
1968-02-25	36		1969-08-23	25
1968-02-26	33		1969-08-24	25
1968-02-27	31		1969-08-25	25
1968-02-28	30		1969-08-26	24
1968-02-29	30		1969-08-27	24
1968-03-01	31		1969-08-28	23
1968-03-02	32		1969-08-29	22
1968-03-03	34		1969-08-30	22
1968-03-04	34		1969-08-31	22
1968-03-05	33		1969-09-01	21
1968-03-06	34		1969-09-02	21
1968-03-07	36		1969-09-03	21
1968-03-08	38		1969-09-04	20
1968-03-09	38		1969-09-05	20
1968-03-10	44		1969-09-06	20
1968-03-11	50		1969-09-07	20
1968-03-12	52		1969-09-08	19
1968-03-13	52		1969-09-09	19
1968-03-14	56		1969-09-10	18
1968-03-15	61		1969-09-11	18
1968-03-16	73		1969-09-12	18
1968-03-17	77		1969-09-13	18
1968-03-18	79		1969-09-14	18
1968-03-19	70		1969-09-15	18
1968-03-20	63		1969-09-16	18
1968-03-21	59		1969-09-17	18
1968-03-22	55		1969-09-18	18
1968-03-23	51		1969-09-19	18
1968-03-24	48		1969-09-20	18
1968-03-25	45		1969-09-21	18
1968-03-26	44		1969-09-22	18
1968-03-27	42		1970-06-22	10.5
1968-03-28	40		1970-06-23	10.5
1968-03-29	55		1970-06-24	10.2
1968-03-30	71		1970-06-25	10.2
1968-03-31	68		1970-06-26	9.9
1968-04-01	64		1970-06-27	9.9
1968-04-02	86		1970-06-28	9.9
1968-04-03	89		1970-06-29	9.62
1968-04-04	82		1970-06-30	9.34
1968-04-05	75		1970-07-01	9.06
1968-04-06	70		1970-07-02	8.78
1968-04-07	65		1970-07-03	8.78
1968-04-08	62		1970-07-04	8.78
1968-04-09	60		1970-07-05	8.78
1968-04-10	62		1970-07-06	8.78
1968-04-11	62		1970-07-07	8.5
1968-04-12	62		1970-07-08	8.5
1968-04-13	61		1970-07-09	8.5
1968-04-14	59		1970-07-10	8.5
1968-04-15	58		1970-07-11	8.22
1968-04-16	58		1970-07-12	8.22
1968-04-17	56		1970-07-13	8.22
1968-04-18	56		1970-07-14	8.22
1968-04-19	56		1970-07-15	8.22
1968-04-20	73		1970-07-16	8.5
1968-04-21	68		1970-07-17	8.5
1968-04-22	72		1970-07-18	8.5
1968-04-23	97		1970-07-19	8.5
1968-04-24	117		1970-07-20	8.5
1968-04-25	106		1970-07-21	8.5
1968-04-26	94		1970-07-22	8.22
1968-04-27	83		1970-07-23	7.94
1968-04-28	77		1970-07-24	7.94
1968-04-29	73		1970-07-25	7.94
1968-04-30	72		1970-07-26	7.94
1968-05-01	67		1970-07-27	7.94
1968-05-02	61		1970-07-28	7.94
1968-05-03	58		1970-07-29	7.66
1968-05-04	56		1970-07-30	7.38
1968-05-05	52		1970-07-31	7.38
1968-05-06	51		1970-08-01	7.38
1968-05-07	51		1970-08-02	7.38
1968-05-08	49		1970-08-03	7.38
1968-05-09	66		1970-08-04	7.1
1968-05-10	71		1970-08-05	7.1
1968-05-11	65		1970-08-06	7.1
1968-05-12	62		1970-08-07	7.1
1968-05-13	58		1970-08-08	7.1
1968-05-14	66		1970-08-09	7.1
1968-05-15	78		1970-08-10	7.38
1968-05-16	78		1970-08-11	7.1
1968-05-17	80		1970-08-12	7.1
1968-05-18	72		1970-08-13	6.89
1968-05-19	70		1970-08-14	6.89
1968-05-20	63		1970-08-15	6.89
1968-05-21	61		1970-08-16	6.68
1968-05-22	57		1970-08-17	6.68
1968-05-23	54		1970-08-18	6.47
1968-05-24	51		1970-08-19	6.47
1968-05-25	49		1970-08-20	6.47
1968-05-26	48		1970-08-21	6.47
1968-05-27	52		1970-08-22	6.68
1968-05-28	77		1970-08-23	6.68
1968-05-29	63		1970-08-24	6.47
1968-05-30	80		1970-08-25	6.47
1968-05-31	65		1970-08-26	6.47
1968-06-01	59		1970-08-27	6.47
1968-06-02	53		1970-08-28	6.47
1968-06-03	49		1970-08-29	6.47
1968-06-04	46		1970-08-30	6.26
1968-06-05	42		1970-08-31	6.26
1968-06-06	39		1970-09-01	6.26
1968-06-07	32		1970-09-02	6.26
1968-06-08	30		1970-09-03	6.05
1968-06-09	28		1970-09-04	6.05
1968-06-10	27		1970-09-05	6.05
1968-06-11	25		1970-09-06	6.05
1968-06-12	23		1970-09-07	5.84
1968-06-13	22		1970-09-08	6.05
1968-06-14	21		1970-09-09	6.05
1968-06-15	20		1970-09-10	6.05
1968-06-16	20		1970-09-11	6.05
1968-06-17	19		1970-09-12	5.84
1968-06-18	19		1970-09-13	6.05
1968-06-19	18		1970-09-14	6.05
1968-06-20	18		1970-09-15	6.26
1968-06-21	17		1970-09-16	6.26
1968-09-23	7.9		1970-09-17	6.26
1968-09-24	7.9		1970-09-18	6.26
1968-09-25	7.9		1970-09-19	6.05
1968-09-26	7.9		1970-09-20	6.05
1968-09-27	7.7		1970-09-21	6.05
1968-09-28	7.7		1970-09-22	6.05
1968-09-29	7.7		1971-06-22	22.5
1968-09-30	7.7		1971-06-23	22.1
1968-10-01	7.7		1971-06-24	21.7
1968-10-02	7.6		1971-06-25	22.1
1968-10-03	7.6		1971-06-26	21.7
1968-10-04	7.6		1971-06-27	21.3
1968-10-05	7.6		1971-06-28	20.9
1968-10-06	7.7		1971-06-29	20.9
1968-10-07	7.7		1971-06-30	20.5
1968-10-08	7.7		1971-07-01	20.5
1968-10-09	7.7		1971-07-02	20.5
1968-10-10	7.7		1971-07-03	20.1
1968-10-11	7.7		1971-07-04	20.1
1968-10-12	7.7		1971-07-05	19.5
1968-10-13	7.7		1971-07-06	19.5
1968-10-14	7.6		1971-07-07	19.3
1968-10-15	7.7		1971-07-08	18.9
1968-10-16	7.7		1971-07-09	18.5
1968-10-17	7.7		1971-07-10	18.1
1968-10-18	7.7		1971-07-11	18.1
1968-10-19	7.7		1971-07-12	17.8
1968-10-20	7.7		1971-07-13	17.8
1968-10-21	7.6		1971-07-14	17.8
1968-10-22	7.6		1971-07-15	17.4
1968-10-23	7.7		1971-07-16	17.1
1968-10-24	7.7		1971-07-17	16.7
1968-10-25	8.4		1971-07-18	16.7
1968-10-26	8.2		1971-07-19	16.6
1968-10-27	8.7		1971-07-20	16
1968-10-28	9		1971-07-21	16
1968-10-29	9.2		1971-07-22	15.7
1968-10-30	9.4		1971-07-23	15.7
1968-10-31	9.4		1971-07-24	15.3
1968-11-01	12		1971-07-25	15.3
1968-11-02	13		1971-07-26	15
1968-11-03	14		1971-07-27	15
1968-11-04	13		1971-07-28	15
1968-11-05	13		1971-07-29	14.7
1968-11-06	12		1971-07-30	14.7
1968-11-07	12		1971-07-31	14.4
1968-11-08	12		1971-08-01	14.4
1968-11-09	13		1971-08-02	18.5
1968-11-10	15		1971-08-03	15.7
1968-11-11	15		1971-08-04	21.1
1968-11-12	14		1971-08-05	20.3
1968-11-13	14		1971-08-06	19.3
1968-11-14	14		1971-08-07	17.8
1968-11-15	19		1971-08-08	17.1
1968-11-16	30		1971-08-09	13.5
1968-11-17	48		1971-08-10	13.5
1968-11-18	46		1971-08-11	13.5
1968-11-19	37		1971-08-12	13.2
1968-11-20	30		1971-08-13	13.2
1968-11-21	26		1971-08-14	13.2
1968-11-22	24		1971-08-15	12.6
1968-11-23	23		1971-08-16	12.6
1968-11-24	22		1971-08-17	11.7
1968-11-25	22		1971-08-18	11.7
1968-11-26	21		1971-08-19	11.7
1968-11-27	21		1971-08-20	11.7
1968-11-28	24		1971-08-21	11.4
1968-11-29	27		1971-08-22	11.4
1968-11-30	28		1971-08-23	11.4
1968-12-01	28		1971-08-24	11.7
1968-12-02	27		1971-08-25	11.7
1968-12-03	26		1971-08-26	11.7
1968-12-04	26		1971-08-27	11.4
1968-12-05	25		1971-08-28	11.4
1968-12-06	25		1971-08-29	11.2
1968-12-07	25		1971-08-30	11.1
1968-12-08	26		1971-08-31	11.1
1968-12-09	28		1971-09-01	10.9
1968-12-10	27		1971-09-02	10.5
1968-12-11	27		1971-09-03	10.2
1968-12-12	26		1971-09-04	10.2
1968-12-13	26		1971-09-05	10.2
1968-12-14	25		1971-09-06	10.2
1968-12-15	31		1971-09-07	10.2
1968-12-16	32		1971-09-08	10.2
1968-12-17	32		1971-09-09	9.9
1968-12-18	31		1971-09-10	9.9
1968-12-19	28		1971-09-11	9.9
1968-12-20	28		1971-09-12	9.9
1968-12-21	27		1971-09-13	9.9
1968-12-22	26		1971-09-14	9.9
1968-12-23	26		1971-09-15	9.9
1968-12-24	25		1971-09-16	9.9
1968-12-25	25		1971-09-17	9.9
1968-12-26	25		1971-09-18	9.6
1968-12-27	41		1971-09-19	9.6
1968-12-28	38		1971-09-20	9.6
1968-12-29	36		1971-09-21	9.6
1968-12-30	32		1971-09-22	9.6
1968-12-31	30		1972-06-22	36.86
1969-01-01	29		1972-06-23	36.28
1969-01-02	27		1972-06-24	35.7
1969-01-03	27		1972-06-25	33.05
1969-01-04	26		1972-06-26	32.52
1969-01-05	26		1972-06-27	31.99
1969-01-06	26		1972-06-28	31.99
1969-01-07	26		1972-06-29	31.99
1969-01-08	25		1972-06-30	31.46
1969-01-09	25		1972-07-01	31.46
1969-01-10	25		1972-07-02	30.93
1969-01-11	24		1972-07-03	30.93
1969-01-12	24		1972-07-04	30.4
1969-01-13	24		1972-07-05	30.4
1969-01-14	24		1972-07-06	29.94
1969-01-15	26		1972-07-07	29.94
1969-01-16	27		1972-07-08	29.94
1969-01-17	30		1972-07-09	29.94
1969-01-18	30		1972-07-10	29.48
1969-01-19	29		1972-07-11	28.56
1969-01-20	45		1972-07-12	28.56
1969-01-21	61		1972-07-13	27.64
1969-01-22	92		1972-07-14	28.1
1969-01-23	421		1972-07-15	27.64
1969-01-24	312		1972-07-16	27.18
1969-01-25	300		1972-07-17	27.18
1969-01-26	125		1972-07-18	26.72
1969-01-27	105		1972-07-19	26.72
1969-01-28	107		1972-07-20	26.26
1969-01-29	115		1972-07-21	26.26
1969-01-30	87		1972-07-22	25.8
1969-01-31	75		1972-07-23	26.72
1969-02-01	70		1972-07-24	25.8
1969-02-02	65		1972-07-25	25.8
1969-02-03	61		1972-07-26	25.37
1969-02-04	58		1972-07-27	25.37
1969-02-05	57		1972-07-28	25.37
1969-02-06	56		1972-07-29	24.91
1969-02-07	57		1972-07-30	24.91
1969-02-08	55		1972-07-31	24.08
1969-02-09	61		1972-08-01	24.08
1969-02-10	61		1972-08-02	24.08
1969-02-11	59		1972-08-03	23.65
1969-02-12	58		1972-08-04	23.65
1969-02-13	58		1972-08-05	23.65
1969-02-14	58		1972-08-06	23.22
1969-02-15	58		1972-08-07	22.36
1969-02-16	57		1972-08-08	22.36
1969-02-17	58		1972-08-09	21.93
1969-02-18	58		1972-08-10	21.93
1969-02-19	58		1972-08-11	21.5
1969-02-20	63		1972-08-12	21.13
1969-02-21	97		1972-08-13	21.13
1969-02-22	83		1972-08-14	21.13
1969-02-23	81		1972-08-15	20.76
1969-02-24	78		1972-08-16	20.39
1969-02-25	74		1972-08-17	20.39
1969-02-26	73		1972-08-18	19.65
1969-02-27	72		1972-08-19	19.28
1969-02-28	82		1972-08-20	19.28
1969-03-01	190		1972-08-21	18.91
1969-03-02	251		1972-08-22	18.91
1969-03-03	222		1972-08-23	18.91
1969-03-04	215		1972-08-24	18.54
1969-03-05	220		1972-08-25	18.54
1969-03-06	379		1972-08-26	18.54
1969-03-07	383		1972-08-27	18.17
1969-03-08	599		1972-08-28	18.17
1969-03-09	800		1972-08-29	18.17
1969-03-10	780		1972-08-30	18.17
1969-03-11	973		1972-08-31	17.8
1969-03-12	857		1972-09-01	15.82
1969-03-13	726		1972-09-02	15.49
1969-03-14	576		1972-09-03	15.49
1969-03-15	901		1972-09-04	15.49
1969-03-16	688		1972-09-05	14.83
1969-03-17	568		1972-09-06	14.83
1969-03-18	406		1972-09-07	14.83
1969-03-19	432		1972-09-08	14.83
1969-03-20	811		1972-09-09	14.83
1969-03-21	1048		1972-09-10	14.83
1969-03-22	632		1972-09-11	14.83
1969-03-23	450		1972-09-12	14.83
1969-03-24	432		1972-09-13	15.16
1969-03-25	415		1972-09-14	15.16
1969-03-26	241		1972-09-15	15.16
1969-03-27	302		1972-09-16	15.16
1969-03-28	288		1972-09-17	15.16
1969-03-29	281		1972-09-18	15.16
1969-03-30	262		1972-09-19	15.16
1969-03-31	255		1972-09-20	15.16
1969-04-01	245		1972-09-21	15.16
1969-04-02	234		1972-09-22	15.49
1969-04-03	243		1973-06-22	13.82
1969-04-04	249		1973-06-23	13.82
1969-04-05	276		1973-06-24	13.51
1969-04-06	291		1973-06-25	13.82
1969-04-07	269		1973-06-26	13.82
1969-04-08	247		1973-06-27	13.51
1969-04-09	257		1973-06-28	13.51
1969-04-10	227		1973-06-29	13.51
1969-04-11	273		1973-06-30	13.51
1969-04-12	282		1973-07-01	13.82
1969-04-13	626		1973-07-02	13.82
1969-04-14	390		1973-07-03	14.13
1969-04-15	242		1973-07-04	13.82
1969-04-16	222		1973-07-05	14.13
1969-04-17	204		1973-07-06	14.13
1969-04-18	202		1973-07-07	14.44
1969-04-19	202		1973-07-08	14.44
1969-04-20	198		1973-07-09	14.75
1969-04-21	193		1973-07-10	14.75
1969-04-22	189		1973-07-11	14.75
1969-04-23	187		1973-07-12	14.75
1969-04-24	172		1973-07-13	15.1
1969-04-25	169		1973-07-14	12.24
1969-04-26	164		1973-07-15	11.92
1969-04-27	159		1973-07-16	11.92
1969-04-28	151		1973-07-17	11.92
1969-04-29	150		1973-07-18	11.6
1969-04-30	149		1973-07-19	11.92
1969-05-01	146		1973-07-20	11.92
1969-05-02	161		1973-07-21	11.6
1969-05-03	163		1973-07-22	11.6
1969-05-04	168		1973-07-23	11.6
1969-05-05	146		1973-07-24	11.6
1969-05-06	171		1973-07-25	11.6
1969-05-07	266		1973-07-26	11.25
1969-05-08	199		1973-07-27	11.25
1969-05-09	176		1973-07-28	11.25
1969-05-10	169		1973-07-29	11.25
1969-05-11	155		1973-07-30	10.9
1969-05-12	148		1973-07-31	10.9
1969-05-13	145		1973-08-01	10.9
1969-05-14	139		1973-08-02	10.9
1969-05-15	133		1973-08-03	10.9
1969-05-16	132		1973-08-04	10.9
1969-05-17	141		1973-08-05	10.7
1969-05-18	127		1973-08-06	10.3
1969-05-19	116		1973-08-07	10
1969-05-20	112		1973-08-08	10
1969-05-21	106		1973-08-09	9.8
1969-05-22	100		1973-08-10	9.8
1969-05-23	102		1973-08-11	9.5
1969-05-24	98		1973-08-12	9.5
1969-05-25	84		1973-08-13	8.9
1969-05-26	82		1973-08-14	8.9
1969-05-27	80		1973-08-15	8.6
1969-05-28	78		1973-08-16	8.6
1969-05-29	76		1973-08-17	8.6
1969-05-30	73		1973-08-18	8.6
1969-05-31	71		1973-08-19	8.6
1969-06-01	67		1973-08-20	8.6
1969-06-02	66		1973-08-21	8.6
1969-06-03	65		1973-08-22	8.4
1969-06-04	64		1973-08-23	8.6
1969-06-05	63		1973-08-24	8.6
1969-06-06	61		1973-08-25	8.4
1969-06-07	61		1973-08-26	8.1
1969-06-08	60		1973-08-27	8.1
1969-06-09	60		1973-08-28	7.8
1969-06-10	59		1973-08-29	7.8
1969-06-11	58		1973-08-30	7.8
1969-06-12	58		1973-08-31	7.8
1969-06-13	58		1973-09-01	7.8
1969-06-14	58		1973-09-02	7.8
1969-06-15	55		1973-09-03	7.8
1969-06-16	56		1973-09-04	7.6
1969-06-17	55		1973-09-05	7.5
1969-06-18	55		1973-09-06	7.8
1969-06-19	53		1973-09-07	7.8
1969-06-20	53		1973-09-08	7.3
1969-06-21	53		1973-09-09	7.3
1969-09-23	18.1		1973-09-10	7.3
1969-09-24	18.1		1973-09-11	7.3
1969-09-25	17.7		1973-09-12	7.3
1969-09-26	18.1		1973-09-13	7.3
1969-09-27	17.7		1973-09-14	7.3
1969-09-28	17.7		1973-09-15	7.3
1969-09-29	17.7		1973-09-16	7.3
1969-09-30	17.7		1973-09-17	7
1969-10-01	17.3		1973-09-18	7
1969-10-02	17.7		1973-09-19	7
1969-10-03	17.7		1973-09-20	7
1969-10-04	17.7		1973-09-21	7
1969-10-05	17.7		1973-09-22	7
1969-10-06	17.7		1974-06-22	27.6
1969-10-07	17.7		1974-06-23	27.1
1969-10-08	17.7		1974-06-24	27.1
1969-10-09	17.3		1974-06-25	27.1
1969-10-10	17.3		1974-06-26	26.2
1969-10-11	17.3		1974-06-27	25.2
1969-10-12	17.3		1974-06-28	25.2
1969-10-13	16.9		1974-06-29	25.2
1969-10-14	16.9		1974-06-30	24.2
1969-10-15	17.3		1974-07-01	24.5
1969-10-16	17.3		1974-07-02	24
1969-10-17	16.9		1974-07-03	23.5
1969-10-18	16.9		1974-07-04	23.5
1969-10-19	16.5		1974-07-05	23
1969-10-20	16.9		1974-07-06	22.7
1969-10-21	16.5		1974-07-07	22
1969-10-22	21.5		1974-07-08	21
1969-10-23	21.5		1974-07-09	21.5
1969-10-24	22		1974-07-10	21.2
1969-10-25	22		1974-07-11	21.2
1969-10-26	22		1974-07-12	21
1969-10-27	22.5		1974-07-13	21.5
1969-10-28	22.5		1974-07-14	21.7
1969-10-29	23.4		1974-07-15	21
1969-10-30	29.3		1974-07-16	21.5
1969-10-31	29.8		1974-07-17	21.2
1969-11-01	29.8		1974-07-18	21.7
1969-11-02	26.8		1974-07-19	22
1969-11-03	35.5		1974-07-20	22
1969-11-04	40.6		1974-07-21	22.5
1969-11-05	36.1		1974-07-22	22.5
1969-11-06	36.1		1974-07-23	23
1969-11-07	35.5		1974-07-24	22.7
1969-11-08	36.7		1974-07-25	22
1969-11-09	44.6		1974-07-26	21.7
1969-11-10	38		1974-07-27	20.6
1969-11-11	35.5		1974-07-28	19.6
1969-11-12	34.4		1974-07-29	18.8
1969-11-13	33.8		1974-07-30	19
1969-11-14	34.4		1974-07-31	18.4
1969-11-15	33.8		1974-08-01	18
1969-11-16	33.2		1974-08-02	17.8
1969-11-17	32		1974-08-03	17.8
1969-11-18	34.9		1974-08-04	17.8
1969-11-19	34.4		1974-08-05	16.8
1969-11-20	33.8		1974-08-06	15.8
1969-11-21	33.2		1974-08-07	16.2
1969-11-22	33.8		1974-08-08	16.2
1969-11-23	33.8		1974-08-09	15.8
1969-11-24	33.8		1974-08-10	15.4
1969-11-25	34.4		1974-08-11	15.4
1969-11-26	34.4		1974-08-12	15.8
1969-11-27	34.4		1974-08-13	15.8
1969-11-28	34.4		1974-08-14	15.8
1969-11-29	34.9		1974-08-15	16.2
1969-11-30	34.4		1974-08-16	16.2
1969-12-01	34.4		1974-08-17	16.2
1969-12-02	34.9		1974-08-18	16.2
1969-12-03	34.4		1974-08-19	16.2
1969-12-04	34.4		1974-08-20	16.2
1969-12-05	34.9		1974-08-21	16.2
1969-12-06	34.4		1974-08-22	15.6
1969-12-07	34.4		1974-08-23	15.8
1969-12-08	34.4		1974-08-24	15.4
1969-12-09	34.4		1974-08-25	15.2
1969-12-10	33.8		1974-08-26	15
1969-12-11	33.2		1974-08-27	14.6
1969-12-12	32.6		1974-08-28	13.8
1969-12-13	31.5		1974-08-29	13.8
1969-12-14	32.6		1974-08-30	13.4
1969-12-15	32		1974-08-31	13.4
1969-12-16	32.6		1974-09-01	13
1969-12-17	35.5		1974-09-02	13
1969-12-18	35.5		1974-09-03	13
1969-12-19	33.2		1974-09-04	13
1969-12-20	33.2		1974-09-05	13
1969-12-21	33.2		1974-09-06	13
1969-12-22	31.5		1974-09-07	13
1969-12-23	31.5		1974-09-08	9.5
1969-12-24	35.5		1974-09-09	9.5
1969-12-25	37.4		1974-09-10	9.2
1969-12-26	38		1974-09-11	9.5
1969-12-27	50.1		1974-09-12	9.5
1969-12-28	43.9		1974-09-13	9.5
1969-12-29	38.7		1974-09-14	9.5
1969-12-30	36.7		1974-09-15	9.5
1969-12-31	38		1974-09-16	9.5
1970-01-01	39.9		1974-09-17	9.5
1970-01-02	38		1974-09-18	9.5
1970-01-03	36.1		1974-09-19	9.2
1970-01-04	35.5		1974-09-20	9.2
1970-01-05	34.9		1974-09-21	9.2
1970-01-06	34.4		1974-09-22	9.2
1970-01-07	36.1		1975-06-22	22
1970-01-08	34.9		1975-06-23	22
1970-01-09	33.8		1975-06-24	21.1
1970-01-10	33.8		1975-06-25	20.6
1970-01-11	34.4		1975-06-26	20.2
1970-01-12	34.4		1975-06-27	19.8
1970-01-13	33.8		1975-06-28	20.2
1970-01-14	32.6		1975-06-29	19.8
1970-01-15	32.6		1975-06-30	19.4
1970-01-16	31.5		1975-07-01	19.4
1970-01-17	29.8		1975-07-02	19.4
1970-01-18	29.8		1975-07-03	18.6
1970-01-19	29.3		1975-07-04	18.1
1970-01-20	29.3		1975-07-05	17.7
1970-01-21	29.8		1975-07-06	17.7
1970-01-22	41.2		1975-07-07	17.7
1970-01-23	39.9		1975-07-08	17.3
1970-01-24	39.9		1975-07-09	16.9
1970-01-25	38.7		1975-07-10	16.9
1970-01-26	34.9		1975-07-11	16.9
1970-01-27	35.5		1975-07-12	16.2
1970-01-28	35.5		1975-07-13	16.2
1970-01-29	34.9		1975-07-14	15.8
1970-01-30	32.6		1975-07-15	15.8
1970-01-31	30.3		1975-07-16	15.4
1970-02-01	29.8		1975-07-17	15.4
1970-02-02	29.3		1975-07-18	15.4
1970-02-03	29.3		1975-07-19	15.8
1970-02-04	28.8		1975-07-20	15.4
1970-02-05	28.8		1975-07-21	15.4
1970-02-06	34.9		1975-07-22	15.4
1970-02-07	43.2		1975-07-23	15.4
1970-02-08	44.6		1975-07-24	15.4
1970-02-09	39.9		1975-07-25	15.8
1970-02-10	37.4		1975-07-26	15.8
1970-02-11	34.9		1975-07-27	15.8
1970-02-12	34.9		1975-07-28	15.8
1970-02-13	38.7		1975-07-29	15.4
1970-02-14	43.2		1975-07-30	15.8
1970-02-15	42.5		1975-07-31	15.8
1970-02-16	41.9		1975-08-01	15.4
1970-02-17	39.3		1975-08-02	15.4
1970-02-18	38.7		1975-08-03	15.1
1970-02-19	37.4		1975-08-04	15.1
1970-02-20	37.4		1975-08-05	15.1
1970-02-21	36.7		1975-08-06	15.1
1970-02-22	36.1		1975-08-07	15.4
1970-02-23	34.4		1975-08-08	15.1
1970-02-24	31.5		1975-08-09	15.1
1970-02-25	30.3		1975-08-10	15.1
1970-02-26	29.8		1975-08-11	14.4
1970-02-27	30.3		1975-08-12	11.8
1970-02-28	30.3		1975-08-13	11.8
1970-03-01	30.3		1975-08-14	11.4
1970-03-02	30.3		1975-08-15	12.1
1970-03-03	35.5		1975-08-16	12.1
1970-03-04	36.1		1975-08-17	11.4
1970-03-05	41.9		1975-08-18	11.4
1970-03-06	36.7		1975-08-19	11.1
1970-03-07	32.6		1975-08-20	11.1
1970-03-08	32		1975-08-21	11.1
1970-03-09	32		1975-08-22	11.4
1970-03-10	32.6		1975-08-23	11.4
1970-03-11	50.1		1975-08-24	11.4
1970-03-12	50.1		1975-08-25	11.1
1970-03-13	47.3		1975-08-26	10.8
1970-03-14	44.6		1975-08-27	10.5
1970-03-15	46		1975-08-28	10.5
1970-03-16	46		1975-08-29	10.5
1970-03-17	42.5		1975-08-30	10.2
1970-03-18	55.2		1975-08-31	9.09
1970-03-19	74.4		1975-09-01	9.09
1970-03-20	81.6		1975-09-02	9.62
1970-03-21	74.4		1975-09-03	9.62
1970-03-22	67.7		1975-09-04	9.09
1970-03-23	64.4		1975-09-05	9.09
1970-03-24	54.5		1975-09-06	9.62
1970-03-25	52.3		1975-09-07	9.09
1970-03-26	51.6		1975-09-08	9.09
1970-03-27	47.3		1975-09-09	10.2
1970-03-28	44.6		1975-09-10	10.2
1970-03-29	44.6		1975-09-11	10.2
1970-03-30	41.2		1975-09-12	10.2
1970-03-31	50.6		1975-09-13	9.09
1970-04-01	41.2		1975-09-14	10.2
1970-04-02	40.6		1975-09-15	10.2
1970-04-03	40.6		1975-09-16	10.2
1970-04-04	33.9		1975-09-17	10.2
1970-04-05	33.9		1975-09-18	10.5
1970-04-06	38		1975-09-19	10.5
1970-04-07	36.7		1975-09-20	10.2
1970-04-08	36.7		1975-09-21	10.8
1970-04-09	36.1		1975-09-22	10.5
1970-04-10	34.9		1976-06-22	45
1970-04-11	30.3		1976-06-23	44.2
1970-04-12	30.3		1976-06-24	43.5
1970-04-13	29.3		1976-06-25	42.7
1970-04-14	30.9		1976-06-26	41.4
1970-04-15	24.4		1976-06-27	40.8
1970-04-16	23.9		1976-06-28	40.2
1970-04-17	24.4		1976-06-29	40.2
1970-04-18	23		1976-06-30	39.6
1970-04-19	22.5		1976-07-01	39
1970-04-20	39.3		1976-07-02	39
1970-04-21	29.3		1976-07-03	38.4
1970-04-22	29.3		1976-07-04	37.8
1970-04-23	38.7		1976-07-05	36.6
1970-04-24	30.9		1976-07-06	36
1970-04-25	32		1976-07-07	35.4
1970-04-26	31.5		1976-07-08	36
1970-04-27	27.8		1976-07-09	35.4
1970-04-28	27.3		1976-07-10	34.8
1970-04-29	42.5		1976-07-11	34.2
1970-04-30	55.2		1976-07-12	31.8
1970-05-01	66		1976-07-13	32.4
1970-05-02	64.4		1976-07-14	32.4
1970-05-03	59.8		1976-07-15	32.4
1970-05-04	61.3		1976-07-16	32.4
1970-05-05	59.8		1976-07-17	31.8
1970-05-06	52.3		1976-07-18	31.8
1970-05-07	52.3		1976-07-19	31.2
1970-05-08	46.6		1976-07-20	31.2
1970-05-09	41.2		1976-07-21	31.2
1970-05-10	38.7		1976-07-22	31.8
1970-05-11	34.9		1976-07-23	31.8
1970-05-12	30.9		1976-07-24	31.2
1970-05-13	28.8		1976-07-25	31.8
1970-05-14	25.3		1976-07-26	31.2
1970-05-15	23.9		1976-07-27	30.6
1970-05-16	22		1976-07-28	30
1970-05-17	21.1		1976-07-29	29.5
1970-05-18	20.6		1976-07-30	29
1970-05-19	20.2		1976-07-31	30
1970-05-20	19.4		1976-08-01	30
1970-05-21	19.4		1976-08-02	28.5
1970-05-22	16.5		1976-08-03	28
1970-05-23	16.2		1976-08-04	27.5
1970-05-24	15.8		1976-08-05	27.5
1970-05-25	15.4		1976-08-06	27.5
1970-05-26	15.4		1976-08-07	28.5
1970-05-27	15.1		1976-08-08	28.5
1970-05-28	14.8		1976-08-09	27.5
1970-05-29	13.7		1976-08-10	26
1970-05-30	13.4		1976-08-11	25.5
1970-05-31	13.4		1976-08-12	25
1970-06-01	13.4		1976-08-13	24.5
1970-06-02	13		1976-08-14	23.7
1970-06-03	13		1976-08-15	23.7
1970-06-04	12.7		1976-08-16	23.3
1970-06-05	12.4		1976-08-17	22.8
1970-06-06	12.1		1976-08-18	22
1970-06-07	12.1		1976-08-19	21.5
1970-06-08	11.8		1976-08-20	21.1
1970-06-09	11.8		1976-08-21	20.7
1970-06-10	11.1		1976-08-22	20.7
1970-06-11	11.1		1976-08-23	19
1970-06-12	10.8		1976-08-24	19
1970-06-13	10.8		1976-08-25	18.8
1970-06-14	10.5		1976-08-26	18.5
1970-06-15	10.5		1976-08-27	17.8
1970-06-16	10.5		1976-08-28	17.4
1970-06-17	10.5		1976-08-29	17
1970-06-18	10.5		1976-08-30	16.7
1970-06-19	10.5		1976-08-31	17
1970-06-20	10.5		1976-09-01	17
1970-06-21	10.5		1976-09-02	17
1970-09-23	6.4		1976-09-03	17
1970-09-24	6.66		1976-09-04	16.7
1970-09-25	6.66		1976-09-05	16.7
1970-09-26	6.4		1976-09-06	16.7
1970-09-27	6.4		1976-09-07	16.4
1970-09-28	6.4		1976-09-08	16.1
1970-09-29	6.4		1976-09-09	15.8
1970-09-30	6.4		1976-09-10	15.8
1970-10-01	6.4		1976-09-11	15.8
1970-10-02	6.4		1976-09-12	15.8
1970-10-03	6.4		1976-09-13	15.5
1970-10-04	6.13		1976-09-14	15.5
1970-10-05	6.13		1976-09-15	15.5
1970-10-06	6.13		1976-09-16	15.5
1970-10-07	6.13		1976-09-17	15.5
1970-10-08	5.86		1976-09-18	15.5
1970-10-09	5.86		1976-09-19	15.5
1970-10-10	5.86		1976-09-20	15.2
1970-10-11	5.86		1976-09-21	15.2
1970-10-12	5.86		1976-09-22	15.2
1970-10-13	5.59		1977-06-22	12.7
1970-10-14	5.59		1977-06-23	12.7
1970-10-15	5.59		1977-06-24	12.4
1970-10-16	5.86		1977-06-25	12.7
1970-10-17	5.86		1977-06-26	12.4
1970-10-18	5.59		1977-06-27	12.4
1970-10-19	5.59		1977-06-28	12.1
1970-10-20	5.86		1977-06-29	11.8
1970-10-21	5.86		1977-06-30	11.5
1970-10-22	5.59		1977-07-01	11.5
1970-10-23	5.59		1977-07-02	11.2
1970-10-24	5.59		1977-07-03	11.2
1970-10-25	5.86		1977-07-04	10.9
1970-10-26	5.86		1977-07-05	10.6
1970-10-27	5.86		1977-07-06	10.6
1970-10-28	5.86		1977-07-07	10.6
1970-10-29	5.86		1977-07-08	10.6
1970-10-30	5.86		1977-07-09	10
1970-10-31	5.86		1977-07-10	10
1970-11-01	5.86		1977-07-11	10
1970-11-02	6.13		1977-07-12	10
1970-11-03	6.13		1977-07-13	9.8
1970-11-04	6.13		1977-07-14	9.6
1970-11-05	6.66		1977-07-15	9.6
1970-11-06	6.66		1977-07-16	9.6
1970-11-07	6.66		1977-07-17	9.6
1970-11-08	7.18		1977-07-18	9.4
1970-11-09	7.18		1977-07-19	9.6
1970-11-10	7.18		1977-07-20	9.6
1970-11-11	8.22		1977-07-21	9.2
1970-11-12	8.22		1977-07-22	9.4
1970-11-13	8.48		1977-07-23	9.2
1970-11-14	8.48		1977-07-24	9.4
1970-11-15	8.48		1977-07-25	9.6
1970-11-16	8.74		1977-07-26	9.4
1970-11-17	8.74		1977-07-27	9.2
1970-11-18	9.3		1977-07-28	9
1970-11-19	9.6		1977-07-29	9
1970-11-20	9.6		1977-07-30	8.8
1970-11-21	9.6		1977-07-31	8.8
1970-11-22	9.6		1977-08-01	8.6
1970-11-23	9.6		1977-08-02	8.6
1970-11-24	9.6		1977-08-03	8.4
1970-11-25	9.6		1977-08-04	7.2
1970-11-26	9.6		1977-08-05	8
1970-11-27	9.9		1977-08-06	8
1970-11-28	10.8		1977-08-07	7.8
1970-11-29	15.1		1977-08-08	7.6
1970-11-30	18.1		1977-08-09	7.4
1970-12-01	16.6		1977-08-10	7.2
1970-12-02	15.7		1977-08-11	7
1970-12-03	15		1977-08-12	7
1970-12-04	14.7		1977-08-13	6.8
1970-12-05	14.4		1977-08-14	6.8
1970-12-06	15		1977-08-15	6.4
1970-12-07	15.3		1977-08-16	6.4
1970-12-08	15.1		1977-08-17	6.4
1970-12-09	17.1		1977-08-18	6.4
1970-12-10	16.4		1977-08-19	6.6
1970-12-11	16.7		1977-08-20	6.6
1970-12-12	19.6		1977-08-21	6.4
1970-12-13	53.6		1977-08-22	7.8
1970-12-14	44.1		1977-08-23	7.6
1970-12-15	41.4		1977-08-24	7.4
1970-12-16	36.5		1977-08-25	7.2
1970-12-17	26.3		1977-08-26	7
1970-12-18	26.5		1977-08-27	7.2
1970-12-19	24.3		1977-08-28	7.2
1970-12-20	20.7		1977-08-29	7.2
1970-12-21	20.9		1977-08-30	7.2
1970-12-22	20.5		1977-08-31	7.2
1970-12-23	20.1		1977-09-01	7.2
1970-12-24	20.1		1977-09-02	7.2
1970-12-25	19.7		1977-09-03	7.4
1970-12-26	19.7		1977-09-04	7.2
1970-12-27	19.7		1977-09-05	7.2
1970-12-28	19.7		1977-09-06	7.4
1970-12-29	19.7		1977-09-07	9.4
1970-12-30	19.5		1977-09-08	7.2
1970-12-31	19.3		1977-09-09	7.4
1971-01-01	19.3		1977-09-10	7.4
1971-01-02	19.3		1977-09-11	7.2
1971-01-03	19.3		1977-09-12	7.2
1971-01-04	19.3		1977-09-13	7.2
1971-01-05	19.3		1977-09-14	7.2
1971-01-06	18.5		1977-09-15	7.2
1971-01-07	18.5		1977-09-16	7
1971-01-08	18.5		1977-09-17	7
1971-01-09	18.5		1977-09-18	6.8
1971-01-10	18.9		1977-09-19	6.8
1971-01-11	18.9		1977-09-20	6.8
1971-01-12	18.9		1977-09-21	6.6
1971-01-13	18.9		1977-09-22	6.6
1971-01-14	18.9		1978-06-22	13.8
1971-01-15	19.3		1978-06-23	14.4
1971-01-16	19.3		1978-06-24	13.8
1971-01-17	18.9		1978-06-25	13.8
1971-01-18	18.9		1978-06-26	13.8
1971-01-19	18.9		1978-06-27	13.8
1971-01-20	18.9		1978-06-28	13.8
1971-01-21	18.5		1978-06-29	13.8
1971-01-22	18.1		1978-06-30	14.1
1971-01-23	18.1		1978-07-01	14.1
1971-01-24	17.8		1978-07-02	14.1
1971-01-25	17.8		1978-07-03	14.4
1971-01-26	17.8		1978-07-04	14.1
1971-01-27	17.8		1978-07-05	14.4
1971-01-28	17.8		1978-07-06	14.4
1971-01-29	17.9		1978-07-07	14.4
1971-01-30	18.1		1978-07-08	14.4
1971-01-31	18.1		1978-07-09	14.4
1971-02-01	18.1		1978-07-10	14.4
1971-02-02	17.8		1978-07-11	14.1
1971-02-03	17.8		1978-07-12	14.1
1971-02-04	17.8		1978-07-13	14.1
1971-02-05	17.8		1978-07-14	13.8
1971-02-06	19.1		1978-07-15	13.6
1971-02-07	19.3		1978-07-16	13.3
1971-02-08	19.7		1978-07-17	13.3
1971-02-09	19.7		1978-07-18	13
1971-02-10	19.7		1978-07-19	13
1971-02-11	20.1		1978-07-20	12.7
1971-02-12	20.7		1978-07-21	12.5
1971-02-13	23.8		1978-07-22	12.2
1971-02-14	25.2		1978-07-23	11.9
1971-02-15	24.1		1978-07-24	11.9
1971-02-16	23.8		1978-07-25	11.7
1971-02-17	22.9		1978-07-26	11.7
1971-02-18	23.4		1978-07-27	11.7
1971-02-19	22.9		1978-07-28	11.1
1971-02-20	23.8		1978-07-29	11.1
1971-02-21	24		1978-07-30	10.9
1971-02-22	27		1978-07-31	10.9
1971-02-23	29.2		1978-08-01	10.9
1971-02-24	29.9		1978-08-02	10.6
1971-02-25	31		1978-08-03	10.6
1971-02-26	30.1		1978-08-04	10.3
1971-02-27	30.1		1978-08-05	10.3
1971-02-28	30.1		1978-08-06	10
1971-03-01	33		1978-08-07	10
1971-03-02	32.5		1978-08-08	10
1971-03-03	33		1978-08-09	9.78
1971-03-04	33		1978-08-10	9.78
1971-03-05	33.5		1978-08-11	9.29
1971-03-06	36.8		1978-08-12	9.29
1971-03-07	39.5		1978-08-13	9.07
1971-03-08	39.2		1978-08-14	9.07
1971-03-09	39.8		1978-08-15	8.84
1971-03-10	38.4		1978-08-16	8.84
1971-03-11	37.6		1978-08-17	8.84
1971-03-12	50.5		1978-08-18	8.62
1971-03-13	76.5		1978-08-19	8.62
1971-03-14	71.2		1978-08-20	8.84
1971-03-15	396		1978-08-21	8.84
1971-03-16	201		1978-08-22	8.84
1971-03-17	151		1978-08-23	8.84
1971-03-18	124		1978-08-24	8.84
1971-03-19	114		1978-08-25	9.07
1971-03-20	115		1978-08-26	9.07
1971-03-21	111		1978-08-27	9.07
1971-03-22	103		1978-08-28	9.07
1971-03-23	104		1978-08-29	9.07
1971-03-24	90.5		1978-08-30	9.07
1971-03-25	82.7		1978-08-31	9.07
1971-03-26	76		1978-09-01	9.07
1971-03-27	73.5		1978-09-02	9.29
1971-03-28	84		1978-09-03	9.07
1971-03-29	137		1978-09-04	9.07
1971-03-30	137		1978-09-05	9.07
1971-03-31	126		1978-09-06	9.07
1971-04-01	145		1978-09-07	9.07
1971-04-02	181		1978-09-08	9.07
1971-04-03	166		1978-09-09	9.07
1971-04-04	155		1978-09-10	9.07
1971-04-05	141		1978-09-11	9.29
1971-04-06	124		1978-09-12	9.29
1971-04-07	119		1978-09-13	9.07
1971-04-08	112		1978-09-14	9.07
1971-04-09	106		1978-09-15	9.29
1971-04-10	104		1978-09-16	9.07
1971-04-11	101		1978-09-17	9.07
1971-04-12	97.5		1978-09-18	8.84
1971-04-13	171		1978-09-19	8.84
1971-04-14	157		1978-09-20	8.62
1971-04-15	156		1978-09-21	8.62
1971-04-16	154		1978-09-22	8.4
1971-04-17	151		1979-06-22	27.7
1971-04-18	150		1979-06-23	27.7
1971-04-19	138		1979-06-24	27.7
1971-04-20	118		1979-06-25	27.2
1971-04-21	113		1979-06-26	26.7
1971-04-22	112		1979-06-27	26.3
1971-04-23	139		1979-06-28	25.8
1971-04-24	195		1979-06-29	25.4
1971-04-25	189		1979-06-30	25.4
1971-04-26	170		1979-07-01	25.4
1971-04-27	154		1979-07-02	25.4
1971-04-28	139		1979-07-03	24.5
1971-04-29	130		1979-07-04	24.5
1971-04-30	126		1979-07-05	24.5
1971-05-01	120		1979-07-06	24.5
1971-05-02	116		1979-07-07	24.5
1971-05-03	112		1979-07-08	24.1
1971-05-04	109		1979-07-09	24.1
1971-05-05	104		1979-07-10	23.2
1971-05-06	107		1979-07-11	22.7
1971-05-07	110		1979-07-12	22.7
1971-05-08	112		1979-07-13	22.3
1971-05-09	109		1979-07-14	22.3
1971-05-10	108		1979-07-15	22.3
1971-05-11	106		1979-07-16	22.3
1971-05-12	90.5		1979-07-17	22.3
1971-05-13	85.9		1979-07-18	21.9
1971-05-14	84.1		1979-07-19	21.1
1971-05-15	72.5		1979-07-20	20.7
1971-05-16	66		1979-07-21	21.1
1971-05-17	63.6		1979-07-22	21.1
1971-05-18	58.8		1979-07-23	19.9
1971-05-19	56.8		1979-07-24	19.5
1971-05-20	53.6		1979-07-25	19.5
1971-05-21	52.9		1979-07-26	19.1
1971-05-22	51.9		1979-07-27	19.1
1971-05-23	46.2		1979-07-28	19.1
1971-05-24	47.7		1979-07-29	19.1
1971-05-25	46.8		1979-07-30	19.1
1971-05-26	44.4		1979-07-31	18.7
1971-05-27	42.6		1979-08-01	18.7
1971-05-28	42.6		1979-08-02	18.3
1971-05-29	41.4		1979-08-03	18.3
1971-05-30	40.6		1979-08-04	18.7
1971-05-31	36.3		1979-08-05	18.7
1971-06-01	33.7		1979-08-06	18.3
1971-06-02	32.7		1979-08-07	18.3
1971-06-03	31.7		1979-08-08	18.3
1971-06-04	30.8		1979-08-09	18.3
1971-06-05	30.3		1979-08-10	18
1971-06-06	29		1979-08-11	18
1971-06-07	28.1		1979-08-12	17.6
1971-06-08	27.9		1979-08-13	17.3
1971-06-09	27.7		1979-08-14	16.9
1971-06-10	27.2		1979-08-15	16.9
1971-06-11	26.3		1979-08-16	16.9
1971-06-12	26.1		1979-08-17	16.9
1971-06-13	25.6		1979-08-18	16.6
1971-06-14	25.6		1979-08-19	16.6
1971-06-15	25.2		1979-08-20	16.6
1971-06-16	24		1979-08-21	16.6
1971-06-17	24		1979-08-22	16.3
1971-06-18	24.3		1979-08-23	15.9
1971-06-19	23.8		1979-08-24	15.9
1971-06-20	23.1		1979-08-25	15.9
1971-06-21	23.1		1979-08-26	15.6
1971-09-23	9.3		1979-08-27	15.6
1971-09-24	9.3		1979-08-28	15.2
1971-09-25	9.3		1979-08-29	15.2
1971-09-26	9.3		1979-08-30	14.9
1971-09-27	9.3		1979-08-31	14.9
1971-09-28	9.3		1979-09-01	14.9
1971-09-29	9.3		1979-09-02	14.6
1971-09-30	9.3		1979-09-03	14.4
1971-10-01	9		1979-09-04	14.4
1971-10-02	9		1979-09-05	14.1
1971-10-03	9		1979-09-06	14.1
1971-10-04	9		1979-09-07	13.8
1971-10-05	9		1979-09-08	13.8
1971-10-06	9		1979-09-09	13.6
1971-10-07	9		1979-09-10	13.6
1971-10-08	9		1979-09-11	13.6
1971-10-09	9		1979-09-12	13.3
1971-10-10	8.22		1979-09-13	13
1971-10-11	8.21		1979-09-14	13
1971-10-12	8.21		1979-09-15	12.7
1971-10-13	8.21		1979-09-16	12.7
1971-10-14	8.21		1979-09-17	12.5
1971-10-15	8.21		1979-09-18	12.5
1971-10-16	8.21		1979-09-19	12.5
1971-10-17	8.44		1979-09-20	11.9
1971-10-18	8.44		1979-09-21	11.9
1971-10-19	8.21		1979-09-22	11.9
1971-10-20	8.21		1980-06-22	33
1971-10-21	8.21		1980-06-23	32.4
1971-10-22	8.21		1980-06-24	31.3
1971-10-23	8.21		1980-06-25	31.8
1971-10-24	8.44		1980-06-26	31.8
1971-10-25	9.68		1980-06-27	33
1971-10-26	9.68		1980-06-28	31.8
1971-10-27	9.94		1980-06-29	31.8
1971-10-28	9.94		1980-06-30	32.4
1971-10-29	9.94		1980-07-01	32.4
1971-10-30	10.46		1980-07-02	31.3
1971-10-31	10.72		1980-07-03	31.8
1971-11-01	10.72		1980-07-04	31.8
1971-11-02	11.5		1980-07-05	32.4
1971-11-03	13		1980-07-06	32.4
1971-11-04	13		1980-07-07	33
1971-11-05	13		1980-07-08	31.3
1971-11-06	13		1980-07-09	30.8
1971-11-07	14.5		1980-07-10	30.3
1971-11-08	15.16		1980-07-11	29.3
1971-11-09	15.16		1980-07-12	29.3
1971-11-10	17.8		1980-07-13	28.7
1971-11-11	18.54		1980-07-14	28.7
1971-11-12	19.28		1980-07-15	27.7
1971-11-13	18.54		1980-07-16	27.7
1971-11-14	18.54		1980-07-17	27.7
1971-11-15	18.17		1980-07-18	27.2
1971-11-16	18.17		1980-07-19	25.8
1971-11-17	18.17		1980-07-20	25.8
1971-11-18	51.96		1980-07-21	24.9
1971-11-19	78.22		1980-07-22	24.9
1971-11-20	50.26		1980-07-23	25.8
1971-11-21	42.79		1980-07-24	24.9
1971-11-22	40.83		1980-07-25	24.9
1971-11-23	40.34		1980-07-26	24.1
1971-11-24	40.92		1980-07-27	23.6
1971-11-25	36.86		1980-07-28	22.7
1971-11-26	33.05		1980-07-29	22.3
1971-11-27	34.64		1980-07-30	21.5
1971-11-28	31.99		1980-07-31	21.5
1971-11-29	34.11		1980-08-01	20.7
1971-11-30	33.05		1980-08-02	20.7
1971-12-01	29.48		1980-08-03	20.3
1971-12-02	29.02		1980-08-04	20.3
1971-12-03	28.1		1980-08-05	19.9
1971-12-04	27.64		1980-08-06	19.5
1971-12-05	27.18		1980-08-07	19.5
1971-12-06	27.18		1980-08-08	19.1
1971-12-07	50.76		1980-08-09	19.5
1971-12-08	45.45		1980-08-10	19.1
1971-12-09	80.27		1980-08-11	18.7
1971-12-10	102.02		1980-08-12	18.3
1971-12-11	77.41		1980-08-13	18
1971-12-12	60.37		1980-08-14	18
1971-12-13	51.5		1980-08-15	18
1971-12-14	50.8		1980-08-16	18
1971-12-15	46.7		1980-08-17	16.9
1971-12-16	44.75		1980-08-18	16.9
1971-12-17	42.8		1980-08-19	16.9
1971-12-18	39.76		1980-08-20	16.9
1971-12-19	38.02		1980-08-21	16.9
1971-12-20	38.02		1980-08-22	16.6
1971-12-21	38.02		1980-08-23	16.6
1971-12-22	35.7		1980-08-24	16.6
1971-12-23	34.11		1980-08-25	16.6
1971-12-24	33.05		1980-08-26	16.3
1971-12-25	33.58		1980-08-27	16.3
1971-12-26	33.58		1980-08-28	16.6
1971-12-27	33.58		1980-08-29	16.3
1971-12-28	33.58		1980-08-30	16.3
1971-12-29	39.18		1980-08-31	15.9
1971-12-30	39.76		1980-09-01	15.9
1971-12-31	40.92		1980-09-02	15.6
1972-01-01	38.6		1980-09-03	15.6
1972-01-02	35.7		1980-09-04	15.2
1972-01-03	34.11		1980-09-05	14.9
1972-01-04	33.05		1980-09-06	14.9
1972-01-05	33.05		1980-09-07	14.9
1972-01-06	31.99		1980-09-08	14.9
1972-01-07	32.52		1980-09-09	14.9
1972-01-08	32.52		1980-09-10	14.9
1972-01-09	32.52		1980-09-11	12
1972-01-10	31.46		1980-09-12	12
1972-01-11	30.93		1980-09-13	12
1972-01-12	30.93		1980-09-14	12
1972-01-13	29.94		1980-09-15	12
1972-01-14	31.99		1980-09-16	11.7
1972-01-15	33.05		1980-09-17	11.7
1972-01-16	34.11		1980-09-18	11.7
1972-01-17	34.64		1980-09-19	11.7
1972-01-18	31.99		1980-09-20	11.7
1972-01-19	31.99		1980-09-21	11.7
1972-01-20	31.46		1980-09-22	11.7
1972-01-21	30.93		1981-06-22	29.1
1972-01-22	30.93		1981-06-23	29.1
1972-01-23	31.46		1981-06-24	29.1
1972-01-24	31.46		1981-06-25	28.6
1972-01-25	30.93		1981-06-26	28.6
1972-01-26	31.99		1981-06-27	28
1972-01-27	31.46		1981-06-28	27.5
1972-01-28	30.93		1981-06-29	30.1
1972-01-29	31.99		1981-06-30	28.6
1972-01-30	31.99		1981-07-01	28.6
1972-01-31	30.93		1981-07-02	29.1
1972-02-01	29.48		1981-07-03	28.6
1972-02-02	29.02		1981-07-04	28
1972-02-03	28.1		1981-07-05	27
1972-02-04	27.64		1981-07-06	26.1
1972-02-05	28.1		1981-07-07	26.1
1972-02-06	27.64		1981-07-08	25
1972-02-07	28.1		1981-07-09	24.7
1972-02-08	35.66		1981-07-10	24.2
1972-02-09	34.64		1981-07-11	24.2
1972-02-10	34.11		1981-07-12	23.2
1972-02-11	33.05		1981-07-13	23.2
1972-02-12	31.46		1981-07-14	22.3
1972-02-13	30.4		1981-07-15	21.1
1972-02-14	29.48		1981-07-16	20.7
1972-02-15	29.48		1981-07-17	20.7
1972-02-16	32.52		1981-07-18	20.7
1972-02-17	36.54		1981-07-19	20.7
1972-02-18	59.1		1981-07-20	20.7
1972-02-19	71.4		1981-07-21	20.7
1972-02-20	74.7		1981-07-22	20.7
1972-02-21	65.7		1981-07-23	20.7
1972-02-22	55.32		1981-07-24	21.5
1972-02-23	48		1981-07-25	21.5
1972-02-24	45.4		1981-07-26	21.5
1972-02-25	42.8		1981-07-27	21.5
1972-02-26	41.5		1981-07-28	21.1
1972-02-27	43.45		1981-07-29	21.1
1972-02-28	42.8		1981-07-30	20.3
1972-02-29	42.8		1981-07-31	20.3
1972-03-01	42.8		1981-08-01	20.3
1972-03-02	42.8		1981-08-02	20.3
1972-03-03	42.8		1981-08-03	20.3
1972-03-04	44.1		1981-08-04	20.3
1972-03-05	58.3		1981-08-05	19.8
1972-03-06	76.47		1981-08-06	18.6
1972-03-07	77.4		1981-08-07	18.2
1972-03-08	76.5		1981-08-08	18.2
1972-03-09	73.8		1981-08-09	17.9
1972-03-10	76.5		1981-08-10	17.9
1972-03-11	81		1981-08-11	17.5
1972-03-12	77.4		1981-08-12	17.5
1972-03-13	76.5		1981-08-13	16.8
1972-03-14	78.3		1981-08-14	16.8
1972-03-15	79.2		1981-08-15	16.8
1972-03-16	90.6		1981-08-16	16.5
1972-03-17	105.9		1981-08-17	16.8
1972-03-18	105.9		1981-08-18	16.5
1972-03-19	103.3		1981-08-19	16.5
1972-03-20	152.2		1981-08-20	16.5
1972-03-21	231.7		1981-08-21	16.5
1972-03-22	254		1981-08-22	16.2
1972-03-23	238		1981-08-23	16.2
1972-03-24	229		1981-08-24	16.2
1972-03-25	192		1981-08-25	15.8
1972-03-26	172.5		1981-08-26	15.5
1972-03-27	165		1981-08-27	15.1
1972-03-28	154.6		1981-08-28	15.1
1972-03-29	149.2		1981-08-29	15.1
1972-03-30	149.2		1981-08-30	14.8
1972-03-31	161.1		1981-08-31	14.8
1972-04-01	153.3		1981-09-01	14.8
1972-04-02	159.8		1981-09-02	14.8
1972-04-03	154.6		1981-09-03	14.5
1972-04-04	155.9		1981-09-04	14.5
1972-04-05	158.5		1981-09-05	14.5
1972-04-06	154.6		1981-09-06	14.8
1972-04-07	150.6		1981-09-07	14.5
1972-04-08	149.2		1981-09-08	14.2
1972-04-09	142.2		1981-09-09	14.2
1972-04-10	142.2		1981-09-10	14.2
1972-04-11	154.3		1981-09-11	14.2
1972-04-12	218.1		1981-09-12	14.2
1972-04-13	259.1		1981-09-13	13.9
1972-04-14	219.6		1981-09-14	14.2
1972-04-15	194.12		1981-09-15	14.2
1972-04-16	185.1		1981-09-16	14.2
1972-04-17	174		1981-09-17	14.2
1972-04-18	166.5		1981-09-18	14.2
1972-04-19	157.2		1981-09-19	14.2
1972-04-20	153.3		1981-09-20	14.2
1972-04-21	154.6		1981-09-21	14.2
1972-04-22	143.6		1981-09-22	14.2
1972-04-23	142.2		1982-06-22	17.5
1972-04-24	150.6		1982-06-23	17.5
1972-04-25	152		1982-06-24	17.2
1972-04-26	138		1982-06-25	17.2
1972-04-27	129.6		1982-06-26	17.2
1972-04-28	123.8		1982-06-27	17.2
1972-04-29	123.8		1982-06-28	17.2
1972-04-30	120.5		1982-06-29	17.2
1972-05-01	123.8		1982-06-30	17.2
1972-05-02	130.8		1982-07-01	16.8
1972-05-03	129.6		1982-07-02	16.8
1972-05-04	123.8		1982-07-03	16.8
1972-05-05	118.3		1982-07-04	16.8
1972-05-06	112.4		1982-07-05	16.2
1972-05-07	111.1		1982-07-06	16.2
1972-05-08	107.2		1982-07-07	16.2
1972-05-09	107.2		1982-07-08	16.2
1972-05-10	119.4		1982-07-09	15.8
1972-05-11	117.2		1982-07-10	15.8
1972-05-12	113.7		1982-07-11	15.8
1972-05-13	113.7		1982-07-12	15.5
1972-05-14	109.8		1982-07-13	15.5
1972-05-15	104.6		1982-07-14	15.1
1972-05-16	101		1982-07-15	15.1
1972-05-17	96		1982-07-16	15.1
1972-05-18	93		1982-07-17	14.8
1972-05-19	93		1982-07-18	14.8
1972-05-20	93		1982-07-19	14.8
1972-05-21	84.3		1982-07-20	14.5
1972-05-22	81		1982-07-21	14.5
1972-05-23	82.1		1982-07-22	14.2
1972-05-24	89.8		1982-07-23	14.5
1972-05-25	84.3		1982-07-24	14.5
1972-05-26	79.2		1982-07-25	14.5
1972-05-27	78.3		1982-07-26	14.2
1972-05-28	81		1982-07-27	14.2
1972-05-29	84.3		1982-07-28	13.9
1972-05-30	93		1982-07-29	13.6
1972-05-31	89.8		1982-07-30	13.3
1972-06-01	80.1		1982-07-31	13.3
1972-06-02	72.9		1982-08-01	12.9
1972-06-03	70.2		1982-08-02	12.9
1972-06-04	66.6		1982-08-03	12.9
1972-06-05	63.9		1982-08-04	12.9
1972-06-06	59		1982-08-05	12.9
1972-06-07	56.6		1982-08-06	12.6
1972-06-08	53.6		1982-08-07	12.6
1972-06-09	52.9		1982-08-08	12.6
1972-06-10	50.8		1982-08-09	12.3
1972-06-11	50.8		1982-08-10	12.3
1972-06-12	54.3		1982-08-11	11.7
1972-06-13	52.2		1982-08-12	11.5
1972-06-14	50.8		1982-08-13	11.5
1972-06-15	48		1982-08-14	11.5
1972-06-16	46.05		1982-08-15	11.5
1972-06-17	43.45		1982-08-16	11.5
1972-06-18	41.5		1982-08-17	11.2
1972-06-19	39.76		1982-08-18	11.2
1972-06-20	38.6		1982-08-19	11.2
1972-06-21	37.44		1982-08-20	10.9
1972-09-23	17.47		1982-08-21	10.9
1972-09-24	17.14		1982-08-22	10.9
1972-09-25	16.81		1982-08-23	10.6
1972-09-26	16.81		1982-08-24	10.6
1972-09-27	16.81		1982-08-25	10.6
1972-09-28	16.81		1982-08-26	10.6
1972-09-29	14.83		1982-08-27	10.4
1972-09-30	14.83		1982-08-28	10.4
1972-10-01	14.83		1982-08-29	10.4
1972-10-02	13.9		1982-08-30	10.4
1972-10-03	14.2		1982-08-31	10.4
1972-10-04	14.2		1982-09-01	10.1
1972-10-05	14.2		1982-09-02	10.1
1972-10-06	13.9		1982-09-03	10.1
1972-10-07	13.9		1982-09-04	10.1
1972-10-08	13.9		1982-09-05	10.1
1972-10-09	13.9		1982-09-06	10.1
1972-10-10	14.5		1982-09-07	9.8
1972-10-11	14.5		1982-09-08	9.81
1972-10-12	14.5		1982-09-09	9.81
1972-10-13	14.83		1982-09-10	9.81
1972-10-14	14.5		1982-09-11	9.81
1972-10-15	14.2		1982-09-12	9.81
1972-10-16	14.2		1982-09-13	9.81
1972-10-17	14.2		1982-09-14	9.81
1972-10-18	14.44		1982-09-15	9.54
1972-10-19	14.75		1982-09-16	9.54
1972-10-20	15.1		1982-09-17	9.54
1972-10-21	15.45		1982-09-18	9.54
1972-10-22	15.45		1982-09-19	9.54
1972-10-23	15.8		1982-09-20	9.54
1972-10-24	15.8		1982-09-21	9.54
1972-10-25	15.8		1982-09-22	9.54
1972-10-26	15.8		1983-06-22	38.3
1972-10-27	16.15		1983-06-23	38.3
1972-10-28	16.85		1983-06-24	31
1972-10-29	16.85		1983-06-25	31.7
1972-10-30	17.2		1983-06-26	35
1972-10-31	17.55		1983-06-27	36.9
1972-11-01	19.38		1983-06-28	30.4
1972-11-02	19.75		1983-06-29	29.3
1972-11-03	26.1		1983-06-30	29.3
1972-11-04	30.17		1983-07-01	29.8
1972-11-05	127.91		1983-07-02	29.3
1972-11-06	76.76		1983-07-03	29.3
1972-11-07	69.06		1983-07-04	29.3
1972-11-08	49.83		1983-07-05	27.5
1972-11-09	44.9		1983-07-06	27.5
1972-11-10	42.5		1983-07-07	26.4
1972-11-11	41.3		1983-07-08	26.4
1972-11-12	38.9		1983-07-09	26.4
1972-11-13	37.7		1983-07-10	26.4
1972-11-14	37.1		1983-07-11	26.4
1972-11-15	35.4		1983-07-12	26.9
1972-11-16	35.95		1983-07-13	26.9
1972-11-17	35.95		1983-07-14	24.7
1972-11-18	35.4		1983-07-15	24.2
1972-11-19	37.1		1983-07-16	23.6
1972-11-20	37.1		1983-07-17	23.6
1972-11-21	36.5		1983-07-18	23.6
1972-11-22	35.4		1983-07-19	23.6
1972-11-23	34.85		1983-07-20	23.6
1972-11-24	34.85		1983-07-21	23.1
1972-11-25	34.3		1983-07-22	23.1
1972-11-26	34.3		1983-07-23	22.1
1972-11-27	33.75		1983-07-24	22.1
1972-11-28	33.2		1983-07-25	21.6
1972-11-29	33.2		1983-07-26	21
1972-11-30	96.57		1983-07-27	21
1972-12-01	135.19		1983-07-28	21
1972-12-02	103		1983-07-29	21
1972-12-03	95		1983-07-30	20.5
1972-12-04	79.9		1983-07-31	20.5
1972-12-05	71.8		1983-08-01	19.6
1972-12-06	67.2		1983-08-02	19.6
1972-12-07	65.8		1983-08-03	19.1
1972-12-08	57.4		1983-08-04	19.1
1972-12-09	55		1983-08-05	18.2
1972-12-10	47.3		1983-08-06	17.8
1972-12-11	47.3		1983-08-07	17.8
1972-12-12	62.93		1983-08-08	17.8
1972-12-13	66.5		1983-08-09	17.8
1972-12-14	61.4		1983-08-10	17.8
1972-12-15	56.6		1983-08-11	16.8
1972-12-16	53.05		1983-08-12	16.4
1972-12-17	49.8		1983-08-13	16.4
1972-12-18	48.5		1983-08-14	15.5
1972-12-19	47.3		1983-08-15	15.5
1972-12-20	45.5		1983-08-16	15.5
1972-12-21	45.5		1983-08-17	15.1
1972-12-22	44.9		1983-08-18	15.1
1972-12-23	43.7		1983-08-19	15.1
1972-12-24	42.5		1983-08-20	15.1
1972-12-25	40.7		1983-08-21	14.7
1972-12-26	40.7		1983-08-22	14.7
1972-12-27	39.5		1983-08-23	14.7
1972-12-28	39.5		1983-08-24	14.7
1972-12-29	38.3		1983-08-25	14.7
1972-12-30	39.5		1983-08-26	14.7
1972-12-31	39.5		1983-08-27	14.7
1973-01-01	39.5		1983-08-28	14.7
1973-01-02	37.7		1983-08-29	14.7
1973-01-03	37.7		1983-08-30	14.7
1973-01-04	36.5		1983-08-31	13.5
1973-01-05	36.5		1983-09-01	13.5
1973-01-06	36.5		1983-09-02	13.5
1973-01-07	36.5		1983-09-03	13.5
1973-01-08	37.1		1983-09-04	13.5
1973-01-09	37.1		1983-09-05	13.5
1973-01-10	37.1		1983-09-06	13.5
1973-01-11	36.5		1983-09-07	13.5
1973-01-12	37.1		1983-09-08	13.5
1973-01-13	37.1		1983-09-09	13.5
1973-01-14	37.1		1983-09-10	13.1
1973-01-15	37.7		1983-09-11	13.1
1973-01-16	37.7		1983-09-12	13.1
1973-01-17	38.3		1983-09-13	13.1
1973-01-18	38.3		1983-09-14	13.1
1973-01-19	38.3		1983-09-15	13.1
1973-01-20	38.3		1983-09-16	13.1
1973-01-21	36.5		1983-09-17	13.1
1973-01-22	36.5		1983-09-18	13.1
1973-01-23	37.1		1983-09-19	13.1
1973-01-24	37.1		1983-09-20	12.7
1973-01-25	37.7		1983-09-21	12.7
1973-01-26	37.1		1983-09-22	12.7
1973-01-27	37.1		1984-06-22	13.5
1973-01-28	37.1		1984-06-23	13.1
1973-01-29	42.5		1984-06-24	12.7
1973-01-30	44.3		1984-06-25	12.4
1973-01-31	45.5		1984-06-26	12.4
1973-02-01	46.7		1984-06-27	12
1973-02-02	46.7		1984-06-28	12
1973-02-03	46.1		1984-06-29	11.6
1973-02-04	44.3		1984-06-30	11.6
1973-02-05	43.1		1984-07-01	11.6
1973-02-06	45.5		1984-07-02	11.6
1973-02-07	44.9		1984-07-03	12.7
1973-02-08	43.1		1984-07-04	11.6
1973-02-09	42.5		1984-07-05	11.6
1973-02-10	45.5		1984-07-06	11.3
1973-02-11	48.5		1984-07-07	10.9
1973-02-12	48.5		1984-07-08	10.9
1973-02-13	47.9		1984-07-09	11.3
1973-02-14	47.9		1984-07-10	10.2
1973-02-15	47.9		1984-07-11	9.9
1973-02-16	53.7		1984-07-12	9.9
1973-02-17	54.35		1984-07-13	9.9
1973-02-18	54.35		1984-07-14	9.9
1973-02-19	55		1984-07-15	9.56
1973-02-20	61.4		1984-07-16	9.22
1973-02-21	104.78		1984-07-17	9.22
1973-02-22	117.8		1984-07-18	8.88
1973-02-23	99		1984-07-19	8.88
1973-02-24	93		1984-07-20	8.88
1973-02-25	79.9		1984-07-21	8.54
1973-02-26	73.6		1984-07-22	8.54
1973-02-27	70		1984-07-23	8.2
1973-02-28	67.9		1984-07-24	8.2
1973-03-01	67.9		1984-07-25	8.2
1973-03-02	123.8		1984-07-26	8.2
1973-03-03	149.98		1984-07-27	7.86
1973-03-04	135.9		1984-07-28	7.86
1973-03-05	112.8		1984-07-29	7.86
1973-03-06	102		1984-07-30	7.52
1973-03-07	94		1984-07-31	7.52
1973-03-08	82.6		1984-08-01	7.52
1973-03-09	82.6		1984-08-02	7.52
1973-03-10	75.4		1984-08-03	7.52
1973-03-11	73.6		1984-08-04	7.18
1973-03-12	70		1984-08-05	7.18
1973-03-13	76.3		1984-08-06	7.18
1973-03-14	75.4		1984-08-07	6.84
1973-03-15	75.4		1984-08-08	6.84
1973-03-16	76.3		1984-08-09	6.84
1973-03-17	74.5		1984-08-10	6.5
1973-03-18	73.6		1984-08-11	6.7
1973-03-19	73.6		1984-08-12	6.5
1973-03-20	79		1984-08-13	6.5
1973-03-21	76.3		1984-08-14	6.5
1973-03-22	74.5		1984-08-15	6.5
1973-03-23	74.5		1984-08-16	6.5
1973-03-24	73.6		1984-08-17	6.5
1973-03-25	70		1984-08-18	6.16
1973-03-26	69.3		1984-08-19	6.16
1973-03-27	61.4		1984-08-20	6.16
1973-03-28	59.8		1984-08-21	6.16
1973-03-29	59		1984-08-22	6.16
1973-03-30	59.8		1984-08-23	6.16
1973-03-31	68.6		1984-08-24	6.16
1973-04-01	68.6		1984-08-25	6.16
1973-04-02	67.2		1984-08-26	6.16
1973-04-03	65.8		1984-08-27	5.82
1973-04-04	63		1984-08-28	5.48
1973-04-05	60.6		1984-08-29	5.48
1973-04-06	58.2		1984-08-30	5.48
1973-04-07	67.59		1984-08-31	5.48
1973-04-08	71.8		1984-09-01	5.48
1973-04-09	64.4		1984-09-02	5.48
1973-04-10	60.6		1984-09-03	5.48
1973-04-11	55.8		1984-09-04	5.48
1973-04-12	53.05		1984-09-05	5.48
1973-04-13	51.1		1984-09-06	8.82
1973-04-14	49.8		1984-09-07	8.82
1973-04-15	55.05		1984-09-08	8.82
1973-04-16	53.05		1984-09-09	8.82
1973-04-17	51.1		1984-09-10	5.82
1973-04-18	51.75		1984-09-11	8.82
1973-04-19	51.75		1984-09-12	8.82
1973-04-20	52.4		1984-09-13	8.82
1973-04-21	54.35		1984-09-14	8.82
1973-04-22	49.8		1984-09-15	8.82
1973-04-23	48.5		1984-09-16	8.82
1973-04-24	47.3		1984-09-17	8.82
1973-04-25	46.7		1984-09-18	8.82
1973-04-26	44.9		1984-09-19	8.82
1973-04-27	44.3		1984-09-20	8.82
1973-04-28	39.5		1984-09-21	8.82
1973-04-29	37.7		1984-09-22	8.82
1973-04-30	35.4		1985-06-22	18.4
1973-05-01	35.4		1985-06-23	18
1973-05-02	33.75		1985-06-24	18
1973-05-03	32.65		1985-06-25	17.6
1973-05-04	31.55		1985-06-26	17.6
1973-05-05	29.65		1985-06-27	17.2
1973-05-06	28.3		1985-06-28	16.5
1973-05-07	28.3		1985-06-29	15.8
1973-05-08	28.3		1985-06-30	15.8
1973-05-09	28.3		1985-07-01	15.8
1973-05-10	28.3		1985-07-02	15.8
1973-05-11	28.3		1985-07-03	15.8
1973-05-12	28.3		1985-07-04	14.4
1973-05-13	28.3		1985-07-05	14.4
1973-05-14	28.3		1985-07-06	13.7
1973-05-15	27.4		1985-07-07	13.7
1973-05-16	26.5		1985-07-08	13.4
1973-05-17	25.15		1985-07-09	13.1
1973-05-18	24.25		1985-07-10	12.8
1973-05-19	23.8		1985-07-11	12.5
1973-05-20	23.35		1985-07-12	12.5
1973-05-21	22.9		1985-07-13	13.5
1973-05-22	22.45		1985-07-14	12.2
1973-05-23	22		1985-07-15	12.2
1973-05-24	20.5		1985-07-16	11.9
1973-05-25	20.12		1985-07-17	11.9
1973-05-26	20.12		1985-07-18	11.3
1973-05-27	19		1985-07-19	11.3
1973-05-28	18.62		1985-07-20	11
1973-05-29	18.62		1985-07-21	10.8
1973-05-30	17.9		1985-07-22	10.8
1973-05-31	17.9		1985-07-23	10.8
1973-06-01	17.9		1985-07-24	10.8
1973-06-02	17.3		1985-07-25	10.6
1973-06-03	16.85		1985-07-26	10.3
1973-06-04	16.5		1985-07-27	10.2
1973-06-05	16.5		1985-07-28	10.3
1973-06-06	16.15		1985-07-29	10.1
1973-06-07	15.8		1985-07-30	9.89
1973-06-08	15.1		1985-07-31	9.89
1973-06-09	15.1		1985-08-01	9.67
1973-06-10	15.45		1985-08-02	9.67
1973-06-11	15.45		1985-08-03	9.45
1973-06-12	15.45		1985-08-04	9.45
1973-06-13	15.45		1985-08-05	9.22
1973-06-14	15.45		1985-08-06	9
1973-06-15	15.45		1985-08-07	7.78
1973-06-16	15.1		1985-08-08	8.78
1973-06-17	14.75		1985-08-09	8.78
1973-06-18	14.44		1985-08-10	8.78
1973-06-19	14.13		1985-08-11	8.66
1973-06-20	13.82		1985-08-12	8.66
1973-09-23	7		1985-08-13	8.66
1973-09-24	7		1985-08-14	8.66
1973-09-25	7		1985-08-15	8.54
1973-09-26	7		1985-08-16	8.54
1973-09-27	7		1985-08-17	8.54
1973-09-28	7		1985-08-18	8.54
1973-09-29	7		1985-08-19	8.43
1973-09-30	6.8		1985-08-20	8.43
1973-10-01	7		1985-08-21	8.43
1973-10-02	7		1985-08-22	8.43
1973-10-03	7		1985-08-23	8.34
1973-10-04	7		1985-08-24	8.43
1973-10-05	7		1985-08-25	8.43
1973-10-06	7		1985-08-26	8.43
1973-10-07	7		1985-08-27	8.43
1973-10-08	7		1985-08-28	8.54
1973-10-09	7		1985-08-29	8.54
1973-10-10	7		1985-08-30	8.54
1973-10-11	7		1985-08-31	8.54
1973-10-12	7		1985-09-01	8.54
1973-10-13	7		1985-09-02	8.66
1973-10-14	7		1985-09-03	8.66
1973-10-15	7		1985-09-04	8.66
1973-10-16	7		1985-09-05	8.66
1973-10-17	7		1985-09-06	8.66
1973-10-18	7.2		1985-09-07	7.78
1973-10-19	7.2		1985-09-08	7.78
1973-10-20	7.2		1985-09-09	7.78
1973-10-21	7.2		1985-09-10	8.78
1973-10-22	7.2		1985-09-11	8.78
1973-10-23	7.2		1985-09-12	9.22
1973-10-24	7.2		1985-09-13	9.22
1973-10-25	7.2		1985-09-14	9.22
1973-10-26	7.2		1985-09-15	9.22
1973-10-27	7.2		1985-09-16	9.22
1973-10-28	7.2		1985-09-17	9.22
1973-10-29	7.2		1985-09-18	9.22
1973-10-30	7.5		1985-09-19	9.22
1973-10-31	7.8		1985-09-20	9.45
1973-11-01	7.8		1985-09-21	9.45
1973-11-02	8		1985-09-22	9.45
1973-11-03	8.2		1986-06-22	25.9
1973-11-04	8.5		1986-06-23	25.4
1973-11-05	8.5		1986-06-24	25.4
1973-11-06	8.5		1986-06-25	23.8
1973-11-07	8.8		1986-06-26	23.8
1973-11-08	8.8		1986-06-27	23.4
1973-11-09	8.8		1986-06-28	22.9
1973-11-10	8.8		1986-06-29	22.9
1973-11-11	9.5		1986-06-30	22.9
1973-11-12	11.2		1986-07-01	22.9
1973-11-13	10.6		1986-07-02	22.5
1973-11-14	10.6		1986-07-03	22.5
1973-11-15	10.6		1986-07-04	22
1973-11-16	10.6		1986-07-05	22
1973-11-17	10.9		1986-07-06	21.5
1973-11-18	10.9		1986-07-07	21.5
1973-11-19	10.6		1986-07-08	21.5
1973-11-20	10.6		1986-07-09	21.5
1973-11-21	10.6		1986-07-10	21.1
1973-11-22	10.6		1986-07-11	21.1
1973-11-23	13.6		1986-07-12	20.6
1973-11-24	17.6		1986-07-13	20.6
1973-11-25	17.4		1986-07-14	20.2
1973-11-26	16.8		1986-07-15	19.3
1973-11-27	16.6		1986-07-16	19.3
1973-11-28	16.2		1986-07-17	18.9
1973-11-29	16.6		1986-07-18	18.9
1973-11-30	16.6		1986-07-19	19.3
1973-12-01	16.6		1986-07-20	18.9
1973-12-02	16.2		1986-07-21	18.9
1973-12-03	16.2		1986-07-22	18.9
1973-12-04	15.8		1986-07-23	18.5
1973-12-05	15.8		1986-07-24	18.5
1973-12-06	15.8		1986-07-25	18.1
1973-12-07	15.8		1986-07-26	17.8
1973-12-08	16.2		1986-07-27	17.4
1973-12-09	16.4		1986-07-28	17.4
1973-12-10	16.2		1986-07-29	17
1973-12-11	16.2		1986-07-30	17
1973-12-12	16.2		1986-07-31	17
1973-12-13	16.6		1986-08-01	16.6
1973-12-14	16.2		1986-08-02	16.2
1973-12-15	16.2		1986-08-03	15.8
1973-12-16	16.6		1986-08-04	15.5
1973-12-17	16.6		1986-08-05	15.5
1973-12-18	18		1986-08-06	15.2
1973-12-19	20		1986-08-07	15.2
1973-12-20	19.2		1986-08-08	14.8
1973-12-21	17.6		1986-08-09	14.5
1973-12-22	17.6		1986-08-10	13.9
1973-12-23	17.4		1986-08-11	13.6
1973-12-24	17.8		1986-08-12	13.2
1973-12-25	17		1986-08-13	13.2
1973-12-26	17		1986-08-14	13.2
1973-12-27	17		1986-08-15	13.2
1973-12-28	17.4		1986-08-16	13.2
1973-12-29	17		1986-08-17	12.6
1973-12-30	17.6		1986-08-18	12.4
1973-12-31	17.4		1986-08-19	12.4
1974-01-01	17.8		1986-08-20	12.1
1974-01-02	17.6		1986-08-21	12.1
1974-01-03	17.4		1986-08-22	12.1
1974-01-04	17		1986-08-23	12.1
1974-01-05	16.8		1986-08-24	12.1
1974-01-06	17		1986-08-25	11.6
1974-01-07	17		1986-08-26	11.6
1974-01-08	22		1986-08-27	11.6
1974-01-09	20.2		1986-08-28	11.6
1974-01-10	20.2		1986-08-29	11.6
1974-01-11	19.8		1986-08-30	11.6
1974-01-12	19.8		1986-08-31	11.4
1974-01-13	19.4		1986-09-01	11.4
1974-01-14	23		1986-09-02	11.1
1974-01-15	31.5		1986-09-03	11.1
1974-01-16	28.75		1986-09-04	11.1
1974-01-17	28.75		1986-09-05	11.1
1974-01-18	28.2		1986-09-06	11.1
1974-01-19	26		1986-09-07	11.1
1974-01-20	25		1986-09-08	10.8
1974-01-21	23.5		1986-09-09	10.8
1974-01-22	22.5		1986-09-10	11.1
1974-01-23	21.5		1986-09-11	11.1
1974-01-24	21		1986-09-12	11.1
1974-01-25	20.2		1986-09-13	11.1
1974-01-26	20.2		1986-09-14	11.4
1974-01-27	21		1986-09-15	11.4
1974-01-28	23.5		1986-09-16	11.4
1974-01-29	23.5		1986-09-17	11.1
1974-01-30	24		1986-09-18	11.4
1974-01-31	24		1986-09-19	11.4
1974-02-01	24.5		1986-09-20	11.4
1974-02-02	24.5		1986-09-21	11.1
1974-02-03	24.5		1986-09-22	11.1
1974-02-04	24.5		1987-06-22	23.8
1974-02-05	24		1987-06-23	25.9
1974-02-06	23.5		1987-06-24	27.5
1974-02-07	22		1987-06-25	28.6
1974-02-08	22		1987-06-26	27.5
1974-02-09	23		1987-06-27	22.5
1974-02-10	25.5		1987-06-28	22.5
1974-02-11	26.5		1987-06-29	21.5
1974-02-12	30.95		1987-06-30	22
1974-02-13	36.9		1987-07-01	21.1
1974-02-14	37.5		1987-07-02	21.5
1974-02-15	38.15		1987-07-03	21.5
1974-02-16	44		1987-07-04	21.1
1974-02-17	40		1987-07-05	20.6
1974-02-18	39.45		1987-07-06	19.7
1974-02-19	38.8		1987-07-07	20.2
1974-02-20	38.8		1987-07-08	19.3
1974-02-21	35.1		1987-07-09	19.3
1974-02-22	33.9		1987-07-10	19.3
1974-02-23	34.2		1987-07-11	19.3
1974-02-24	33.9		1987-07-12	19.3
1974-02-25	39.45		1987-07-13	18.5
1974-02-26	81		1987-07-14	18.1
1974-02-27	166.5		1987-07-15	17.8
1974-02-28	191.2		1987-07-16	174.1
1974-03-01	212.55		1987-07-17	17
1974-03-02	174.5		1987-07-18	16.6
1974-03-03	156.5		1987-07-19	15.8
1974-03-04	156.5		1987-07-20	15.8
1974-03-05	143.9		1987-07-21	15.5
1974-03-06	138.5		1987-07-22	15.2
1974-03-07	130		1987-07-23	14.8
1974-03-08	123.2		1987-07-24	14.8
1974-03-09	112.5		1987-07-25	14.5
1974-03-10	106.5		1987-07-26	14.8
1974-03-11	118.5		1987-07-27	15.2
1974-03-12	128.3		1987-07-28	20.2
1974-03-13	156.5		1987-07-29	24.3
1974-03-14	170		1987-07-30	27.5
1974-03-15	174.5		1987-07-31	27
1974-03-16	178.6		1987-08-01	24.3
1974-03-17	193.3		1987-08-02	19.7
1974-03-18	243		1987-08-03	19.3
1974-03-19	264.4		1987-08-04	17.8
1974-03-20	243.5		1987-08-05	17.4
1974-03-21	258.9		1987-08-06	16.6
1974-03-22	254.2		1987-08-07	16.2
1974-03-23	256.6		1987-08-08	15.5
1974-03-24	249.6		1987-08-09	14.8
1974-03-25	234.9		1987-08-10	15.2
1974-03-26	219		1987-08-11	15.2
1974-03-27	204		1987-08-12	13.9
1974-03-28	208.2		1987-08-13	13.6
1974-03-29	176.5		1987-08-14	13.2
1974-03-30	176.5		1987-08-15	13.2
1974-03-31	193.3		1987-08-16	12.6
1974-04-01	189.1		1987-08-17	12.6
1974-04-02	174.5		1987-08-18	12.6
1974-04-03	166.5		1987-08-19	12.4
1974-04-04	158.5		1987-08-20	12.1
1974-04-05	176.5		1987-08-21	11.8
1974-04-06	199.6		1987-08-22	11.8
1974-04-07	184.9		1987-08-23	11.6
1974-04-08	166.5		1987-08-24	11.8
1974-04-09	164.5		1987-08-25	11.6
1974-04-10	227.5		1987-08-26	11.4
1974-04-11	214		1987-08-27	11.4
1974-04-12	220		1987-08-28	11.6
1974-04-13	212.6		1987-08-29	11.4
1974-04-14	204		1987-08-30	11.4
1974-04-15	196.6		1987-08-31	11.4
1974-04-16	193.3		1987-09-01	11.6
1974-04-17	174.5		1987-09-02	11.6
1974-04-18	166.5		1987-09-03	11.6
1974-04-19	166.5		1987-09-04	11.6
1974-04-20	188.5		1987-09-05	11.6
1974-04-21	160.5		1987-09-06	11.6
1974-04-22	154.7		1987-09-07	11.6
1974-04-23	149.3		1987-09-08	11.6
1974-04-24	145.7		1987-09-09	11.6
1974-04-25	138.5		1987-09-10	11.8
1974-04-26	128.3		1987-09-11	11.8
1974-04-27	120		1987-09-12	11.6
1974-04-28	112.5		1987-09-13	11.6
1974-04-29	112.5		1987-09-14	11.8
1974-04-30	110		1987-09-15	12.1
1974-05-01	105		1987-09-16	12.1
1974-05-02	100		1987-09-17	12.1
1974-05-03	92		1987-09-18	12.4
1974-05-04	83.3		1987-09-19	12.4
1974-05-05	77.7		1987-09-20	12.4
1974-05-06	75.5		1987-09-21	12.6
1974-05-07	75.5		1987-09-22	12.6
1974-05-08	77.7		1988-06-22	16.8
1974-05-09	71.1		1988-06-23	26.3
1974-05-10	69.5		1988-06-24	26.3
1974-05-11	67		1988-06-25	26.8
1974-05-12	66		1988-06-26	25.8
1974-05-13	64		1988-06-27	25.3
1974-05-14	62.5		1988-06-28	24.8
1974-05-15	59.2		1988-06-29	24.3
1974-05-16	57.2		1988-06-30	13.3
1974-05-17	55.6		1988-07-01	23.3
1974-05-18	54.4		1988-07-02	22.3
1974-05-19	50.8		1988-07-03	22.3
1974-05-20	50.4		1988-07-04	21.09
1974-05-21	49.2		1988-07-05	21.9
1974-05-22	48.4		1988-07-06	21.1
1974-05-23	45.2		1988-07-07	20
1974-05-24	46		1988-07-08	19.9
1974-05-25	47.2		1988-07-09	19.5
1974-05-26	46.4		1988-07-10	18.7
1974-05-27	43.5		1988-07-11	18.3
1974-05-28	41.5		1988-07-12	18
1974-05-29	40.1		1988-07-13	18
1974-05-30	39.4		1988-07-14	18
1974-05-31	37		1988-07-15	17.3
1974-06-01	36.9		1988-07-16	16.9
1974-06-02	36		1988-07-17	16.6
1974-06-03	35.7		1988-07-18	15.9
1974-06-04	36.3		1988-07-19	15.5
1974-06-05	35.4		1988-07-20	15.9
1974-06-06	34.2		1988-07-21	16.2
1974-06-07	32.3		1988-07-22	16.2
1974-06-08	31.5		1988-07-23	16.2
1974-06-09	32.1		1988-07-24	16.2
1974-06-10	31.5		1988-07-25	15.9
1974-06-11	30.4		1988-07-26	15.9
1974-06-12	31		1988-07-27	16.2
1974-06-13	30.4		1988-07-28	16.6
1974-06-14	29.3		1988-07-29	16.9
1974-06-15	29.3		1988-07-30	16.9
1974-06-16	28.8		1988-07-31	17.3
1974-06-17	28.2		1988-08-01	17.3
1974-06-18	28.8		1988-08-02	17.3
1974-06-19	28.2		1988-08-03	16.9
1974-06-20	27.4		1988-08-04	16.9
1974-06-21	27.1		1988-08-05	16.9
1974-09-23	12.1		1988-08-06	16.9
1974-09-24	12.1		1988-08-07	16.9
1974-09-25	11.8		1988-08-08	16.6
1974-09-26	11.8		1988-08-09	16.6
1974-09-27	11.8		1988-08-10	16.2
1974-09-28	12.1		1988-08-11	16.2
1974-09-29	11.8		1988-08-12	15.9
1974-09-30	11.8		1988-08-13	15.9
1974-10-01	12.1		1988-08-14	15.5
1974-10-02	11.4		1988-08-15	15.5
1974-10-03	11.1		1988-08-16	15.2
1974-10-04	11.1		1988-08-17	14.8
1974-10-05	11.1		1988-08-18	14.2
1974-10-06	11.1		1988-08-19	14.2
1974-10-07	11.1		1988-08-20	14.2
1974-10-08	10.8		1988-08-21	13.9
1974-10-09	10.8		1988-08-22	13.9
1974-10-10	11.1		1988-08-23	13.9
1974-10-11	11.1		1988-08-24	13.9
1974-10-12	11.1		1988-08-25	13.9
1974-10-13	11.4		1988-08-26	13.9
1974-10-14	11.8		1988-08-27	14.9
1974-10-15	12.4		1988-08-28	13.9
1974-10-16	12.4		1988-08-29	13.6
1974-10-17	12.1		1988-08-30	13.6
1974-10-18	12.1		1988-08-31	12.6
1974-10-19	12.1		1988-09-01	12.6
1974-10-20	12.1		1988-09-02	12.6
1974-10-21	12.1		1988-09-03	12.6
1974-10-22	12.1		1988-09-04	12.6
1974-10-23	12.4		1988-09-05	12.6
1974-10-24	12.7		1988-09-06	12.3
1974-10-25	12.7		1988-09-07	12.3
1974-10-26	13		1988-09-08	12
1974-10-27	12.7		1988-09-09	12
1974-10-28	12.7		1988-09-10	12
1974-10-29	13		1988-09-11	12
1974-10-30	13		1988-09-12	11.7
1974-10-31	13.4		1988-09-13	12
1974-11-01	14		1988-09-14	12
1974-11-02	14		1988-09-15	12
1974-11-03	14		1988-09-16	12
1974-11-04	14		1988-09-17	12
1974-11-05	14		1988-09-18	12
1974-11-06	13.7		1988-09-19	12
1974-11-07	13.7		1988-09-20	11.7
1974-11-08	13.7		1988-09-21	11.7
1974-11-09	13.7		1988-09-22	11.7
1974-11-10	13.7		1989-06-22	19.1
1974-11-11	13.7		1989-06-23	18.7
1974-11-12	14		1989-06-24	18.7
1974-11-13	14.4		1989-06-25	18.3
1974-11-14	14.4		1989-06-26	18.3
1974-11-15	14		1989-06-27	18
1974-11-16	14.4		1989-06-28	18
1974-11-17	14.4		1989-06-29	17.6
1974-11-18	14.8		1989-06-30	17.6
1974-11-19	14.8		1989-07-01	17.3
1974-11-20	15.1		1989-07-02	17.3
1974-11-21	20.6		1989-07-03	17.3
1974-11-22	20.6		1989-07-04	17.3
1974-11-23	22		1989-07-05	16.9
1974-11-24	22.5		1989-07-06	16.6
1974-11-25	23.4		1989-07-07	16.6
1974-11-26	24.4		1989-07-08	16.2
1974-11-27	24.8		1989-07-09	16.2
1974-11-28	24.5		1989-07-10	15.9
1974-11-29	23.9		1989-07-11	15.5
1974-11-30	23.9		1989-07-12	15.5
1974-12-01	24.4		1989-07-13	15.2
1974-12-02	23.9		1989-07-14	15.2
1974-12-03	23.4		1989-07-15	14.8
1974-12-04	25.3		1989-07-16	14.8
1974-12-05	53.6		1989-07-17	14.8
1974-12-06	63.6		1989-07-18	14.5
1974-12-07	61.3		1989-07-19	14.2
1974-12-08	50.1		1989-07-20	13.9
1974-12-09	37.4		1989-07-21	13.9
1974-12-10	34.4		1989-07-22	13.6
1974-12-11	31.5		1989-07-23	13.2
1974-12-12	32.6		1989-07-24	12.9
1974-12-13	36.1		1989-07-25	12.6
1974-12-14	36.7		1989-07-26	12.6
1974-12-15	37.4		1989-07-27	12.6
1974-12-16	33.2		1989-07-28	12.3
1974-12-17	32		1989-07-29	12.3
1974-12-18	31.5		1989-07-30	12.3
1974-12-19	31.5		1989-07-31	12
1974-12-20	32		1989-08-01	12
1974-12-21	31.5		1989-08-02	11.7
1974-12-22	32.6		1989-08-03	11.7
1974-12-23	39.9		1989-08-04	11.7
1974-12-24	39.3		1989-08-05	12
1974-12-25	38.7		1989-08-06	11.7
[truncated: 11,613 more rows]

## Sheet: Kasvar
Wet Season			Dry Season
Date	Discharge		Date	Discharge
1967-09-24	0.51		1968-06-23	2.05
1967-09-25	0.51		1968-06-24	2.05
1967-09-26	0.51		1968-06-25	1.95
1967-09-27	0.51		1968-06-26	1.95
1967-09-28	0.45		1968-06-27	1.95
1967-09-29	0.45		1968-06-28	1.85
1967-09-30	0.45		1968-06-29	1.75
1967-10-01	0.45		1968-06-30	1.75
1967-10-02	0.45		1968-07-01	1.7
1967-10-03	0.45		1968-07-02	1.65
1967-10-04	0.45		1968-07-03	1.65
1967-10-05	0.45		1968-07-04	1.55
1967-10-06	0.45		1968-07-05	1.45
1967-10-07	0.48		1968-07-06	1.35
1967-10-08	0.48		1968-07-07	1.25
1967-10-09	0.48		1968-07-08	1.15
1967-10-10	0.48		1968-07-09	1.25
1967-10-11	0.48		1968-07-10	1.25
1967-10-12	0.48		1968-07-11	1.25
1967-10-13	0.54		1968-07-12	1.25
1967-10-14	0.54		1968-07-13	1.25
1967-10-15	0.54		1968-07-14	1.25
1967-10-16	0.57		1968-07-15	1.15
1967-10-17	0.57		1968-07-16	1.15
1967-10-18	0.54		1968-07-17	1.15
1967-10-19	0.54		1968-07-18	1.25
1967-10-20	0.54		1968-07-19	1.3
1967-10-21	0.57		1968-07-20	1.25
1967-10-22	0.54		1968-07-21	1.25
1967-10-23	0.54		1968-07-22	1.25
1967-10-24	0.54		1968-07-23	1.15
1967-10-25	0.54		1968-07-24	1.25
1967-10-26	0.55		1968-07-25	1.25
1967-10-27	0.54		1968-07-26	1.25
1967-10-28	0.54		1968-07-27	1.25
1967-10-29	0.54		1968-07-28	1.15
1967-10-30	0.54		1968-07-29	1.25
1967-10-31	0.54		1968-07-30	1.25
1967-11-01	0.54		1968-07-31	1.25
1967-11-02	0.6		1968-08-01	1.3
1967-11-03	0.66		1968-08-02	1.3
1967-11-04	0.66		1968-08-03	1.2
1967-11-05	0.66		1968-08-04	1.2
1967-11-06	0.66		1968-08-05	1.15
1967-11-07	0.66		1968-08-06	1.15
1967-11-08	0.66		1968-08-07	1.15
1967-11-09	0.66		1968-08-08	1.09
1967-11-10	0.66		1968-08-09	1.03
1967-11-11	1.26		1968-08-10	1.03
1967-11-12	2.3		1968-08-11	1.03
1967-11-13	2.5		1968-08-12	1.03
1967-11-14	2		1968-08-13	1.09
1967-11-15	1.9		1968-08-14	1.09
1967-11-16	1.7		1968-08-15	1.09
1967-11-17	1.7		1968-08-16	1.09
1967-11-18	1.63		1968-08-17	1.09
1967-11-19	1.63		1968-08-18	0.92
1967-11-20	1.63		1968-08-19	0.92
1967-11-21	2.6		1968-08-20	0.92
1967-11-22	2.6		1968-08-21	0.92
1967-11-23	2.6		1968-08-22	0.92
1967-11-24	8.45		1968-08-23	0.93
1967-11-25	9.24		1968-08-24	0.93
1967-11-26	3.69		1968-08-25	0.93
1967-11-27	2.66		1968-08-26	0.93
1967-11-28	2.2		1968-08-27	0.93
1967-11-29	2.05		1968-08-28	0.81
1967-11-30	2.05		1968-08-29	0.81
1967-12-01	2.05		1968-08-30	0.7
1967-12-02	1.9		1968-08-31	0.7
1967-12-03	1.9		1968-09-01	0.7
1967-12-04	1.9		1968-09-02	0.81
1967-12-05	1.9		1968-09-03	0.81
1967-12-06	2.15		1968-09-04	0.81
1967-12-07	2.89		1968-09-05	0.7
1967-12-08	3.81		1968-09-06	0.7
1967-12-09	3.12		1968-09-07	0.7
1967-12-10	3.12		1968-09-08	0.7
1967-12-11	3.12		1968-09-09	0.7
1967-12-12	3		1968-09-10	0.7
1967-12-13	2.77		1968-09-11	0.7
1967-12-14	2.77		1968-09-12	0.7
1967-12-15	2.77		1968-09-13	0.7
1967-12-16	2.43		1968-09-14	0.76
1967-12-17	2.43		1968-09-15	0.76
1967-12-18	2.43		1968-09-16	0.76
1967-12-19	2.43		1968-09-17	0.76
1967-12-20	2.43		1968-09-18	0.76
1967-12-21	2.43		1968-09-19	0.76
1967-12-22	2.43		1968-09-20	0.76
1967-12-23	2.43		1968-09-21	0.76
1967-12-24	2.66		1968-09-22	0.76
1967-12-25	2.66		1969-06-22	2.72
1967-12-26	2.77		1969-06-23	2.72
1967-12-27	2.77		1969-06-24	2.56
1967-12-28	2.89		1969-06-25	2.72
1967-12-29	2.77		1969-06-26	2.72
1967-12-30	2.77		1969-06-27	2.56
1967-12-31	2.77		1969-06-28	2.56
1968-01-01	3		1969-06-29	2.48
1968-01-02	3		1969-06-30	2.4
1968-01-03	3.12		1969-07-01	2.4
1968-01-04	3.12		1969-07-02	2.32
1968-01-05	3.12		1969-07-03	2.24
1968-01-06	3.12		1969-07-04	2.24
1968-01-07	3.46		1969-07-05	2.24
1968-01-08	5.85		1969-07-06	2.08
1968-01-09	5.85		1969-07-07	2.08
1968-01-10	5.7		1969-07-08	2
1968-01-11	5.55		1969-07-09	2
1968-01-12	5.4		1969-07-10	1.92
1968-01-13	5.1		1969-07-11	1.92
1968-01-14	5.1		1969-07-12	1.92
1968-01-15	5.1		1969-07-13	1.84
1968-01-16	12.8		1969-07-14	1.84
1968-01-17	5.7		1969-07-15	1.76
1968-01-18	5.7		1969-07-16	1.6
1968-01-19	5.7		1969-07-17	1.6
1968-01-20	8.8		1969-07-18	1.6
1968-01-21	8.8		1969-07-19	1.6
1968-01-22	7.84		1969-07-20	1.6
1968-01-23	7.84		1969-07-21	1.52
1968-01-24	7.84		1969-07-22	1.52
1968-01-25	7.84		1969-07-23	1.52
1968-01-26	8.56		1969-07-24	1.52
1968-01-27	8.08		1969-07-25	1.44
1968-01-28	7.84		1969-07-26	1.36
1968-01-29	7.28		1969-07-27	1.36
1968-01-30	6.96		1969-07-28	1.36
1968-01-31	6.96		1969-07-29	1.44
1968-02-01	6.96		1969-07-30	1.44
1968-02-02	6.96		1969-07-31	1.44
1968-02-03	7.28		1969-08-01	1.44
1968-02-04	7.28		1969-08-02	1.44
1968-02-05	6.96		1969-08-03	1.44
1968-02-06	6.48		1969-08-04	1.44
1968-02-07	6.48		1969-08-05	1.36
1968-02-08	6.48		1969-08-06	1.28
1968-02-09	6.48		1969-08-07	1.2
1968-02-10	7.6		1969-08-08	1.2
1968-02-11	9.52		1969-08-09	1.2
1968-02-12	9.04		1969-08-10	1.28
1968-02-13	7.84		1969-08-11	1.28
1968-02-14	7.43		1969-08-12	1.28
1968-02-15	7.43		1969-08-13	1.12
1968-02-16	7.11		1969-08-14	1.12
1968-02-17	6.96		1969-08-15	1.12
1968-02-18	6.96		1969-08-16	1.08
1968-02-19	6.96		1969-08-17	1.08
1968-02-20	6.96		1969-08-18	1.04
1968-02-21	7		1969-08-19	1
1968-02-22	19.4		1969-08-20	1
1968-02-23	14.5		1969-08-21	1
1968-02-24	11.8		1969-08-22	1.04
1968-02-25	9.5		1969-08-23	1.04
1968-02-26	9.3		1969-08-24	1.04
1968-02-27	9.3		1969-08-25	1
1968-02-28	9.3		1969-08-26	1
1968-02-29	9		1969-08-27	1
1968-03-01	9		1969-08-28	1.08
1968-03-02	9		1969-08-29	1.12
1968-03-03	8.8		1969-08-30	1.08
1968-03-04	8.6		1969-08-31	1.08
1968-03-05	8.1		1969-09-01	1.04
1968-03-06	8.1		1969-09-02	1.04
1968-03-07	6.5		1969-09-03	1
1968-03-08	6.5		1969-09-04	1
1968-03-09	6.5		1969-09-05	1
1968-03-10	9.5		1969-09-06	0.96
1968-03-11	15.8		1969-09-07	0.96
1968-03-12	14.5		1969-09-08	0.96
1968-03-13	14.1		1969-09-09	0.88
1968-03-14	13.8		1969-09-10	0.92
1968-03-15	13.8		1969-09-11	0.92
1968-03-16	13.8		1969-09-12	0.92
1968-03-17	12.8		1969-09-13	0.92
1968-03-18	11.8		1969-09-14	0.96
1968-03-19	10.5		1969-09-15	0.96
1968-03-20	10		1969-09-16	0.96
1968-03-21	9.3		1969-09-17	0.96
1968-03-22	8.1		1969-09-18	0.96
1968-03-23	7.4		1969-09-19	1
1968-03-24	7.3		1969-09-20	1
1968-03-25	7.3		1969-09-21	1
1968-03-26	7.3		1969-09-22	1
1968-03-27	6.8		1970-06-22	1.03
1968-03-28	6.8		1970-06-23	0.96
1968-03-29	6.8		1970-06-24	0.96
1968-03-30	12		1970-06-25	0.96
1968-03-31	12		1970-06-26	0.86
1968-04-01	12		1970-06-27	0.86
1968-04-02	12.5		1970-06-28	0.86
1968-04-03	17.4		1970-06-29	0.78
1968-04-04	17.1		1970-06-30	0.78
1968-04-05	15.1		1970-07-01	0.78
1968-04-06	12.5		1970-07-02	0.68
1968-04-07	12		1970-07-03	0.68
1968-04-08	12		1970-07-04	0.68
1968-04-09	12		1970-07-05	0.78
1968-04-10	11.3		1970-07-06	0.78
1968-04-11	11		1970-07-07	0.68
1968-04-12	10.3		1970-07-08	0.78
1968-04-13	9.5		1970-07-09	0.78
1968-04-14	9		1970-07-10	0.78
1968-04-15	8.8		1970-07-11	0.78
1968-04-16	8.8		1970-07-12	0.68
1968-04-17	7.6		1970-07-13	0.68
1968-04-18	7.6		1970-07-14	0.68
1968-04-19	7.6		1970-07-15	0.68
1968-04-20	8.3		1970-07-16	0.68
1968-04-21	9		1970-07-17	0.68
1968-04-22	13.5		1970-07-18	0.6
1968-04-23	13.5		1970-07-19	0.68
1968-04-24	27		1970-07-20	0.75
1968-04-25	21.8		1970-07-21	0.78
1968-04-26	20.6		1970-07-22	0.78
1968-04-27	20.6		1970-07-23	0.78
1968-04-28	19.8		1970-07-24	0.68
1968-04-29	16.1		1970-07-25	0.78
1968-04-30	15.8		1970-07-26	0.68
1968-05-01	13.5		1970-07-27	0.78
1968-05-02	13.2		1970-07-28	0.78
1968-05-03	13.2		1970-07-29	0.68
1968-05-04	12.3		1970-07-30	0.78
1968-05-05	11.5		1970-07-31	0.59
1968-05-06	9.8		1970-08-01	0.5
1968-05-07	9.8		1970-08-02	0.5
1968-05-08	9.8		1970-08-03	0.5
1968-05-09	10		1970-08-04	0.59
1968-05-10	12.8		1970-08-05	0.59
1968-05-11	11.5		1970-08-06	0.5
1968-05-12	11.3		1970-08-07	0.59
1968-05-13	10.5		1970-08-08	0.5
1968-05-14	8.8		1970-08-09	0.5
1968-05-15	7.8		1970-08-10	0.5
1968-05-16	2.54		1970-08-11	0.43
1968-05-17	2.54		1970-08-12	0.43
1968-05-18	2.54		1970-08-13	0.5
1968-05-19	7.4		1970-08-14	0.43
1968-05-20	6.8		1970-08-15	0.43
1968-05-21	6.32		1970-08-16	0.43
1968-05-22	5.85		1970-08-17	0.43
1968-05-23	5.7		1970-08-18	0.5
1968-05-24	5.7		1970-08-19	0.5
1968-05-25	5.7		1970-08-20	0.5
1968-05-26	5.85		1970-08-21	0.5
1968-05-27	5.85		1970-08-22	0.43
1968-05-28	5.85		1970-08-23	0.43
1968-05-29	6.48		1970-08-24	0.43
1968-05-30	6.16		1970-08-25	0.43
1968-05-31	5.55		1970-08-26	0.5
1968-06-01	5.25		1970-08-27	0.43
1968-06-02	5.1		1970-08-28	0.5
1968-06-03	4.65		1970-08-29	0.59
1968-06-04	4.38		1970-08-30	0.5
1968-06-05	4.15		1970-08-31	0.43
1968-06-06	4.15		1970-09-01	0.5
1968-06-07	3.58		1970-09-02	0.43
1968-06-08	3.46		1970-09-03	0.43
1968-06-09	3.46		1970-09-04	0.5
1968-06-10	3.46		1970-09-05	0.43
1968-06-11	3.23		1970-09-06	0.5
1968-06-12	3.12		1970-09-07	0.43
1968-06-13	3		1970-09-08	0.59
1968-06-14	2.77		1970-09-09	0.5
1968-06-15	2.54		1970-09-10	0.59
1968-06-16	1.25		1970-09-11	0.59
1968-06-17	1.25		1970-09-12	0.5
1968-06-18	1.25		1970-09-13	0.59
1968-06-19	2.31		1970-09-14	0.5
1968-06-20	2.31		1970-09-15	0.59
1968-06-21	0.81		1970-09-16	0.5
1968-09-23	0.81		1970-09-17	0.59
1968-09-24	0.81		1970-09-18	0.5
1968-09-25	0.81		1970-09-19	0.59
1968-09-26	0.81		1970-09-20	0.59
1968-09-27	0.81		1970-09-21	0.5
1968-09-28	0.81		1970-09-22	0.5
1968-09-29	0.81		1971-06-22	1.77
1968-09-30	0.81		1971-06-23	1.77
1968-10-01	0.75		1971-06-24	1.77
1968-10-02	0.7		1971-06-25	1.77
1968-10-03	0.7		1971-06-26	1.61
1968-10-04	0.7		1971-06-27	1.77
1968-10-05	0.75		1971-06-28	1.77
1968-10-06	0.7		1971-06-29	1.77
1968-10-07	0.7		1971-06-30	1.77
1968-10-08	0.7		1971-07-01	1.61
1968-10-09	0.7		1971-07-02	1.61
1968-10-10	0.65		1971-07-03	1.61
1968-10-11	0.65		1971-07-04	1.53
1968-10-12	0.65		1971-07-05	1.61
1968-10-13	0.65		1971-07-06	1.61
1968-10-14	0.65		1971-07-07	1.61
1968-10-15	0.6		1971-07-08	1.61
1968-10-16	0.6		1971-07-09	1.45
1968-10-17	0.6		1971-07-10	1.45
1968-10-18	0.6		1971-07-11	1.45
1968-10-19	0.6		1971-07-12	1.45
1968-10-20	0.6		1971-07-13	1.45
1968-10-21	0.6		1971-07-14	1.45
1968-10-22	0.6		1971-07-15	1.29
1968-10-23	0.6		1971-07-16	1.37
1968-10-24	0.65		1971-07-17	1.37
1968-10-25	0.7		1971-07-18	1.37
1968-10-26	0.97		1971-07-19	1.37
1968-10-27	0.81		1971-07-20	1.29
1968-10-28	0.81		1971-07-21	1.29
1968-10-29	0.81		1971-07-22	1.29
1968-10-30	0.81		1971-07-23	1.29
1968-10-31	0.81		1971-07-24	1.29
1968-11-01	0.97		1971-07-25	1.29
1968-11-02	0.97		1971-07-26	1.12
1968-11-03	0.97		1971-07-27	1.2
1968-11-04	0.97		1971-07-28	1.2
1968-11-05	0.92		1971-07-29	1.2
1968-11-06	0.92		1971-07-30	1.2
1968-11-07	0.92		1971-07-31	1.12
1968-11-08	0.92		1971-08-01	1.04
1968-11-09	0.92		1971-08-02	1.04
1968-11-10	0.92		1971-08-03	1.04
1968-11-11	0.92		1971-08-04	1.04
1968-11-12	0.86		1971-08-05	1.04
1968-11-13	0.86		1971-08-06	1.04
1968-11-14	0.86		1971-08-07	1.04
1968-11-15	0.97		1971-08-08	1.04
1968-11-16	3.23		1971-08-09	1.04
1968-11-17	5.4		1971-08-10	1.04
1968-11-18	3.15		1971-08-11	0.96
1968-11-19	2.3		1971-08-12	0.96
1968-11-20	1.89		1971-08-13	0.96
1968-11-21	1.73		1971-08-14	0.96
1968-11-22	1.49		1971-08-15	0.88
1968-11-23	1.41		1971-08-16	0.88
1968-11-24	1.25		1971-08-17	0.88
1968-11-25	1.25		1971-08-18	0.88
1968-11-26	1.25		1971-08-19	0.88
1968-11-27	1.22		1971-08-20	0.88
1968-11-28	1.22		1971-08-21	0.88
1968-11-29	1.22		1971-08-22	0.88
1968-11-30	1.65		1971-08-23	0.82
1968-12-01	1.25		1971-08-24	0.96
1968-12-02	1.14		1971-08-25	0.96
1968-12-03	1.14		1971-08-26	0.96
1968-12-04	1.14		1971-08-27	0.96
1968-12-05	1.73		1971-08-28	0.96
1968-12-06	1.73		1971-08-29	0.88
1968-12-07	1.73		1971-08-30	0.96
1968-12-08	1.97		1971-08-31	0.88
1968-12-09	2.13		1971-09-01	0.88
1968-12-10	2.22		1971-09-02	0.88
1968-12-11	2.22		1971-09-03	0.88
1968-12-12	2.22		1971-09-04	0.88
1968-12-13	1.97		1971-09-05	0.88
1968-12-14	1.97		1971-09-06	0.82
1968-12-15	1.97		1971-09-07	0.76
1968-12-16	3.27		1971-09-08	0.76
1968-12-17	2.91		1971-09-09	0.76
1968-12-18	2.56		1971-09-10	0.64
1968-12-19	2.3		1971-09-11	0.94
1968-12-20	2.05		1971-09-12	0.64
1968-12-21	1.89		1971-09-13	0.58
1968-12-22	1.89		1971-09-14	0.58
1968-12-23	1.73		1971-09-15	0.58
1968-12-24	1.73		1971-09-16	0.58
1968-12-25	1.73		1971-09-17	0.58
1968-12-26	1.81		1971-09-18	0.52
1968-12-27	4.4		1971-09-19	0.64
1968-12-28	6.15		1971-09-20	0.64
1968-12-29	4.65		1971-09-21	0.64
1968-12-30	3.77		1971-09-22	0.58
1968-12-31	3.27		1972-06-22	3.88
1969-01-01	2.81		1972-06-23	3.88
1969-01-02	2.56		1972-06-24	4.16
1969-01-03	2.37		1972-06-25	3.88
1969-01-04	2.37		1972-06-26	3.6
1969-01-05	2.37		1972-06-27	3.6
1969-01-06	2.56		1972-06-28	3.42
1969-01-07	2.56		1972-06-29	3.23
1969-01-08	3.65		1972-06-30	3.23
1969-01-09	3.4		1972-07-01	3.05
1969-01-10	3.02		1972-07-02	3.05
1969-01-11	2.73		1972-07-03	3.05
1969-01-12	2.56		1972-07-04	3.05
1969-01-13	2.52		1972-07-05	2.86
1969-01-14	2.52		1972-07-06	2.86
1969-01-15	2.52		1972-07-07	2.86
1969-01-16	3.65		1972-07-08	2.86
1969-01-17	3.52		1972-07-09	2.86
1969-01-18	3.52		1972-07-10	2.86
1969-01-19	3.52		1972-07-11	2.68
1969-01-20	1.55		1972-07-12	2.68
1969-01-21	1.55		1972-07-13	2.68
1969-01-22	1.55		1972-07-14	2.5
1969-01-23	49.53		1972-07-15	2.5
1969-01-24	44.1		1972-07-16	2.5
1969-01-25	44.1		1972-07-17	2.31
1969-01-26	34.8		1972-07-18	2.31
1969-01-27	34.2		1972-07-19	2.31
1969-01-28	9.3		1972-07-20	2.13
1969-01-29	9.3		1972-07-21	2.13
1969-01-30	9.3		1972-07-22	2.13
1969-01-31	7.9		1972-07-23	2.13
1969-02-01	7.9		1972-07-24	2.13
1969-02-02	7.9		1972-07-25	1.94
1969-02-03	10		1972-07-26	1.94
1969-02-04	9.1		1972-07-27	1.94
1969-02-05	7.2		1972-07-28	1.76
1969-02-06	7.2		1972-07-29	1.76
1969-02-07	7.2		1972-07-30	1.76
1969-02-08	7.9		1972-07-31	1.76
1969-02-09	8.3		1972-08-01	1.76
1969-02-10	8.9		1972-08-02	1.76
1969-02-11	8.7		1972-08-03	1.65
1969-02-12	8.1		1972-08-04	1.65
1969-02-13	7.9		1972-08-05	1.65
1969-02-14	7.6		1972-08-06	1.65
1969-02-15	7.6		1972-08-07	1.54
1969-02-16	7.6		1972-08-08	1.54
1969-02-17	7		1972-08-09	1.54
1969-02-18	7		1972-08-10	1.54
1969-02-19	7		1972-08-11	1.54
1969-02-20	11.7		1972-08-12	1.54
1969-02-21	13.9		1972-08-13	1.54
1969-02-22	13.3		1972-08-14	1.43
1969-02-23	12.1		1972-08-15	1.43
1969-02-24	10.6		1972-08-16	1.43
1969-02-25	7.4		1972-08-17	1.43
1969-02-26	7.4		1972-08-18	1.43
1969-02-27	7.4		1972-08-19	1.43
1969-02-28	7.6		1972-08-20	1.43
1969-03-01	10.7		1972-08-21	1.43
1969-03-02	11.8		1972-08-22	1.32
1969-03-03	11.5		1972-08-23	1.32
1969-03-04	11.5		1972-08-24	1.32
1969-03-05	10.9		1972-08-25	1.32
1969-03-06	10.9		1972-08-26	1.2
1969-03-07	10.9		1972-08-27	1.09
1969-03-08	13		1972-08-28	1.09
1969-03-09	14.8		1972-08-29	1.09
1969-03-10	14.8		1972-08-30	1.09
1969-03-11	29.4		1972-08-31	1.2
1969-03-12	26.8		1972-09-01	1.2
1969-03-13	20.9		1972-09-02	1.2
1969-03-14	20.9		1972-09-03	1.09
1969-03-15	20.9		1972-09-04	1.2
1969-03-16	19.7		1972-09-05	1.2
1969-03-17	19.7		1972-09-06	1.2
1969-03-18	19.7		1972-09-07	1.2
1969-03-19	20.1		1972-09-08	1.2
1969-03-20	58.8		1972-09-09	1.2
1969-03-21	58.8		1972-09-10	1.2
1969-03-22	58.8		1972-09-11	1.2
1969-03-23	81.5		1972-09-12	1.2
1969-03-24	46.6		1972-09-13	1.2
1969-03-25	46.6		1972-09-14	1.2
1969-03-26	21.3		1972-09-15	1.2
1969-03-27	21.3		1972-09-16	0.98
1969-03-28	19.5		1972-09-17	0.98
1969-03-29	17.7		1972-09-18	0.98
1969-03-30	16.8		1972-09-19	0.98
1969-03-31	16.8		1972-09-20	0.98
1969-04-01	14.4		1972-09-21	0.87
1969-04-02	9.2		1972-09-22	0.98
1969-04-03	9.2		1973-06-22	1
1969-04-04	9.2		1973-06-23	0.92
1969-04-05	28.9		1973-06-24	0.92
1969-04-06	28.9		1973-06-25	1
1969-04-07	28.9		1973-06-26	1
1969-04-08	26.5		1973-06-27	0.92
1969-04-09	26.5		1973-06-28	0.84
1969-04-10	21.6		1973-06-29	0.84
1969-04-11	21.6		1973-06-30	0.71
1969-04-12	21.6		1973-07-01	0.71
1969-04-13	22.2		1973-07-02	0.71
1969-04-14	13.5		1973-07-03	0.78
1969-04-15	13.5		1973-07-04	0.78
1969-04-16	12.9		1973-07-05	0.78
1969-04-17	12.9		1973-07-06	0.71
1969-04-18	12.9		1973-07-07	0.71
1969-04-19	16.1		1973-07-08	0.71
1969-04-20	16.1		1973-07-09	0.78
1969-04-21	16.1		1973-07-10	0.78
1969-04-22	13.7		1973-07-11	0.71
1969-04-23	13.7		1973-07-12	0.66
1969-04-24	13.7		1973-07-13	0.66
1969-04-25	12.2		1973-07-14	0.66
1969-04-26	12.2		1973-07-15	0.66
1969-04-27	11.6		1973-07-16	0.66
1969-04-28	10.8		1973-07-17	0.6
1969-04-29	10.8		1973-07-18	0.6
1969-04-30	10.8		1973-07-19	0.6
1969-05-01	10.5		1973-07-20	0.65
1969-05-02	9.5		1973-07-21	0.66
1969-05-03	9.2		1973-07-22	0.66
1969-05-04	9.2		1973-07-23	0.66
1969-05-05	9.2		1973-07-24	0.66
1969-05-06	14		1973-07-25	0.6
1969-05-07	12.9		1973-07-26	0.6
1969-05-08	10.5		1973-07-27	0.6
1969-05-09	10		1973-07-28	0.54
1969-05-10	9		1973-07-29	0.54
1969-05-11	9		1973-07-30	0.54
1969-05-12	9		1973-07-31	0.54
1969-05-13	9		1973-08-01	0.54
1969-05-14	8.3		1973-08-02	0.51
1969-05-15	8.3		1973-08-03	0.51
1969-05-16	8.3		1973-08-04	0.51
1969-05-17	8		1973-08-05	0.51
1969-05-18	8		1973-08-06	0.54
1969-05-19	8		1973-08-07	0.54
1969-05-20	7.8		1973-08-08	0.54
1969-05-21	7.45		1973-08-09	0.54
1969-05-22	6.92		1973-08-10	0.54
1969-05-23	6.92		1973-08-11	0.54
1969-05-24	6.75		1973-08-12	0.51
1969-05-25	6.37		1973-08-13	0.51
1969-05-26	5.7		1973-08-14	0.51
1969-05-27	5.56		1973-08-15	0.51
1969-05-28	5.56		1973-08-16	0.51
1969-05-29	5.56		1973-08-17	0.51
1969-05-30	5.56		1973-08-18	0.51
1969-05-31	5.56		1973-08-19	0.51
1969-06-01	5.27		1973-08-20	0.46
1969-06-02	5.27		1973-08-21	0.46
1969-06-03	5.27		1973-08-22	0.51
1969-06-04	4.97		1973-08-23	0.51
1969-06-05	4.83		1973-08-24	0.51
1969-06-06	4.68		1973-08-25	0.46
1969-06-07	4.68		1973-08-26	0.46
1969-06-08	4.68		1973-08-27	0.41
1969-06-09	4.68		1973-08-28	0.38
1969-06-10	4.39		1973-08-29	0.41
1969-06-11	4.39		1973-08-30	0.41
1969-06-12	4.39		1973-08-31	0.41
1969-06-13	3.1		1973-09-01	0.41
1969-06-14	3.1		1973-09-02	0.41
1969-06-15	3.1		1973-09-03	0.41
1969-06-16	3.1		1973-09-04	0.41
1969-06-17	3.81		1973-09-05	0.41
1969-06-18	3.52		1973-09-06	0.38
1969-06-19	3.09		1973-09-07	0.38
1969-06-20	2.94		1973-09-08	0.38
1969-06-21	0.89		1973-09-09	0.41
1969-09-23	0.89		1973-09-10	0.41
1969-09-24	0.89		1973-09-11	0.41
1969-09-25	0.89		1973-09-12	0.41
1969-09-26	0.89		1973-09-13	0.41
1969-09-27	0.89		1973-09-14	0.41
1969-09-28	0.89		1973-09-15	0.41
1969-09-29	0.89		1973-09-16	0.41
1969-09-30	0.89		1973-09-17	0.41
1969-10-01	0.89		1973-09-18	0.38
1969-10-02	0.89		1973-09-19	0.46
1969-10-03	0.89		1973-09-20	0.46
1969-10-04	0.89		1973-09-21	0.51
1969-10-05	0.89		1973-09-22	0.46
1969-10-06	0.89		1974-06-22	2.63
1969-10-07	0.89		1974-06-23	2.52
1969-10-08	0.89		1974-06-24	2.52
1969-10-09	0.89		1974-06-25	2.3
1969-10-10	0.89		1974-06-26	2.24
1969-10-11	0.89		1974-06-27	2.18
1969-10-12	0.89		1974-06-28	2.18
1969-10-13	0.89		1974-06-29	2.18
1969-10-14	0.89		1974-06-30	1.85
1969-10-15	0.84		1974-07-01	1.85
1969-10-16	0.84		1974-07-02	1.85
1969-10-17	0.84		1974-07-03	1.72
1969-10-18	0.84		1974-07-04	1.68
1969-10-19	0.84		1974-07-05	1.68
1969-10-20	0.84		1974-07-06	1.64
1969-10-21	0.89		1974-07-07	1.72
1969-10-22	0.89		1974-07-08	1.68
1969-10-23	0.89		1974-07-09	1.64
1969-10-24	0.89		1974-07-10	1.64
1969-10-25	0.89		1974-07-11	1.64
1969-10-26	0.89		1974-07-12	1.6
1969-10-27	0.89		1974-07-13	1.56
1969-10-28	0.89		1974-07-14	1.56
1969-10-29	0.89		1974-07-15	1.52
1969-10-30	0.89		1974-07-16	1.48
1969-10-31	0.89		1974-07-17	1.44
1969-11-01	0.89		1974-07-18	1.48
1969-11-02	0.89		1974-07-19	1.4
1969-11-03	1.05		1974-07-20	1.4
1969-11-04	0.96		1974-07-21	1.32
1969-11-05	0.94		1974-07-22	1.32
1969-11-06	0.94		1974-07-23	1.32
1969-11-07	0.94		1974-07-24	1.28
1969-11-08	0.94		1974-07-25	1.28
1969-11-09	0.96		1974-07-26	1.28
1969-11-10	0.96		1974-07-27	1.16
1969-11-11	0.94		1974-07-28	1.16
1969-11-12	0.94		1974-07-29	1.16
1969-11-13	0.94		1974-07-30	1.16
1969-11-14	0.94		1974-07-31	1.16
1969-11-15	0.94		1974-08-01	1
1969-11-16	0.89		1974-08-02	1
1969-11-17	0.89		1974-08-03	1.04
1969-11-18	0.89		1974-08-04	1
1969-11-19	0.89		1974-08-05	1
1969-11-20	0.89		1974-08-06	0.96
1969-11-21	0.89		1974-08-07	0.92
1969-11-22	0.89		1974-08-08	0.92
1969-11-23	0.89		1974-08-09	0.96
1969-11-24	0.89		1974-08-10	0.96
1969-11-25	0.89		1974-08-11	1
1969-11-26	0.84		1974-08-12	1
1969-11-27	0.84		1974-08-13	1
1969-11-28	0.84		1974-08-14	0.96
1969-11-29	0.84		1974-08-15	1
1969-11-30	0.84		1974-08-16	0.96
1969-12-01	0.84		1974-08-17	1
1969-12-02	0.84		1974-08-18	0.92
1969-12-03	0.84		1974-08-19	0.92
1969-12-04	0.84		1974-08-20	0.92
1969-12-05	0.84		1974-08-21	0.92
1969-12-06	0.84		1974-08-22	0.86
1969-12-07	0.89		1974-08-23	0.86
1969-12-08	0.89		1974-08-24	0.86
1969-12-09	0.89		1974-08-25	0.86
1969-12-10	0.89		1974-08-26	0.92
1969-12-11	0.89		1974-08-27	0.92
1969-12-12	0.89		1974-08-28	0.92
1969-12-13	0.89		1974-08-29	0.96
1969-12-14	0.89		1974-08-30	0.86
1969-12-15	0.94		1974-08-31	0.86
1969-12-16	0.94		1974-09-01	0.96
1969-12-17	0.94		1974-09-02	0.96
1969-12-18	0.96		1974-09-03	0.92
1969-12-19	0.96		1974-09-04	0.92
1969-12-20	0.94		1974-09-05	0.92
1969-12-21	0.94		1974-09-06	0.92
1969-12-22	0.94		1974-09-07	1
1969-12-23	0.94		1974-09-08	1
1969-12-24	0.94		1974-09-09	1
1969-12-25	1.65		1974-09-10	1
1969-12-26	1.65		1974-09-11	0.92
1969-12-27	1.7		1974-09-12	0.92
1969-12-28	2.05		1974-09-13	0.92
1969-12-29	1.8		1974-09-14	0.86
1969-12-30	1.8		1974-09-15	0.86
1969-12-31	1.8		1974-09-16	0.86
1970-01-01	2.8		1974-09-17	0.86
1970-01-02	2.25		1974-09-18	0.8
1970-01-03	2.05		1974-09-19	0.8
1970-01-04	1.95		1974-09-20	0.8
1970-01-05	1.8		1974-09-21	0.78
1970-01-06	1.8		1974-09-22	0.78
1970-01-07	1.8		1975-06-22	2.24
1970-01-08	1.8		1975-06-23	2.24
1970-01-09	1.7		1975-06-24	2.24
1970-01-10	1.7		1975-06-25	2.24
1970-01-11	1.7		1975-06-26	2.24
1970-01-12	2.25		1975-06-27	2
1970-01-13	2.05		1975-06-28	1.88
1970-01-14	1.95		1975-06-29	1.76
1970-01-15	1.8		1975-06-30	1.76
1970-01-16	1.7		1975-07-01	1.76
1970-01-17	1.65		1975-07-02	1.76
1970-01-18	1.65		1975-07-03	1.76
1970-01-19	1.55		1975-07-04	1.76
1970-01-20	1.55		1975-07-05	1.76
1970-01-21	1.55		1975-07-06	1.52
1970-01-22	2.05		1975-07-07	1.52
1970-01-23	6.9		1975-07-08	1.52
1970-01-24	6		1975-07-09	1.52
1970-01-25	6		1975-07-10	1.31
1970-01-26	6		1975-07-11	1.31
1970-01-27	6.4		1975-07-12	1.31
1970-01-28	5.5		1975-07-13	1.31
1970-01-29	5		1975-07-14	1.31
1970-01-30	4.1		1975-07-15	1.31
1970-01-31	3.8		1975-07-16	1.31
1970-02-01	3.8		1975-07-17	1.31
1970-02-02	3.6		1975-07-18	1.22
1970-02-03	3.4		1975-07-19	1.22
1970-02-04	3.4		1975-07-20	1.13
1970-02-05	3.4		1975-07-21	1.13
1970-02-06	3.4		1975-07-22	1.13
1970-02-07	6.4		1975-07-23	1.13
1970-02-08	5.5		1975-07-24	1.13
1970-02-09	4.6		1975-07-25	1.04
1970-02-10	4.2		1975-07-26	1.13
1970-02-11	3.8		1975-07-27	1.04
1970-02-12	3.8		1975-07-28	0.95
1970-02-13	3.8		1975-07-29	0.95
1970-02-14	3.8		1975-07-30	0.95
1970-02-15	3.6		1975-07-31	0.95
1970-02-16	3.4		1975-08-01	0.95
1970-02-17	3.1		1975-08-02	0.95
1970-02-18	2.95		1975-08-03	0.95
1970-02-19	2.65		1975-08-04	0.95
1970-02-20	2.65		1975-08-05	0.95
1970-02-21	2.5		1975-08-06	0.86
1970-02-22	2.5		1975-08-07	0.86
1970-02-23	2.15		1975-08-08	0.95
1970-02-24	2.15		1975-08-09	0.95
1970-02-25	2.05		1975-08-10	0.95
1970-02-26	2.05		1975-08-11	0.86
1970-02-27	2.05		1975-08-12	0.77
1970-02-28	2.05		1975-08-13	0.86
1970-03-01	2.05		1975-08-14	0.86
1970-03-02	2.05		1975-08-15	0.77
1970-03-03	2.05		1975-08-16	0.77
1970-03-04	3.8		1975-08-17	0.77
1970-03-05	2.8		1975-08-18	0.77
1970-03-06	2.65		1975-08-19	0.77
1970-03-07	2.25		1975-08-20	0.77
1970-03-08	2.25		1975-08-21	0.86
1970-03-09	2.25		1975-08-22	0.77
1970-03-10	2.25		1975-08-23	0.77
1970-03-11	5.4		1975-08-24	0.77
1970-03-12	7.6		1975-08-25	0.77
1970-03-13	7.4		1975-08-26	0.68
1970-03-14	7.2		1975-08-27	0.68
1970-03-15	6.6		1975-08-28	0.68
1970-03-16	6		1975-08-29	0.68
1970-03-17	5.75		1975-08-30	0.77
1970-03-18	5.75		1975-08-31	0.68
1970-03-19	5.75		1975-09-01	0.68
1970-03-20	5.75		1975-09-02	0.68
1970-03-21	5.25		1975-09-03	0.68
1970-03-22	4.9		1975-09-04	0.68
1970-03-23	4.7		1975-09-05	0.68
1970-03-24	4.6		1975-09-06	0.68
1970-03-25	4.3		1975-09-07	0.77
1970-03-26	4.1		1975-09-08	0.77
1970-03-27	4		1975-09-09	0.77
1970-03-28	3.9		1975-09-10	0.77
1970-03-29	3.6		1975-09-11	0.77
1970-03-30	3.5		1975-09-12	0.77
1970-03-31	3.4		1975-09-13	0.77
1970-04-01	3.3		1975-09-14	0.77
1970-04-02	3.3		1975-09-15	0.77
1970-04-03	3.3		1975-09-16	0.86
1970-04-04	3.25		1975-09-17	0.86
1970-04-05	3.2		1975-09-18	0.86
1970-04-06	3.1		1975-09-19	0.77
1970-04-07	3		1975-09-20	0.77
1970-04-08	2.95		1975-09-21	0.77
1970-04-09	2.9		1975-09-22	0.77
1970-04-10	2.8		1976-06-22	3.46
1970-04-11	2.8		1976-06-23	3.46
1970-04-12	2.7		1976-06-24	3.46
1970-04-13	2.65		1976-06-25	3.64
1970-04-14	2.6		1976-06-26	3.64
1970-04-15	2.5		1976-06-27	3.64
1970-04-16	2.5		1976-06-28	3.64
1970-04-17	2.45		1976-06-29	3.64
1970-04-18	2.4		1976-06-30	3.64
1970-04-19	2.4		1976-07-01	3.64
1970-04-20	2.4		1976-07-02	3.64
1970-04-21	2.45		1976-07-03	3.28
1970-04-22	2.45		1976-07-04	3.28
1970-04-23	2.45		1976-07-05	2.92
1970-04-24	2.6		1976-07-06	2.56
1970-04-25	2.5		1976-07-07	2.38
1970-04-26	2.45		1976-07-08	2.2
1970-04-27	2.45		1976-07-09	2.2
1970-04-28	2.4		1976-07-10	2.2
1970-04-29	2.4		1976-07-11	2.2
1970-04-30	2.4		1976-07-12	2.1
1970-05-01	4.4		1976-07-13	2.1
1970-05-02	4.05		1976-07-14	2
1970-05-03	3.75		1976-07-15	1.9
1970-05-04	3.55		1976-07-16	1.9
1970-05-05	3.55		1976-07-17	1.7
1970-05-06	3.5		1976-07-18	1.7
1970-05-07	3.35		1976-07-19	1.6
1970-05-08	3.1		1976-07-20	1.6
1970-05-09	2.35		1976-07-21	1.6
1970-05-10	2.05		1976-07-22	1.6
1970-05-11	2.05		1976-07-23	1.6
1970-05-12	1.87		1976-07-24	1.5
1970-05-13	1.87		1976-07-25	1.5
1970-05-14	1.87		1976-07-26	1.5
1970-05-15	1.8		1976-07-27	1.5
1970-05-16	1.8		1976-07-28	1.7
1970-05-17	1.72		1976-07-29	1.5
1970-05-18	1.65		1976-07-30	1.5
1970-05-19	1.55		1976-07-31	1.5
1970-05-20	1.55		1976-08-01	1.3
1970-05-21	1.55		1976-08-02	1.3
1970-05-22	1.47		1976-08-03	1.3
1970-05-23	1.47		1976-08-04	1.2
1970-05-24	1.47		1976-08-05	1.13
1970-05-25	1.47		1976-08-06	1.13
1970-05-26	1.47		1976-08-07	1.13
1970-05-27	1.47		1976-08-08	1.13
1970-05-28	1.55		1976-08-09	1.2
1970-05-29	1.65		1976-08-10	1.13
1970-05-30	1.65		1976-08-11	1.13
1970-05-31	1.72		1976-08-12	1.13
1970-06-01	1.72		1976-08-13	1.13
1970-06-02	1.72		1976-08-14	1.13
1970-06-03	1.72		1976-08-15	1.13
1970-06-04	1.72		1976-08-16	1.13
1970-06-05	1.65		1976-08-17	1.13
1970-06-06	1.65		1976-08-18	1.2
1970-06-07	1.55		1976-08-19	1.2
1970-06-08	1.55		1976-08-20	1.2
1970-06-09	1.55		1976-08-21	1.13
1970-06-10	1.55		1976-08-22	1.13
1970-06-11	1.47		1976-08-23	1.06
1970-06-12	1.38		1976-08-24	1.06
1970-06-13	1.3		1976-08-25	1.06
1970-06-14	1.3		1976-08-26	1.13
1970-06-15	1.2		1976-08-27	1.06
1970-06-16	1.2		1976-08-28	1.06
1970-06-17	1.2		1976-08-29	1.06
1970-06-18	1.1		1976-08-30	1.06
1970-06-19	1.1		1976-08-31	1.13
1970-06-20	1.03		1976-09-01	1.06
1970-06-21	0.54		1976-09-02	1.06
1970-09-23	0.54		1976-09-03	0.99
1970-09-24	0.54		1976-09-04	0.99
1970-09-25	0.58		1976-09-05	0.99
1970-09-26	0.58		1976-09-06	0.99
1970-09-27	0.58		1976-09-07	0.99
1970-09-28	0.58		1976-09-08	0.99
1970-09-29	0.58		1976-09-09	0.99
1970-09-30	0.58		1976-09-10	0.99
1970-10-01	0.58		1976-09-11	0.99
1970-10-02	0.58		1976-09-12	0.92
1970-10-03	0.58		1976-09-13	0.92
1970-10-04	0.58		1976-09-14	0.92
1970-10-05	0.58		1976-09-15	0.92
1970-10-06	0.58		1976-09-16	0.92
1970-10-07	0.48		1976-09-17	0.99
1970-10-08	0.48		1976-09-18	0.99
1970-10-09	0.48		1976-09-19	0.99
1970-10-10	0.51		1976-09-20	0.99
1970-10-11	0.45		1976-09-21	0.99
1970-10-12	0.45		1976-09-22	0.99
1970-10-13	0.45		1977-06-22	1.47
1970-10-14	0.48		1977-06-23	1.36
1970-10-15	0.48		1977-06-24	1.36
1970-10-16	0.45		1977-06-25	1.36
1970-10-17	0.45		1977-06-26	1.14
1970-10-18	0.45		1977-06-27	1.03
1970-10-19	0.45		1977-06-28	1.03
1970-10-20	0.45		1977-06-29	1.03
1970-10-21	0.42		1977-06-30	1.03
1970-10-22	0.42		1977-07-01	0.81
1970-10-23	0.42		1977-07-02	0.81
1970-10-24	0.51		1977-07-03	0.81
1970-10-25	0.51		1977-07-04	0.81
1970-10-26	0.51		1977-07-05	0.81
1970-10-27	0.51		1977-07-06	0.81
1970-10-28	0.51		1977-07-07	0.81
1970-10-29	0.45		1977-07-08	0.81
1970-10-30	0.45		1977-07-09	0.81
1970-10-31	0.45		1977-07-10	0.81
1970-11-01	0.51		1977-07-11	0.81
1970-11-02	0.51		1977-07-12	0.81
1970-11-03	0.51		1977-07-13	0.81
1970-11-04	0.51		1977-07-14	0.81
1970-11-05	0.51		1977-07-15	0.81
1970-11-06	0.51		1977-07-16	0.81
1970-11-07	0.51		1977-07-17	0.81
1970-11-08	0.51		1977-07-18	0.81
1970-11-09	0.51		1977-07-19	0.7
1970-11-10	0.51		1977-07-20	0.7
1970-11-11	0.51		1977-07-21	0.7
1970-11-12	0.51		1977-07-22	0.7
1970-11-13	0.51		1977-07-23	0.7
1970-11-14	0.51		1977-07-24	0.7
1970-11-15	0.51		1977-07-25	0.65
1970-11-16	0.51		1977-07-26	0.55
1970-11-17	0.51		1977-07-27	0.55
1970-11-18	0.51		1977-07-28	0.55
1970-11-19	0.51		1977-07-29	0.55
1970-11-20	0.51		1977-07-30	0.55
1970-11-21	0.48		1977-07-31	0.55
1970-11-22	0.45		1977-08-01	0.55
1970-11-23	0.45		1977-08-02	0.55
1970-11-24	0.45		1977-08-03	0.5
1970-11-25	0.45		1977-08-04	0.5
1970-11-26	0.45		1977-08-05	0.6
1970-11-27	0.45		1977-08-06	0.6
1970-11-28	0.45		1977-08-07	0.6
1970-11-29	0.64		1977-08-08	0.6
1970-11-30	0.51		1977-08-09	0.6
1970-12-01	0.38		1977-08-10	0.6
1970-12-02	0.38		1977-08-11	0.6
1970-12-03	0.32		1977-08-12	0.6
1970-12-04	0.3		1977-08-13	0.6
1970-12-05	0.3		1977-08-14	0.6
1970-12-06	0.3		1977-08-15	0.6
1970-12-07	0.3		1977-08-16	0.55
1970-12-08	0.43		1977-08-17	0.6
1970-12-09	0.43		1977-08-18	0.55
1970-12-10	0.31		1977-08-19	0.5
1970-12-11	0.31		1977-08-20	0.5
1970-12-12	0.31		1977-08-21	0.5
1970-12-13	6.57		1977-08-22	0.5
1970-12-14	2.83		1977-08-23	0.5
1970-12-15	1.68		1977-08-24	0.55
1970-12-16	1.34		1977-08-25	0.5
1970-12-17	1.05		1977-08-26	0.55
1970-12-18	0.93		1977-08-27	0.45
1970-12-19	0.76		1977-08-28	0.45
1970-12-20	0.64		1977-08-29	0.45
1970-12-21	0.55		1977-08-30	0.4
1970-12-22	0.51		1977-08-31	0.45
1970-12-23	0.45		1977-09-01	0.45
1970-12-24	0.45		1977-09-02	0.45
1970-12-25	0.45		1977-09-03	0.45
1970-12-26	0.45		1977-09-04	0.45
1970-12-27	0.45		1977-09-05	0.4
1970-12-28	0.45		1977-09-06	0.45
1970-12-29	1.16		1977-09-07	0.4
1970-12-30	1.57		1977-09-08	0.35
1970-12-31	1.57		1977-09-09	0.33
1971-01-01	1.51		1977-09-10	0.45
1971-01-02	1.45		1977-09-11	0.45
1971-01-03	1.45		1977-09-12	0.45
1971-01-04	1.45		1977-09-13	0.55
1971-01-05	1.45		1977-09-14	0.45
1971-01-06	1.4		1977-09-15	0.5
1971-01-07	1.34		1977-09-16	0.5
1971-01-08	1.22		1977-09-17	0.5
1971-01-09	1.22		1977-09-18	0.5
1971-01-10	1.1		1977-09-19	0.5
1971-01-11	1.1		1977-09-20	0.5
1971-01-12	1.1		1977-09-21	0.5
1971-01-13	1.1		1977-09-22	0.5
1971-01-14	1.16		1978-06-22	1.18
1971-01-15	1.1		1978-06-23	1.18
1971-01-16	1.1		1978-06-24	1.12
1971-01-17	1.1		1978-06-25	1.06
1971-01-18	1.22		1978-06-26	1
1971-01-19	1.22		1978-06-27	1
1971-01-20	1.22		1978-06-28	1
1971-01-21	1.22		1978-06-29	1
1971-01-22	1.22		1978-06-30	1
1971-01-23	1.28		1978-07-01	1
1971-01-24	1.22		1978-07-02	0.94
1971-01-25	1.22		1978-07-03	0.94
1971-01-26	1.22		1978-07-04	0.88
1971-01-27	1.22		1978-07-05	0.94
1971-01-28	1.28		1978-07-06	0.94
1971-01-29	1.34		1978-07-07	0.94
1971-01-30	1.34		1978-07-08	0.94
1971-01-31	1.22		1978-07-09	0.82
1971-02-01	1.22		1978-07-10	0.82
1971-02-02	1.22		1978-07-11	0.82
1971-02-03	1.16		1978-07-12	0.82
1971-02-04	1.16		1978-07-13	0.82
1971-02-05	1.16		1978-07-14	0.82
1971-02-06	1.51		1978-07-15	0.82
1971-02-07	2.03		1978-07-16	0.82
1971-02-08	2.03		1978-07-17	0.76
1971-02-09	2.15		1978-07-18	0.76
1971-02-10	1.8		1978-07-19	0.76
1971-02-11	1.8		1978-07-20	0.76
1971-02-12	1.8		1978-07-21	0.76
1971-02-13	2.95		1978-07-22	0.76
1971-02-14	6.69		1978-07-23	0.76
1971-02-15	5.02		1978-07-24	0.76
1971-02-16	3.99		1978-07-25	0.7
1971-02-17	3.99		1978-07-26	0.7
1971-02-18	3.99		1978-07-27	0.7
1971-02-19	4.28		1978-07-28	0.76
1971-02-20	4.28		1978-07-29	0.76
1971-02-21	4.28		1978-07-30	0.7
1971-02-22	4.47		1978-07-31	0.7
1971-02-23	4.28		1978-08-01	0.7
1971-02-24	4.28		1978-08-02	0.7
1971-02-25	3.87		1978-08-03	0.7
1971-02-26	3.75		1978-08-04	0.76
1971-02-27	3.29		1978-08-05	0.76
1971-02-28	3.29		1978-08-06	0.76
1971-03-01	3.29		1978-08-07	0.76
1971-03-02	2.38		1978-08-08	0.76
1971-03-03	2.38		1978-08-09	0.76
1971-03-04	2.38		1978-08-10	0.7
1971-03-05	2.49		1978-08-11	0.7
1971-03-06	2.49		1978-08-12	0.7
1971-03-07	2.38		1978-08-13	0.76
1971-03-08	2.38		1978-08-14	0.76
1971-03-09	2.38		1978-08-15	0.76
1971-03-10	2.38		1978-08-16	0.76
1971-03-11	2.38		1978-08-17	0.76
1971-03-12	2.38		1978-08-18	0.76
1971-03-13	2.72		1978-08-19	0.7
1971-03-14	2.95		1978-08-20	0.66
1971-03-15	59		1978-08-21	0.7
1971-03-16	50.9		1978-08-22	0.66
1971-03-17	42.35		1978-08-23	0.7
1971-03-18	37		1978-08-24	0.66
1971-03-19	35.8		1978-08-25	0.66
1971-03-20	33		1978-08-26	0.66
1971-03-21	33		1978-08-27	0.66
1971-03-22	31.5		1978-08-28	0.66
1971-03-23	31.5		1978-08-29	0.66
1971-03-24	29.25		1978-08-30	0.66
1971-03-25	29.25		1978-08-31	0.66
1971-03-26	29.25		1978-09-01	0.66
1971-03-27	30		1978-09-02	0.66
1971-03-28	30		1978-09-03	0.66
1971-03-29	25.5		1978-09-04	0.66
1971-03-30	17.9		1978-09-05	0.66
1971-03-31	17.9		1978-09-06	0.66
1971-04-01	17.9		1978-09-07	0.66
1971-04-02	22.35		1978-09-08	0.62
1971-04-03	19.2		1978-09-09	0.62
1971-04-04	14.3		1978-09-10	0.62
1971-04-05	12.8		1978-09-11	0.6
1971-04-06	10.85		1978-09-12	0.62
1971-04-07	10.85		1978-09-13	0.62
1971-04-08	8.97		1978-09-14	0.62
1971-04-09	8.74		1978-09-15	0.62
1971-04-10	8.27		1978-09-16	0.62
1971-04-11	8.27		1978-09-17	0.62
1971-04-12	8.27		1978-09-18	0.62
1971-04-13	8.27		1978-09-19	0.62
1971-04-14	22.05		1978-09-20	0.62
1971-04-15	19.35		1978-09-21	0.62
1971-04-16	17.26		1978-09-22	0.62
1971-04-17	14.3		1979-06-22	1.35
1971-04-18	13.92		1979-06-23	1.35
1971-04-19	13.35		1979-06-24	1.25
1971-04-20	12.02		1979-06-25	1.25
1971-04-21	11.64		1979-06-26	1.25
1971-04-22	11.64		1979-06-27	1.25
1971-04-23	11.64		1979-06-28	1.25
1971-04-24	12.78		1979-06-29	1.25
1971-04-25	11.64		1979-06-30	1.25
1971-04-26	11.64		1979-07-01	1.15
1971-04-27	11.64		1979-07-02	1.1
1971-04-28	10.88		1979-07-03	1.1
1971-04-29	10.69		1979-07-04	1.1
1971-04-30	10.69		1979-07-05	1.1
1971-05-01	10.35		1979-07-06	1.1
1971-05-02	10.04		1979-07-07	1.1
1971-05-03	9.1		1979-07-08	1.05
1971-05-04	8.95		1979-07-09	1.05
1971-05-05	8.95		1979-07-10	1.05
1971-05-06	8.95		1979-07-11	1.05
1971-05-07	8.95		1979-07-12	1
1971-05-08	8.64		1979-07-13	1
1971-05-09	7.71		1979-07-14	1
1971-05-10	7.71		1979-07-15	0.95
1971-05-11	7.55		1979-07-16	0.9
1971-05-12	7.4		1979-07-17	0.9
1971-05-13	6.86		1979-07-18	0.9
1971-05-14	6.73		1979-07-19	0.9
1971-05-15	6.46		1979-07-20	0.87
1971-05-16	6.19		1979-07-21	0.87
1971-05-17	5.65		1979-07-22	0.84
1971-05-18	5.51		1979-07-23	0.84
1971-05-19	5.11		1979-07-24	0.81
1971-05-20	4.84		1979-07-25	0.78
1971-05-21	4.37		1979-07-26	0.75
1971-05-22	4.37		1979-07-27	0.75
1971-05-23	4.26		1979-07-28	0.72
1971-05-24	3.93		1979-07-29	0.69
1971-05-25	3.82		1979-07-30	0.69
1971-05-26	3.71		1979-07-31	0.66
1971-05-27	3.71		1979-08-01	0.66
1971-05-28	3.38		1979-08-02	0.63
1971-05-29	3.05		1979-08-03	0.63
1971-05-30	3.05		1979-08-04	0.6
1971-05-31	2.83		1979-08-05	0.6
1971-06-01	2.83		1979-08-06	0.6
1971-06-02	2.72		1979-08-07	0.6
1971-06-03	2.61		1979-08-08	0.6
1971-06-04	2.61		1979-08-09	0.63
1971-06-05	2.61		1979-08-10	0.63
1971-06-06	2.61		1979-08-11	0.63
1971-06-07	2.42		1979-08-12	0.63
1971-06-08	2.16		1979-08-13	0.63
1971-06-09	2.16		1979-08-14	0.63
1971-06-10	2.09		1979-08-15	0.63
1971-06-11	2.09		1979-08-16	0.63
1971-06-12	2.09		1979-08-17	0.63
1971-06-13	2.09		1979-08-18	0.63
1971-06-14	1.93		1979-08-19	0.63
1971-06-15	1.92		1979-08-20	0.63
1971-06-16	1.92		1979-08-21	0.63
1971-06-17	1.85		1979-08-22	0.63
1971-06-18	1.77		1979-08-23	0.63
1971-06-19	1.77		1979-08-24	0.63
1971-06-20	1.77		1979-08-25	0.63
1971-06-21	0.64		1979-08-26	0.63
1971-09-23	0.52		1979-08-27	0.6
1971-09-24	0.52		1979-08-28	0.6
1971-09-25	0.52		1979-08-29	0.58
1971-09-26	0.64		1979-08-30	0.56
1971-09-27	0.64		1979-08-31	0.56
1971-09-28	0.64		1979-09-01	0.56
1971-09-29	0.64		1979-09-02	0.56
1971-09-30	0.64		1979-09-03	0.56
1971-10-01	0.58		1979-09-04	0.56
1971-10-02	0.58		1979-09-05	0.56
1971-10-03	0.58		1979-09-06	0.56
1971-10-04	0.64		1979-09-07	0.56
1971-10-05	0.64		1979-09-08	0.56
1971-10-06	0.64		1979-09-09	0.54
1971-10-07	0.64		1979-09-10	0.56
1971-10-08	0.64		1979-09-11	0.56
1971-10-09	0.64		1979-09-12	0.56
1971-10-10	0.64		1979-09-13	0.56
1971-10-11	0.64		1979-09-14	0.56
1971-10-12	0.64		1979-09-15	0.56
1971-10-13	0.64		1979-09-16	0.58
1971-10-14	0.64		1979-09-17	0.58
1971-10-15	0.64		1979-09-18	0.58
1971-10-16	0.64		1979-09-19	0.58
1971-10-17	0.64		1979-09-20	0.6
1971-10-18	0.64		1979-09-21	0.6
1971-10-19	0.52		1979-09-22	0.6
1971-10-20	0.52		1980-06-22	1.87
1971-10-21	0.52		1980-06-23	1.87
1971-10-22	0.52		1980-06-24	1.87
1971-10-23	0.52		1980-06-25	1.87
1971-10-24	0.52		1980-06-26	1.87
1971-10-25	0.52		1980-06-27	1.49
1971-10-26	0.58		1980-06-28	1.49
1971-10-27	0.64		1980-06-29	1.49
1971-10-28	0.64		1980-06-30	1.49
1971-10-29	0.58		1980-07-01	1.68
1971-10-30	0.58		1980-07-02	1.68
1971-10-31	0.58		1980-07-03	1.68
1971-11-01	0.58		1980-07-04	1.68
1971-11-02	0.52		1980-07-05	1.49
1971-11-03	0.52		1980-07-06	1.49
1971-11-04	0.52		1980-07-07	1.3
1971-11-05	0.52		1980-07-08	1.3
1971-11-06	0.52		1980-07-09	1.3
1971-11-07	0.52		1980-07-10	1.49
1971-11-08	0.76		1980-07-11	1.49
1971-11-09	0.76		1980-07-12	1.3
1971-11-10	0.76		1980-07-13	1.3
1971-11-11	0.76		1980-07-14	1.49
1971-11-12	0.76		1980-07-15	1.49
1971-11-13	0.64		1980-07-16	1.49
1971-11-14	0.64		1980-07-17	1.3
1971-11-15	0.64		1980-07-18	1.2
1971-11-16	0.64		1980-07-19	1.2
1971-11-17	0.64		1980-07-20	1.2
1971-11-18	13.09		1980-07-21	1.2
1971-11-19	2.39		1980-07-22	1.2
1971-11-20	2.16		1980-07-23	1.2
1971-11-21	2.16		1980-07-24	1.2
1971-11-22	2.16		1980-07-25	1.2
1971-11-23	2.39		1980-07-26	1.2
1971-11-24	2.39		1980-07-27	1
1971-11-25	2.39		1980-07-28	1
1971-11-26	2.39		1980-07-29	1
1971-11-27	2.76		1980-07-30	1.1
1971-11-28	3.87		1980-07-31	1
1971-11-29	3		1980-08-01	1
1971-11-30	2.76		1980-08-02	1
1971-12-01	2.27		1980-08-03	1.1
1971-12-02	1.91		1980-08-04	1.1
1971-12-03	1.91		1980-08-05	1
1971-12-04	1.79		1980-08-06	1
1971-12-05	1.55		1980-08-07	1
1971-12-06	1.55		1980-08-08	1
1971-12-07	1.55		1980-08-09	1
1971-12-08	31.4		1980-08-10	1
1971-12-09	31.4		1980-08-11	1
1971-12-10	45		1980-08-12	1
1971-12-11	37.4		1980-08-13	1
1971-12-12	32.6		1980-08-14	0.9
1971-12-13	29		1980-08-15	0.9
1971-12-14	21.82		1980-08-16	0.9
1971-12-15	21.82		1980-08-17	0.9
1971-12-16	20.89		1980-08-18	0.8
1971-12-17	17.63		1980-08-19	0.8
1971-12-18	13.15		1980-08-20	0.8
1971-12-19	11.57		1980-08-21	0.9
1971-12-20	8.51		1980-08-22	0.8
1971-12-21	7.06		1980-08-23	0.9
1971-12-22	5.32		1980-08-24	0.8
1971-12-23	4.74		1980-08-25	0.8
1971-12-24	4.16		1980-08-26	0.8
1971-12-25	3.58		1980-08-27	0.8
1971-12-26	3		1980-08-28	0.9
1971-12-27	3		1980-08-29	0.9
1971-12-28	3		1980-08-30	0.9
1971-12-29	3.58		1980-08-31	0.9
1971-12-30	10.38		1980-09-01	0.9
1971-12-31	8.8		1980-09-02	0.9
1972-01-01	7.06		1980-09-03	0.9
1972-01-02	6.48		1980-09-04	0.9
1972-01-03	5.9		1980-09-05	0.9
1972-01-04	5.9		1980-09-06	0.9
1972-01-05	5.9		1980-09-07	1
1972-01-06	5.9		1980-09-08	0.9
1972-01-07	5.32		1980-09-09	0.9
1972-01-08	5.32		1980-09-10	0.9
1972-01-09	5.32		1980-09-11	0.9
1972-01-10	5.32		1980-09-12	0.9
1972-01-11	5.32		1980-09-13	0.9
1972-01-12	5.32		1980-09-14	0.8
1972-01-13	5.32		1980-09-15	0.8
1972-01-14	5.32		1980-09-16	0.8
1972-01-15	15.12		1980-09-17	0.8
1972-01-16	11.17		1980-09-18	0.8
1972-01-17	8.8		1980-09-19	0.8
1972-01-18	7.64		1980-09-20	0.8
1972-01-19	7.06		1980-09-21	0.8
1972-01-20	7.06		1980-09-22	0.8
1972-01-21	7.06		1981-06-22	2.09
1972-01-22	7.06		1981-06-23	2.09
1972-01-23	10.38		1981-06-24	2.09
1972-01-24	8.8		1981-06-25	2.09
1972-01-25	8.22		1981-06-26	1.96
1972-01-26	8.22		1981-06-27	1.96
1972-01-27	8.22		1981-06-28	1.96
1972-01-28	8.8		1981-06-29	1.71
1972-01-29	8.8		1981-06-30	1.71
1972-01-30	9.59		1981-07-01	1.71
1972-01-31	9.59		1981-07-02	1.58
1972-02-01	7.64		1981-07-03	1.45
1972-02-02	7.64		1981-07-04	1.58
1972-02-03	7.06		1981-07-05	1.45
1972-02-04	7.06		1981-07-06	1.33
1972-02-05	7.06		1981-07-07	1.33
1972-02-06	7.06		1981-07-08	1.33
1972-02-07	7.06		1981-07-09	1.33
1972-02-08	7.06		1981-07-10	1.33
1972-02-09	10.38		1981-07-11	1.33
1972-02-10	8.8		1981-07-12	1.33
1972-02-11	8.8		1981-07-13	1.13
1972-02-12	8.8		1981-07-14	1.13
1972-02-13	9.59		1981-07-15	1.13
1972-02-14	9.59		1981-07-16	1.2
1972-02-15	9.59		1981-07-17	1.13
1972-02-16	9.59		1981-07-18	1.13
1972-02-17	9.59		1981-07-19	1.13
1972-02-18	12.75		1981-07-20	1.05
1972-02-19	19.49		1981-07-21	1.05
1972-02-20	16.7		1981-07-22	1.05
1972-02-21	15.12		1981-07-23	1.05
1972-02-22	13.54		1981-07-24	1.05
1972-02-23	11.17		1981-07-25	1.05
1972-02-24	11.17		1981-07-26	1.05
1972-02-25	9.59		1981-07-27	0.98
1972-02-26	8.8		1981-07-28	0.98
1972-02-27	8.8		1981-07-29	0.98
1972-02-28	8.8		1981-07-30	0.98
1972-02-29	8.8		1981-07-31	0.91
1972-03-01	8.8		1981-08-01	0.91
1972-03-02	8.8		1981-08-02	0.91
1972-03-03	8.8		1981-08-03	0.91
1972-03-04	10.38		1981-08-04	0.91
1972-03-05	10.38		1981-08-05	0.91
1972-03-06	12.75		1981-08-06	0.98
1972-03-07	12.75		1981-08-07	0.98
1972-03-08	12.75		1981-08-08	0.98
1972-03-09	12.75		1981-08-09	0.91
1972-03-10	11.96		1981-08-10	0.91
1972-03-11	11.96		1981-08-11	0.91
1972-03-12	11.96		1981-08-12	0.91
1972-03-13	11.96		1981-08-13	0.91
1972-03-14	11.96		1981-08-14	0.91
1972-03-15	13.54		1981-08-15	0.91
1972-03-16	13.54		1981-08-16	0.84
1972-03-17	35.6		1981-08-17	0.84
1972-03-18	32		1981-08-18	0.84
1972-03-19	32		1981-08-19	0.84
1972-03-20	32		1981-08-20	0.84
1972-03-21	43.97		1981-08-21	0.84
1972-03-22	93.46		1981-08-22	0.84
1972-03-23	72.25		1981-08-23	0.84
1972-03-24	60.48		1981-08-24	0.84
1972-03-25	50.07		1981-08-25	0.91
1972-03-26	50.07		1981-08-26	0.91
1972-03-27	41.34		1981-08-27	0.84
1972-03-28	36.79		1981-08-28	0.84
1972-03-29	29.33		1981-08-29	0.84
1972-03-30	29.33		1981-08-30	0.84
1972-03-31	29.33		1981-08-31	0.84
1972-04-01	31.4		1981-09-01	0.84
1972-04-02	30.7		1981-09-02	0.84
1972-04-03	30.7		1981-09-03	0.84
1972-04-04	30		1981-09-04	0.84
1972-04-05	26.5		1981-09-05	0.84
1972-04-06	26.5		1981-09-06	0.84
1972-04-07	26.5		1981-09-07	0.84
1972-04-08	25.9		1981-09-08	0.84
1972-04-09	25.9		1981-09-09	0.84
1972-04-10	25.9		1981-09-10	0.84
1972-04-11	26.5		1981-09-11	0.76
1972-04-12	29.3		1981-09-12	0.76
1972-04-13	30.7		1981-09-13	0.76
1972-04-14	26.5		1981-09-14	0.76
1972-04-15	24.7		1981-09-15	0.77
1972-04-16	24.7		1981-09-16	0.77
1972-04-17	24.7		1981-09-17	0.77
1972-04-18	25.3		1981-09-18	0.77
1972-04-19	23.5		1981-09-19	0.77
1972-04-20	23.5		1981-09-20	0.78
1972-04-21	22.9		1981-09-21	0.78
1972-04-22	22.9		1981-09-22	0.78
1972-04-23	22.9		1982-06-22	1.58
1972-04-24	23.5		1982-06-23	1.63
1972-04-25	22.3		1982-06-24	1.63
1972-04-26	20.5		1982-06-25	1.51
1972-04-27	20.5		1982-06-26	1.51
1972-04-28	20.5		1982-06-27	1.4
1972-04-29	20.5		1982-06-28	1.4
1972-04-30	20.5		1982-06-29	1.4
1972-05-01	20.5		1982-06-30	1.4
1972-05-02	18.85		1982-07-01	1.4
1972-05-03	18.3		1982-07-02	1.51
1972-05-04	18.3		1982-07-03	1.51
1972-05-05	18.3		1982-07-04	1.4
1972-05-06	16.1		1982-07-05	1.28
1972-05-07	15		1982-07-06	1.4
1972-05-08	15		1982-07-07	1.4
1972-05-09	15		1982-07-08	1.4
1972-05-10	14		1982-07-09	1.4
1972-05-11	12.5		1982-07-10	1.4
1972-05-12	12.5		1982-07-11	1.4
1972-05-13	12.5		1982-07-12	1.4
1972-05-14	12		1982-07-13	1.28
1972-05-15	12		1982-07-14	1.28
1972-05-16	11		1982-07-15	1.17
1972-05-17	10.5		1982-07-16	1.17
1972-05-18	10		1982-07-17	1.17
1972-05-19	8.92		1982-07-18	1.17
1972-05-20	8.56		1982-07-19	1.17
1972-05-21	8.2		1982-07-20	1.02
1972-05-22	7.84		1982-07-21	1.02
1972-05-23	7.84		1982-07-22	1.02
1972-05-24	7.12		1982-07-23	1.45
1972-05-25	6.76		1982-07-24	1.02
1972-05-26	6.76		1982-07-25	1.02
1972-05-27	6.76		1982-07-26	1.02
1972-05-28	6.4		1982-07-27	1.02
1972-05-29	6.4		1982-07-28	1.02
1972-05-30	6.4		1982-07-29	0.98
1972-05-31	6.12		1982-07-30	0.98
1972-06-01	5.84		1982-07-31	0.98
1972-06-02	5.56		1982-08-01	0.98
1972-06-03	5.56		1982-08-02	0.95
1972-06-04	5.56		1982-08-03	0.91
1972-06-05	5		1982-08-04	0.91
1972-06-06	5		1982-08-05	0.88
1972-06-07	5		1982-08-06	0.91
1972-06-08	5		1982-08-07	0.88
1972-06-09	5		1982-08-08	0.84
1972-06-10	4.72		1982-08-09	0.84
1972-06-11	4.72		1982-08-10	0.84
1972-06-12	4.72		1982-08-11	0.81
1972-06-13	4.72		1982-08-12	0.81
1972-06-14	4.72		1982-08-13	0.81
1972-06-15	4.44		1982-08-14	0.81
1972-06-16	4.16		1982-08-15	0.81
1972-06-17	4.16		1982-08-16	0.77
1972-06-18	4.16		1982-08-17	0.77
1972-06-19	4.16		1982-08-18	0.77
1972-06-20	4.16		1982-08-19	0.74
1972-06-21	0.98		1982-08-20	0.7
1972-09-23	0.98		1982-08-21	0.7
1972-09-24	0.98		1982-08-22	0.68
1972-09-25	0.98		1982-08-23	0.66
1972-09-26	0.98		1982-08-24	0.66
1972-09-27	0.98		1982-08-25	0.64
1972-09-28	0.98		1982-08-26	0.64
1972-09-29	0.98		1982-08-27	0.64
1972-09-30	0.98		1982-08-28	0.64
1972-10-01	0.98		1982-08-29	0.66
1972-10-02	0.98		1982-08-30	0.66
1972-10-03	0.98		1982-08-31	0.68
1972-10-04	0.98		1982-09-01	0.68
1972-10-05	0.98		1982-09-02	0.7
1972-10-06	0.98		1982-09-03	0.7
1972-10-07	0.98		1982-09-04	0.74
1972-10-08	0.98		1982-09-05	0.74
1972-10-09	0.98		1982-09-06	0.74
1972-10-10	0.98		1982-09-07	0.77
1972-10-11	0.87		1982-09-08	0.77
1972-10-12	0.87		1982-09-09	0.77
1972-10-13	0.87		1982-09-10	0.77
1972-10-14	0.76		1982-09-11	0.77
1972-10-15	0.76		1982-09-12	0.77
1972-10-16	0.76		1982-09-13	0.77
1972-10-17	0.76		1982-09-14	0.77
1972-10-18	0.76		1982-09-15	0.77
1972-10-19	0.76		1982-09-16	0.77
1972-10-20	0.65		1982-09-17	0.77
1972-10-21	0.65		1982-09-18	0.77
1972-10-22	0.65		1982-09-19	0.77
1972-10-23	0.65		1982-09-20	0.77
1972-10-24	0.65		1982-09-21	0.77
1972-10-25	0.65		1982-09-22	0.77
1972-10-26	0.6		1983-06-22	2.31
1972-10-27	0.6		1983-06-23	2.31
1972-10-28	0.6		1983-06-24	2.17
1972-10-29	0.6		1983-06-25	2.02
1972-10-30	0.6		1983-06-26	2.05
1972-10-31	0.6		1983-06-27	2.02
1972-11-01	0.5		1983-06-28	2.02
1972-11-02	0.5		1983-06-29	1.73
1972-11-03	0.5		1983-06-30	1.73
1972-11-04	11.96		1983-07-01	1.73
1972-11-05	3.58		1983-07-02	1.59
1972-11-06	2		1983-07-03	1.44
1972-11-07	2		1983-07-04	1.44
1972-11-08	1.45		1983-07-05	1.44
1972-11-09	1.25		1983-07-06	1.44
1972-11-10	1.25		1983-07-07	1.44
1972-11-11	1.25		1983-07-08	1.44
1972-11-12	1.25		1983-07-09	1.44
1972-11-13	1.25		1983-07-10	1.22
1972-11-14	1.25		1983-07-11	1.22
1972-11-15	1.25		1983-07-12	1.22
1972-11-16	1.25		1983-07-13	1.22
1972-11-17	1.7		1983-07-14	1.22
1972-11-18	1.7		1983-07-15	1.22
1972-11-19	1.7		1983-07-16	1.22
1972-11-20	1.7		1983-07-17	1.22
1972-11-21	1.7		1983-07-18	1.22
1972-11-22	2.25		1983-07-19	0.99
1972-11-23	2.25		1983-07-20	1.14
1972-11-24	2.25		1983-07-21	1.14
1972-11-25	2.6		1983-07-22	1.07
1972-11-26	2.6		1983-07-23	0.99
1972-11-27	3		1983-07-24	0.99
1972-11-28	3		1983-07-25	0.99
1972-11-29	3.58		1983-07-26	0.99
1972-11-30	6.83		1983-07-27	0.99
1972-12-01	12.2		1983-07-28	0.99
1972-12-02	10.1		1983-07-29	0.99
1972-12-03	8.6		1983-07-30	0.99
1972-12-04	8.6		1983-07-31	0.99
1972-12-05	8.6		1983-08-01	0.99
1972-12-06	8.6		1983-08-02	0.92
1972-12-07	7.63		1983-08-03	0.84
1972-12-08	7		1983-08-04	0.84
1972-12-09	6.46		1983-08-05	0.84
1972-12-10	6.46		1983-08-06	0.84
1972-12-11	6.46		1983-08-07	0.84
1972-12-12	11.75		1983-08-08	0.84
1972-12-13	1.75		1983-08-09	0.84
1972-12-14	1.75		1983-08-10	0.84
1972-12-15	1.75		1983-08-11	0.84
1972-12-16	6.46		1983-08-12	0.84
1972-12-17	5.7		1983-08-13	0.84
1972-12-18	4.97		1983-08-14	0.92
1972-12-19	4.55		1983-08-15	0.92
1972-12-20	4.18		1983-08-16	8.84
1972-12-21	4.18		1983-08-17	0.84
1972-12-22	3.8		1983-08-18	0.76
1972-12-23	3.42		1983-08-19	0.76
1972-12-24	3.25		1983-08-20	0.76
1972-12-25	2.95		1983-08-21	0.76
1972-12-26	2.8		1983-08-22	0.76
1972-12-27	2.8		1983-08-23	0.76
1972-12-28	2.65		1983-08-24	0.76
1972-12-29	2.5		1983-08-25	0.76
1972-12-30	2.35		1983-08-26	0.76
1972-12-31	2.35		1983-08-27	0.78
1973-01-01	2.22		1983-08-28	0.78
1973-01-02	2.22		1983-08-29	0.76
1973-01-03	2.22		1983-08-30	0.76
1973-01-04	2.22		1983-08-31	0.76
1973-01-05	2.22		1983-09-01	0.76
1973-01-06	2.22		1983-09-02	0.76
1973-01-07	2.22		1983-09-03	0.76
1973-01-08	2.35		1983-09-04	0.76
1973-01-09	2.35		1983-09-05	0.78
1973-01-10	2.35		1983-09-06	0.78
1973-01-11	2.5		1983-09-07	0.76
1973-01-12	2.5		1983-09-08	0.76
1973-01-13	2.5		1983-09-09	0.69
1973-01-14	2.5		1983-09-10	0.69
1973-01-15	2.8		1983-09-11	0.69
1973-01-16	3.8		1983-09-12	0.69
1973-01-17	3.6		1983-09-13	0.69
1973-01-18	3.25		1983-09-14	0.76
1973-01-19	3.1		1983-09-15	0.76
1973-01-20	2.95		1983-09-16	0.76
1973-01-21	2.95		1983-09-17	0.69
1973-01-22	2.95		1983-09-18	0.69
1973-01-23	2.95		1983-09-19	0.76
1973-01-24	3.42		1983-09-20	0.76
1973-01-25	3.25		1983-09-21	0.76
1973-01-26	3.25		1983-09-22	0.76
1973-01-27	3.25		1984-06-22	1.29
1973-01-28	3.25		1984-06-23	1.18
1973-01-29	10.2		1984-06-24	1.18
1973-01-30	10.2		1984-06-25	1.18
1973-01-31	10.2		1984-06-26	1.07
1973-02-01	8.6		1984-06-27	1.18
1973-02-02	8.3		1984-06-28	1.18
1973-02-03	7.25		1984-06-29	1.07
1973-02-04	6.75		1984-06-30	1.07
1973-02-05	6.46		1984-07-01	0.96
1973-02-06	5.45		1984-07-02	0.96
1973-02-07	5.45		1984-07-03	0.96
1973-02-08	5.2		1984-07-04	0.76
1973-02-09	5.2		1984-07-05	0.85
1973-02-10	5.2		1984-07-06	0.76
1973-02-11	6.75		1984-07-07	0.85
1973-02-12	6.18		1984-07-08	0.76
1973-02-13	6.18		1984-07-09	0.67
1973-02-14	6.18		1984-07-10	0.76
1973-02-15	6.18		1984-07-11	0.67
1973-02-16	5.94		1984-07-12	0.76
1973-02-17	5.94		1984-07-13	0.67
1973-02-18	5.94		1984-07-14	0.76
1973-02-19	5.94		1984-07-15	0.67
1973-02-20	5.94		1984-07-16	0.76
1973-02-21	5.94		1984-07-17	0.67
1973-02-22	6.75		1984-07-18	0.67
1973-02-23	11.3		1984-07-19	0.67
1973-02-24	10.1		1984-07-20	0.67
1973-02-25	8.3		1984-07-21	0.67
1973-02-26	8		1984-07-22	0.67
1973-02-27	7.25		1984-07-23	0.67
1973-02-28	7		1984-07-24	0.76
1973-03-01	5.94		1984-07-25	0.67
1973-03-02	5.94		1984-07-26	0.67
1973-03-03	5.94		1984-07-27	0.67
1973-03-04	15		1984-07-28	0.67
1973-03-05	14		1984-07-29	0.67
1973-03-06	11.3		1984-07-30	0.76
1973-03-07	10.7		1984-07-31	0.67
1973-03-08	10.7		1984-08-01	0.67
1973-03-09	9		1984-08-02	0.58
1973-03-10	8.6		1984-08-03	0.67
1973-03-11	7.63		1984-08-04	0.58
1973-03-12	6.75		1984-08-05	0.67
1973-03-13	6.18		1984-08-06	0.58
1973-03-14	6.18		1984-08-07	0.67
1973-03-15	6.18		1984-08-08	0.58
1973-03-16	5.45		1984-08-09	0.67
1973-03-17	5.45		1984-08-10	0.58
1973-03-18	5.45		1984-08-11	0.49
1973-03-19	5.7		1984-08-12	0.49
1973-03-20	5.2		1984-08-13	0.49
1973-03-21	5.2		1984-08-14	0.4
1973-03-22	5.2		1984-08-15	0.4
1973-03-23	5.45		1984-08-16	0.33
1973-03-24	5.45		1984-08-17	0.26
1973-03-25	4.97		1984-08-18	0.33
1973-03-26	4.75		1984-08-19	0.26
1973-03-27	4.75		1984-08-20	0.33
1973-03-28	4.75		1984-08-21	0.33
1973-03-29	4.55		1984-08-22	0.33
1973-03-30	4.55		1984-08-23	0.33
1973-03-31	4.55		1984-08-24	0.4
1973-04-01	4.18		1984-08-25	0.4
1973-04-02	4.18		1984-08-26	0.4
1973-04-03	4.18		1984-08-27	0.4
1973-04-04	3.8		1984-08-28	0.49
1973-04-05	3.8		1984-08-29	0.49
1973-04-06	3.8		1984-08-30	0.49
1973-04-07	3.8		1984-08-31	0.49
1973-04-08	3.8		1984-09-01	0.58
1973-04-09	4.18		1984-09-02	0.49
1973-04-10	4		1984-09-03	0.58
1973-04-11	3.8		1984-09-04	0.49
1973-04-12	3.1		1984-09-05	0.58
1973-04-13	3.1		1984-09-06	0.49
1973-04-14	3.1		1984-09-07	0.58
1973-04-15	3.42		1984-09-08	0.49
1973-04-16	3.6		1984-09-09	0.4
1973-04-17	3.8		1984-09-10	0.49
1973-04-18	3.6		1984-09-11	0.49
1973-04-19	3.6		1984-09-12	0.4
1973-04-20	3.25		1984-09-13	0.49
1973-04-21	3.25		1984-09-14	0.4
1973-04-22	3.25		1984-09-15	0.4
1973-04-23	3.1		1984-09-16	0.4
1973-04-24	3.1		1984-09-17	0.49
1973-04-25	2.65		1984-09-18	0.4
1973-04-26	2.65		1984-09-19	0.4
1973-04-27	2.65		1984-09-20	0.49
1973-04-28	2.65		1984-09-21	0.4
1973-04-29	2.22		1984-09-22	0.4
1973-04-30	2.22		1985-06-22	1.56
1973-05-01	2.22		1985-06-23	1.56
1973-05-02	2.35		1985-06-24	1.44
1973-05-03	2.35		1985-06-25	1.56
1973-05-04	2.35		1985-06-26	1.44
1973-05-05	2.22		1985-06-27	1.44
1973-05-06	2.22		1985-06-28	1.44
1973-05-07	2.08		1985-06-29	1.32
1973-05-08	2.08		1985-06-30	1.32
1973-05-09	2.08		1985-07-01	1.32
1973-05-10	2.22		1985-07-02	1.2
1973-05-11	2.22		1985-07-03	1.32
1973-05-12	1.96		1985-07-04	1.2
1973-05-13	1.96		1985-07-05	1.2
1973-05-14	1.96		1985-07-06	1.2
1973-05-15	1.84		1985-07-07	1.32
1973-05-16	1.84		1985-07-08	1.2
1973-05-17	1.75		1985-07-09	1.14
1973-05-18	1.65		1985-07-10	1.14
1973-05-19	1.65		1985-07-11	1.14
1973-05-20	1.65		1985-07-12	1.14
1973-05-21	1.75		1985-07-13	1.14
1973-05-22	1.75		1985-07-14	1.08
1973-05-23	1.75		1985-07-15	1.14
1973-05-24	1.75		1985-07-16	1.08
1973-05-25	1.65		1985-07-17	1.14
1973-05-26	1.65		1985-07-18	1.08
1973-05-27	1.54		1985-07-19	1.08
1973-05-28	1.54		1985-07-20	1.08
1973-05-29	1.54		1985-07-21	1.08
1973-05-30	1.43		1985-07-22	1.14
1973-05-31	1.43		1985-07-23	1.14
1973-06-01	1.43		1985-07-24	1.08
1973-06-02	1.43		1985-07-25	1.14
1973-06-03	1.43		1985-07-26	1.08
1973-06-04	1.43		1985-07-27	1.14
1973-06-05	1.43		1985-07-28	1.08
1973-06-06	1.32		1985-07-29	1.08
1973-06-07	1.32		1985-07-30	1.08
1973-06-08	1.32		1985-07-31	1.08
1973-06-09	1.32		1985-08-01	1.02
1973-06-10	1.32		1985-08-02	1.08
1973-06-11	1.23		1985-08-03	1.02
1973-06-12	1.23		1985-08-04	1.08
1973-06-13	1.16		1985-08-05	1.02
1973-06-14	1.16		1985-08-06	1.02
1973-06-15	1.16		1985-08-07	1.02
1973-06-16	1.16		1985-08-08	0.96
1973-06-17	1.16		1985-08-09	1.02
1973-06-18	1.08		1985-08-10	0.96
1973-06-19	1.08		1985-08-11	1.02
1973-06-20	1		1985-08-12	0.96
1973-06-21	0.61		1985-08-13	1.02
1973-09-23	0.61		1985-08-14	0.96
1973-09-24	0.57		1985-08-15	0.9
1973-09-25	0.57		1985-08-16	1.02
1973-09-26	0.53		1985-08-17	0.96
1973-09-27	0.53		1985-08-18	1.02
1973-09-28	0.53		1985-08-19	0.96
1973-09-29	0.53		1985-08-20	1.02
1973-09-30	0.51		1985-08-21	0.96
1973-10-01	0.51		1985-08-22	1.02
1973-10-02	0.51		1985-08-23	0.96
1973-10-03	0.53		1985-08-24	0.96
1973-10-04	0.53		1985-08-25	0.9
1973-10-05	0.53		1985-08-26	0.96
1973-10-06	0.53		1985-08-27	0.9
1973-10-07	0.53		1985-08-28	0.96
1973-10-08	0.53		1985-08-29	0.9
1973-10-09	0.53		1985-08-30	0.96
1973-10-10	0.53		1985-08-31	0.9
1973-10-11	0.53		1985-09-01	0.96
1973-10-12	0.53		1985-09-02	0.9
1973-10-13	0.53		1985-09-03	0.96
1973-10-14	0.53		1985-09-04	0.9
1973-10-15	0.53		1985-09-05	0.9
1973-10-16	0.53		1985-09-06	0.84
1973-10-17	0.53		1985-09-07	0.9
1973-10-18	0.53		1985-09-08	0.84
1973-10-19	0.53		1985-09-09	0.9
1973-10-20	0.53		1985-09-10	0.84
1973-10-21	0.53		1985-09-11	0.9
1973-10-22	0.53		1985-09-12	0.84
1973-10-23	0.53		1985-09-13	0.9
1973-10-24	0.53		1985-09-14	0.84
1973-10-25	0.53		1985-09-15	0.84
1973-10-26	0.55		1985-09-16	0.84
1973-10-27	0.57		1985-09-17	0.84
1973-10-28	0.57		1985-09-18	0.84
1973-10-29	0.57		1985-09-19	0.78
1973-10-30	0.57		1985-09-20	0.84
1973-10-31	0.57		1985-09-21	0.78
1973-11-01	0.57		1985-09-22	0.84
1973-11-02	0.57		1986-06-22	2.28
1973-11-03	0.57		1986-06-23	2.28
1973-11-04	0.57		1986-06-24	2.28
1973-11-05	0.57		1986-06-25	2.15
1973-11-06	0.57		1986-06-26	1.89
1973-11-07	0.57		1986-06-27	2.02
1973-11-08	0.57		1986-06-28	2.02
1973-11-09	0.57		1986-06-29	1.89
1973-11-10	0.57		1986-06-30	1.76
1973-11-11	0.57		1986-07-01	1.89
1973-11-12	0.57		1986-07-02	1.89
1973-11-13	0.57		1986-07-03	1.76
1973-11-14	0.57		1986-07-04	1.89
1973-11-15	0.64		1986-07-05	1.89
1973-11-16	0.64		1986-07-06	1.89
1973-11-17	0.64		1986-07-07	1.76
1973-11-18	0.57		1986-07-08	1.89
1973-11-19	0.57		1986-07-09	1.89
1973-11-20	0.57		1986-07-10	1.76
1973-11-21	0.64		1986-07-11	1.76
1973-11-22	0.64		1986-07-12	1.76
1973-11-23	0.64		1986-07-13	1.63
1973-11-24	0.86		1986-07-14	1.76
1973-11-25	0.86		1986-07-15	1.63
1973-11-26	0.72		1986-07-16	1.63
1973-11-27	0.72		1986-07-17	1.5
1973-11-28	0.72		1986-07-18	1.5
1973-11-29	0.72		1986-07-19	1.5
1973-11-30	0.72		1986-07-20	1.4
1973-12-01	0.64		1986-07-21	1.4
1973-12-02	0.64		1986-07-22	1.3
1973-12-03	0.64		1986-07-23	1.5
1973-12-04	0.64		1986-07-24	1.4
1973-12-05	0.64		1986-07-25	1.4
1973-12-06	0.64		1986-07-26	1.5
1973-12-07	0.64		1986-07-27	1.3
1973-12-08	0.64		1986-07-28	1.4
1973-12-09	0.75		1986-07-29	1.3
1973-12-10	0.72		1986-07-30	1.4
1973-12-11	0.72		1986-07-31	1.2
1973-12-12	0.72		1986-08-01	1.3
1973-12-13	0.79		1986-08-02	1.2
1973-12-14	0.75		1986-08-03	1.2
1973-12-15	0.72		1986-08-04	1.1
1973-12-16	0.72		1986-08-05	1.2
1973-12-17	0.72		1986-08-06	1.1
1973-12-18	0.79		1986-08-07	1.2
1973-12-19	1.65		1986-08-08	1.1
1973-12-20	1.26		1986-08-09	1.2
1973-12-21	1.15		1986-08-10	1.1
1973-12-22	1.08		1986-08-11	1.2
1973-12-23	0.97		1986-08-12	1.1
1973-12-24	0.94		1986-08-13	1.2
1973-12-25	0.86		1986-08-14	1.1
1973-12-26	0.86		1986-08-15	1.1
1973-12-27	0.86		1986-08-16	1.2
1973-12-28	0.86		1986-08-17	1.1
1973-12-29	0.86		1986-08-18	1.1
1973-12-30	0.94		1986-08-19	1
1973-12-31	1.08		1986-08-20	1.2
1974-01-01	1.08		1986-08-21	1.1
1974-01-02	1.08		1986-08-22	1.1
1974-01-03	1.01		1986-08-23	1.1
1974-01-04	0.97		1986-08-24	1
1974-01-05	0.93		1986-08-25	1.1
1974-01-06	0.93		1986-08-26	1
1974-01-07	0.93		1986-08-27	1.1
1974-01-08	2.71		1986-08-28	1
1974-01-09	2.22		1986-08-29	1.1
1974-01-10	1.82		1986-08-30	1
1974-01-11	1.53		1986-08-31	1.2
1974-01-12	1.42		1986-09-01	1
1974-01-13	1.42		1986-09-02	1.1
1974-01-14	1.42		1986-09-03	1
1974-01-15	10.93		1986-09-04	0.9
1974-01-16	6.52		1986-09-05	1
1974-01-17	6.52		1986-09-06	0.9
1974-01-18	5.69		1986-09-07	0.9
1974-01-19	4.89		1986-09-08	0.8
1974-01-20	4.55		1986-09-09	0.9
1974-01-21	4.55		1986-09-10	0.8
1974-01-22	4.55		1986-09-11	0.9
1974-01-23	4.77		1986-09-12	0.8
1974-01-24	4.77		1986-09-13	0.8
1974-01-25	5.12		1986-09-14	0.7
1974-01-26	4.77		1986-09-15	0.8
1974-01-27	4.77		1986-09-16	0.7
1974-01-28	4.77		1986-09-17	0.8
1974-01-29	4.66		1986-09-18	0.7
1974-01-30	4.66		1986-09-19	0.8
1974-01-31	4.55		1986-09-20	0.7
1974-02-01	4.2		1986-09-21	0.8
1974-02-02	4.2		1986-09-22	0.7
1974-02-03	4.2		1987-06-22	1.61
1974-02-04	4.2		1987-06-23	1.6
1974-02-05	4.6		1987-06-24	1.49
1974-02-06	4.66		1987-06-25	1.37
1974-02-07	4.32		1987-06-26	1.37
1974-02-08	4.2		1987-06-27	1.37
1974-02-09	4.2		1987-06-28	1.37
1974-02-10	4.2		1987-06-29	1.37
1974-02-11	4.77		1987-06-30	1.37
1974-02-12	5.81		1987-07-01	1.37
1974-02-13	14		1987-07-02	1.25
1974-02-14	11.25		1987-07-03	1.13
1974-02-15	9.75		1987-07-04	1.25
1974-02-16	9.75		1987-07-05	1.13
1974-02-17	9.75		1987-07-06	1.13
1974-02-18	9.75		1987-07-07	1.13
1974-02-19	10		1987-07-08	1.13
1974-02-20	8.37		1987-07-09	1.13
1974-02-21	7.88		1987-07-10	1.01
1974-02-22	7.38		1987-07-11	1.01
1974-02-23	7.38		1987-07-12	1.13
1974-02-24	7.38		1987-07-13	1.01
1974-02-25	7.88		1987-07-14	0.89
1974-02-26	11.94		1987-07-15	0.89
1974-02-27	38.5		1987-07-16	0.77
1974-02-28	38.5		1987-07-17	0.77
1974-03-01	29.05		1987-07-18	0.77
1974-03-02	25.5		1987-07-19	0.77
1974-03-03	20.61		1987-07-20	0.77
1974-03-04	19.05		1987-07-21	0.77
1974-03-05	15.7		1987-07-22	0.77
1974-03-06	13.5		1987-07-23	0.77
1974-03-07	13.3		1987-07-24	0.77
1974-03-08	13.3		1987-07-25	0.77
1974-03-09	13.3		1987-07-26	0.77
1974-03-10	14.6		1987-07-27	0.77
1974-03-11	15.15		1987-07-28	0.77
1974-03-12	15.7		1987-07-29	0.77
1974-03-13	20.95		1987-07-30	1.13
1974-03-14	19.65		1987-07-31	0.89
1974-03-15	19.65		1987-08-01	0.89
1974-03-16	19.65		1987-08-02	1.01
1974-03-17	5.38		1987-08-03	1.01
1974-03-18	5.38		1987-08-04	0.89
1974-03-19	5.38		1987-08-05	0.89
1974-03-20	35.7		1987-08-06	1.01
1974-03-21	35.7		1987-08-07	1.01
1974-03-22	28.12		1987-08-08	0.89
1974-03-23	24.85		1987-08-09	0.89
1974-03-24	24.85		1987-08-10	0.77
1974-03-25	24.53		1987-08-11	0.77
1974-03-26	23.6		1987-08-12	0.77
1974-03-27	23.6		1987-08-13	0.77
1974-03-28	23.6		1987-08-14	0.77
1974-03-29	26.08		1987-08-15	0.77
1974-03-30	26.08		1987-08-16	0.77
1974-03-31	26.08		1987-08-17	0.77
1974-04-01	31.5		1987-08-18	0.77
1974-04-02	27.37		1987-08-19	0.89
1974-04-03	27.37		1987-08-20	0.89
1974-04-04	27.37		1987-08-21	0.89
1974-04-05	28.5		1987-08-22	0.89
1974-04-06	25.5		1987-08-23	0.65
1974-04-07	21.6		1987-08-24	0.65
1974-04-08	21.6		1987-08-25	0.65
1974-04-09	21.6		1987-08-26	0.65
1974-04-10	22.57		1987-08-27	0.65
1974-04-11	29.25		1987-08-28	0.65
1974-04-12	26.25		1987-08-29	0.65
1974-04-13	23.24		1987-08-30	0.65
1974-04-14	20.3		1987-08-31	0.65
1974-04-15	18.45		1987-09-01	0.65
1974-04-16	16.8		1987-09-02	0.65
1974-04-17	15.7		1987-09-03	0.65
1974-04-18	15.7		1987-09-04	0.65
1974-04-19	15.7		1987-09-05	0.65
1974-04-20	14.88		1987-09-06	0.65
1974-04-21	14.88		1987-09-07	0.65
1974-04-22	14.33		1987-09-08	0.65
1974-04-23	13.3		1987-09-09	0.65
1974-04-24	12.3		1987-09-10	0.65
1974-04-25	11.5		1987-09-11	0.65
1974-04-26	10.5		1987-09-12	0.65
1974-04-27	10.1		1987-09-13	0.65
1974-04-28	9.9		1987-09-14	0.65
1974-04-29	9.06		1987-09-15	0.65
1974-04-30	8.92		1987-09-16	0.65
1974-05-01	8.05		1987-09-17	0.65
1974-05-02	7.74		1987-09-18	0.65
1974-05-03	7.46		1987-09-19	0.77
1974-05-04	6.89		1987-09-20	0.77
1974-05-05	6.89		1987-09-21	0.77
1974-05-06	6.89		1987-09-22	0.77
1974-05-07	6.89		1988-06-22	2.56
1974-05-08	6.48		1988-06-23	2.4
1974-05-09	6.36		1988-06-24	2.24
1974-05-10	6.26		1988-06-25	2.24
1974-05-11	6.16		1988-06-26	2.24
1974-05-12	5.24		1988-06-27	2.24
1974-05-13	5.24		1988-06-28	2.24
1974-05-14	5.24		1988-06-29	2.24
1974-05-15	5.48		1988-06-30	2.24
1974-05-16	5.48		1988-07-01	1.92
1974-05-17	5.28		1988-07-02	2.08
1974-05-18	5.17		1988-07-03	2.08
1974-05-19	4.95		1988-07-04	2.08
1974-05-20	4.95		1988-07-05	2.08
1974-05-21	4.73		1988-07-06	1.92
1974-05-22	4.73		1988-07-07	1.92
1974-05-23	4.51		1988-07-08	1.92
1974-05-24	4.51		1988-07-09	1.76
1974-05-25	4.43		1988-07-10	1.76
1974-05-26	4.18		1988-07-11	1.76
1974-05-27	4.18		1988-07-12	1.76
1974-05-28	4.02		1988-07-13	1.76
1974-05-29	4.02		1988-07-14	1.76
1974-05-30	3.88		1988-07-15	1.76
1974-05-31	3.8		1988-07-16	1.76
1974-06-01	3.65		1988-07-17	1.6
1974-06-02	3.65		1988-07-18	1.52
1974-06-03	3.65		1988-07-19	1.52
1974-06-04	3.43		1988-07-20	1.52
1974-06-05	3.28		1988-07-21	1.52
1974-06-06	3.17		1988-07-22	1.44
1974-06-07	3.17		1988-07-23	1.44
1974-06-08	3.17		1988-07-24	1.44
1974-06-09	3.05		1988-07-25	1.44
1974-06-10	3.05		1988-07-26	1.44
1974-06-11	3.05		1988-07-27	1.44
1974-06-12	3.11		1988-07-28	1.44
1974-06-13	3.11		1988-07-29	1.44
1974-06-14	2.98		1988-07-30	1.44
1974-06-15	2.98		1988-07-31	1.44
1974-06-16	2.9		1988-08-01	1.44
1974-06-17	2.79		1988-08-02	1.36
1974-06-18	2.79		1988-08-03	1.36
1974-06-19	2.74		1988-08-04	1.36
1974-06-20	2.62		1988-08-05	1.36
1974-06-21	0.77		1988-08-06	1.36
1974-09-23	0.77		1988-08-07	1.36
1974-09-24	0.77		1988-08-08	1.36
1974-09-25	0.77		1988-08-09	1.28
1974-09-26	0.77		1988-08-10	1.28
1974-09-27	0.77		1988-08-11	1.28
1974-09-28	0.86		1988-08-12	1.28
1974-09-29	0.86		1988-08-13	1.28
1974-09-30	0.86		1988-08-14	1.28
1974-10-01	0.86		1988-08-15	1.28
1974-10-02	0.86		1988-08-16	1.28
1974-10-03	0.86		1988-08-17	1.2
1974-10-04	0.86		1988-08-18	1.2
1974-10-05	0.86		1988-08-19	1.2
1974-10-06	0.77		1988-08-20	1.2
1974-10-07	0.77		1988-08-21	1.2
1974-10-08	0.77		1988-08-22	1.12
1974-10-09	0.77		1988-08-23	1.12
1974-10-10	0.77		1988-08-24	1.04
1974-10-11	0.77		1988-08-25	1.04
1974-10-12	0.77		1988-08-26	1.04
1974-10-13	0.77		1988-08-27	1.04
1974-10-14	0.77		1988-08-28	1.04
1974-10-15	0.77		1988-08-29	0.96
1974-10-16	0.77		1988-08-30	1.04
1974-10-17	0.77		1988-08-31	0.96
1974-10-18	0.77		1988-09-01	0.96
1974-10-19	0.68		1988-09-02	0.96
1974-10-20	0.68		1988-09-03	0.96
1974-10-21	0.68		1988-09-04	0.96
1974-10-22	0.68		1988-09-05	0.96
1974-10-23	0.68		1988-09-06	0.96
1974-10-24	0.68		1988-09-07	0.96
1974-10-25	0.68		1988-09-08	0.96
1974-10-26	0.68		1988-09-09	0.96
1974-10-27	0.68		1988-09-10	0.96
1974-10-28	0.68		1988-09-11	0.96
1974-10-29	0.68		1988-09-12	0.88
1974-10-30	0.68		1988-09-13	0.88
1974-10-31	0.68		1988-09-14	0.88
1974-11-01	0.68		1988-09-15	0.88
1974-11-02	0.68		1988-09-16	0.88
1974-11-03	0.68		1988-09-17	0.88
1974-11-04	0.68		1988-09-18	0.88
1974-11-05	0.68		1988-09-19	0.88
1974-11-06	0.68		1988-09-20	0.88
1974-11-07	0.68		1988-09-21	0.88
1974-11-08	0.68		1988-09-22	0.88
1974-11-09	0.68		1989-06-22	1.93
1974-11-10	0.68		1989-06-23	1.75
1974-11-11	0.68		1989-06-24	1.75
1974-11-12	0.68		1989-06-25	1.75
1974-11-13	0.59		1989-06-26	1.75
1974-11-14	0.59		1989-06-27	1.66
1974-11-15	0.59		1989-06-28	1.57
1974-11-16	0.59		1989-06-29	1.57
1974-11-17	0.59		1989-06-30	1.57
1974-11-18	0.59		1989-07-01	1.57
1974-11-19	0.59		1989-07-02	1.57
1974-11-20	0.59		1989-07-03	1.39
1974-11-21	0.77		1989-07-04	1.39
1974-11-22	0.77		1989-07-05	1.39
1974-11-23	0.77		1989-07-06	1.39
1974-11-24	0.68		1989-07-07	1.39
1974-11-25	0.68		1989-07-08	1.39
1974-11-26	0.68		1989-07-09	1.39
1974-11-27	0.68		1989-07-10	1.39
1974-11-28	0.77		1989-07-11	1.39
1974-11-29	0.77		1989-07-12	1.22
1974-11-30	0.77		1989-07-13	1.22
1974-12-01	0.77		1989-07-14	1.22
1974-12-02	0.77		1989-07-15	1.22
1974-12-03	0.77		1989-07-16	1.3
1974-12-04	0.77		1989-07-17	1.3
1974-12-05	1.04		1989-07-18	1.3
1974-12-06	3.35		1989-07-19	1.15
1974-12-07	2.24		1989-07-20	1.15
1974-12-08	1.76		1989-07-21	1.15
1974-12-09	1.64		1989-07-22	1.15
1974-12-10	1.4		1989-07-23	1.15
1974-12-11	1.4		1989-07-24	1.15
1974-12-12	1.4		1989-07-25	1.15
1974-12-13	5.29		1989-07-26	1.15
1974-12-14	4.1		1989-07-27	1.15
1974-12-15	3.35		1989-07-28	1.07
1974-12-16	2.75		1989-07-29	1.07
1974-12-17	2.48		1989-07-30	1.07
1974-12-18	2.48		1989-07-31	1.07
1974-12-19	2.48		1989-08-01	1
1974-12-20	3.05		1989-08-02	1
1974-12-21	3.05		1989-08-03	1
1974-12-22	3.05		1989-08-04	1
1974-12-23	3.95		1989-08-05	1
1974-12-24	4.1		1989-08-06	0.92
[truncated: 11,341 more rows]

## Sheet: Tangpang
Wet Season			Dry Season
Date	Discharge		Date	Discharge
1967-09-24	40		1968-06-23	173
1967-09-25	38		1968-06-24	171
1967-09-26	38		1968-06-25	170
1967-09-27	38		1968-06-26	163
1967-09-28	38		1968-06-27	163
1967-09-29	37		1968-06-28	161
1967-09-30	37		1968-06-29	159
1967-10-01	37		1968-06-30	156
1967-10-02	36		1968-07-01	152
1967-10-03	35		1968-07-02	149
1967-10-04	35		1968-07-03	147
1967-10-05	35		1968-07-04	146
1967-10-06	34		1968-07-05	143
1967-10-07	33		1968-07-06	140
1967-10-08	33		1968-07-07	137
1967-10-09	33		1968-07-08	135
1967-10-10	32		1968-07-09	134
1967-10-11	31		1968-07-10	133
1967-10-12	31		1968-07-11	132
1967-10-13	33		1968-07-12	129
1967-10-14	33		1968-07-13	127
1967-10-15	33		1968-07-14	125
1967-10-16	33		1968-07-15	122
1967-10-17	32		1968-07-16	120
1967-10-18	32		1968-07-17	118
1967-10-19	32		1968-07-18	117
1967-10-20	32		1968-07-19	113
1967-10-21	32		1968-07-20	112
1967-10-22	32		1968-07-21	112
1967-10-23	33		1968-07-22	110
1967-10-24	33		1968-07-23	108
1967-10-25	32		1968-07-24	108
1967-10-26	32		1968-07-25	106
1967-10-27	32		1968-07-26	106
1967-10-28	32		1968-07-27	105
1967-10-29	32		1968-07-28	103
1967-10-30	33		1968-07-29	103
1967-10-31	33		1968-07-30	101
1967-11-01	33		1968-07-31	100
1967-11-02	32		1968-08-01	100
1967-11-03	30		1968-08-02	28
1967-11-04	29		1968-08-03	98
1967-11-05	27		1968-08-04	95
1967-11-06	26		1968-08-05	93
1967-11-07	25		1968-08-06	92
1967-11-08	26		1968-08-07	91
1967-11-09	20		1968-08-08	90
1967-11-10	23		1968-08-09	89
1967-11-11	27		1968-08-10	86
1967-11-12	29		1968-08-11	84
1967-11-13	88		1968-08-12	83
1967-11-14	37		1968-08-13	82
1967-11-15	28		1968-08-14	81
1967-11-16	26		1968-08-15	80
1967-11-17	28		1968-08-16	80
1967-11-18	25		1968-08-17	79
1967-11-19	22		1968-08-18	76
1967-11-20	76		1968-08-19	76
1967-11-21	50		1968-08-20	75
1967-11-22	36		1968-08-21	74
1967-11-23	31		1968-08-22	72
1967-11-24	42		1968-08-23	71.6
1967-11-25	159		1968-08-24	70
1967-11-26	105		1968-08-25	68.9
1967-11-27	69		1968-08-26	67.9
1967-11-28	59		1968-08-27	67.3
1967-11-29	58		1968-08-28	66.5
1967-11-30	60		1968-08-29	65.8
1967-12-01	50		1968-08-30	64.4
1967-12-02	47		1968-08-31	63
1967-12-03	47		1968-09-01	58.8
1967-12-04	47		1968-09-02	61.6
1967-12-05	45		1968-09-03	60.9
1967-12-06	69		1968-09-04	60.2
1967-12-07	56		1968-09-05	58.8
1967-12-08	73		1968-09-06	58.1
1967-12-09	64		1968-09-07	57.4
1967-12-10	57		1968-09-08	56.7
1967-12-11	56		1968-09-09	56
1967-12-12	51		1968-09-10	55.3
1967-12-13	49		1968-09-11	53.9
1967-12-14	47		1968-09-12	53.5
1967-12-15	46		1968-09-13	53.2
1967-12-16	47		1968-09-14	53.2
1967-12-17	46		1968-09-15	53.2
1967-12-18	46		1968-09-16	52.5
1967-12-19	45		1968-09-17	51.8
1967-12-20	45		1968-09-18	51.8
1967-12-21	45		1968-09-19	51.8
1967-12-22	44		1968-09-20	51.1
1967-12-23	44		1968-09-21	51.1
1967-12-24	45		1968-09-22	51.1
1967-12-25	42		1969-06-22	220
1967-12-26	42		1969-06-23	215
1967-12-27	40		1969-06-24	213
1967-12-28	38		1969-06-25	212
1967-12-29	39		1969-06-26	209
1967-12-30	38		1969-06-27	206
1967-12-31	38		1969-06-28	208
1968-01-01	37		1969-06-29	195
1968-01-02	37		1969-06-30	194
1968-01-03	36		1969-07-01	191
1968-01-04	36		1969-07-02	188
1968-01-05	35		1969-07-03	182
1968-01-06	35		1969-07-04	177
1968-01-07	102		1969-07-05	181
1968-01-08	75		1969-07-06	171
1968-01-09	56		1969-07-07	168
1968-01-10	51		1969-07-08	166
1968-01-11	59		1969-07-09	163
1968-01-12	52		1969-07-10	160
1968-01-13	46		1969-07-11	158
1968-01-14	45		1969-07-12	156
1968-01-15	53		1969-07-13	155
1968-01-16	166		1969-07-14	153
1968-01-17	96		1969-07-15	151
1968-01-18	77		1969-07-16	150
1968-01-19	68		1969-07-17	146
1968-01-20	62		1969-07-18	145
1968-01-21	57		1969-07-19	144
1968-01-22	56		1969-07-20	143
1968-01-23	54		1969-07-21	142
1968-01-24	53		1969-07-22	141
1968-01-25	64		1969-07-23	137
1968-01-26	69		1969-07-24	136
1968-01-27	63		1969-07-25	134
1968-01-28	59		1969-07-26	133
1968-01-29	56		1969-07-27	130
1968-01-30	54		1969-07-28	129
1968-01-31	51		1969-07-29	127
1968-02-01	49		1969-07-30	126
1968-02-02	52		1969-07-31	126
1968-02-03	59		1969-08-01	124
1968-02-04	53		1969-08-02	134
1968-02-05	50		1969-08-03	123
1968-02-06	47		1969-08-04	123
1968-02-07	44		1969-08-05	121
1968-02-08	44		1969-08-06	119
1968-02-09	50		1969-08-07	117
1968-02-10	67		1969-08-08	116
1968-02-11	80		1969-08-09	116
1968-02-12	89		1969-08-10	112
1968-02-13	85		1969-08-11	108
1968-02-14	80		1969-08-12	107
1968-02-15	78		1969-08-13	106
1968-02-16	75		1969-08-14	105
1968-02-17	73		1969-08-15	104
1968-02-18	71		1969-08-16	103
1968-02-19	71		1969-08-17	102
1968-02-20	72		1969-08-18	101
1968-02-21	216		1969-08-19	100
1968-02-22	181		1969-08-20	98
1968-02-23	166		1969-08-21	98
1968-02-24	139		1969-08-22	97
1968-02-25	126		1969-08-23	97
1968-02-26	114		1969-08-24	97
1968-02-27	107		1969-08-25	96
1968-02-28	105		1969-08-26	96
1968-02-29	103		1969-08-27	94
1968-03-01	103		1969-08-28	92
1968-03-02	106		1969-08-29	92
1968-03-03	109		1969-08-30	92
1968-03-04	110		1969-08-31	91
1968-03-05	106		1969-09-01	91
1968-03-06	109		1969-09-02	90
1968-03-07	114		1969-09-03	89
1968-03-08	119		1969-09-04	89
1968-03-09	123		1969-09-05	88
1968-03-10	169		1969-09-06	88
1968-03-11	160		1969-09-07	87
1968-03-12	151		1969-09-08	87
1968-03-13	149		1969-09-09	86
1968-03-14	163		1969-09-10	84
1968-03-15	189		1969-09-11	82
1968-03-16	213		1969-09-12	82
1968-03-17	226		1969-09-13	80
1968-03-18	225		1969-09-14	79
1968-03-19	216		1969-09-15	79
1968-03-20	202		1969-09-16	78
1968-03-21	191		1969-09-17	78
1968-03-22	184		1969-09-18	77
1968-03-23	180		1969-09-19	78
1968-03-24	165		1969-09-20	77
1968-03-25	158		1969-09-21	77
1968-03-26	155		1969-09-22	76
1968-03-27	150		1970-06-22	81.6
1968-03-28	146		1970-06-23	80.2
1968-03-29	168		1970-06-24	78.8
1968-03-30	272		1970-06-25	78.2
1968-03-31	250		1970-06-26	77.6
1968-04-01	231		1970-06-27	76.2
1968-04-02	388		1970-06-28	75
1968-04-03	369		1970-06-29	74.3
1968-04-04	339		1970-06-30	73.6
1968-04-05	311		1970-07-01	71.7
1968-04-06	295		1970-07-02	71
1968-04-07	283		1970-07-03	70.4
1968-04-08	281		1970-07-04	69.1
1968-04-09	281		1970-07-05	68.4
1968-04-10	288		1970-07-06	67.8
1968-04-11	281		1970-07-07	66.5
1968-04-12	282		1970-07-08	65.8
1968-04-13	280		1970-07-09	64.6
1968-04-14	285		1970-07-10	63.9
1968-04-15	289		1970-07-11	63.2
1968-04-16	293		1970-07-12	62.6
1968-04-17	259		1970-07-13	62
1968-04-18	316		1970-07-14	61.3
1968-04-19	317		1970-07-15	59.4
1968-04-20	272		1970-07-16	58.8
1968-04-21	391		1970-07-17	57.6
1968-04-22	350		1970-07-18	57.6
1968-04-23	452		1970-07-19	57
1968-04-24	534		1970-07-20	57
1968-04-25	552		1970-07-21	56.4
1968-04-26	447		1970-07-22	55.8
1968-04-27	395		1970-07-23	55.2
1968-04-28	369		1970-07-24	55.2
1968-04-29	345		1970-07-25	54.6
1968-04-30	237		1970-07-26	54
1968-05-01	325		1970-07-27	53.4
1968-05-02	313		1970-07-28	52.9
1968-05-03	309		1970-07-29	52.4
1968-05-04	307		1970-07-30	51.8
1968-05-05	307		1970-07-31	51.2
1968-05-06	307		1970-08-01	50.2
1968-05-07	302		1970-08-02	49.6
1968-05-08	299		1970-08-03	49.6
1968-05-09	347		1970-08-04	49
1968-05-10	336		1970-08-05	49
1968-05-11	325		1970-08-06	48.5
1968-05-12	317		1970-08-07	48
1968-05-13	305		1970-08-08	48
1968-05-14	325		1970-08-09	47.4
1968-05-15	364		1970-08-10	46.8
1968-05-16	343		1970-08-11	46.3
1968-05-17	346		1970-08-12	45.8
1968-05-18	332		1970-08-13	45.2
1968-05-19	327		1970-08-14	44.6
1968-05-20	324		1970-08-15	44.1
1968-05-21	324		1970-08-16	44.1
1968-05-22	319		1970-08-17	43.6
1968-05-23	313		1970-08-18	43.6
1968-05-24	309		1970-08-19	43.6
1968-05-25	307		1970-08-20	43
1968-05-26	301		1970-08-21	43
1968-05-27	292		1970-08-22	43
1968-05-28	291		1970-08-23	41.5
1968-05-29	283		1970-08-24	41.5
1968-05-30	280		1970-08-25	41
1968-05-31	271		1970-08-26	41
1968-06-01	267		1970-08-27	40.5
1968-06-02	260		1970-08-28	40.5
1968-06-03	252		1970-08-29	40
1968-06-04	249		1970-08-30	40
1968-06-05	246		1970-08-31	39.5
1968-06-06	240		1970-09-01	39.5
1968-06-07	234		1970-09-02	39
1968-06-08	231		1970-09-03	39
1968-06-09	224		1970-09-04	39
1968-06-10	221		1970-09-05	38.5
1968-06-11	217		1970-09-06	38.5
1968-06-12	210		1970-09-07	38.5
1968-06-13	205		1970-09-08	38
1968-06-14	204		1970-09-09	37.5
1968-06-15	203		1970-09-10	37
1968-06-16	193		1970-09-11	37.5
1968-06-17	191		1970-09-12	37.5
1968-06-18	187		1970-09-13	37
1968-06-19	184		1970-09-14	36.5
1968-06-20	183		1970-09-15	36.5
1968-06-21	187		1970-09-16	36
1968-09-23	49		1970-09-17	36
1968-09-24	49		1970-09-18	35
1968-09-25	49		1970-09-19	35
1968-09-26	49		1970-09-20	35
1968-09-27	49		1970-09-21	35
1968-09-28	49		1970-09-22	34.5
1968-09-29	48		1971-06-22	114
1968-09-30	48		1971-06-23	111
1968-10-01	47		1971-06-24	110
1968-10-02	47		1971-06-25	108
1968-10-03	47		1971-06-26	104
1968-10-04	47		1971-06-27	103
1968-10-05	46		1971-06-28	102
1968-10-06	46		1971-06-29	102
1968-10-07	45		1971-06-30	100
1968-10-08	45		1971-07-01	98.4
1968-10-09	45		1971-07-02	96.8
1968-10-10	45		1971-07-03	94.8
1968-10-11	45		1971-07-04	92.4
1968-10-12	44		1971-07-05	90.2
1968-10-13	44		1971-07-06	89.6
1968-10-14	44		1971-07-07	87.8
1968-10-15	43		1971-07-08	87.2
1968-10-16	43		1971-07-09	85.7
1968-10-17	43		1971-07-10	83.3
1968-10-18	42		1971-07-11	82.4
1968-10-19	43		1971-07-12	81.8
1968-10-20	42		1971-07-13	81.2
1968-10-21	42		1971-07-14	80.6
1968-10-22	42		1971-07-15	77.9
1968-10-23	42		1971-07-16	76.5
1968-10-24	42		1971-07-17	74.4
1968-10-25	43		1971-07-18	73.7
1968-10-26	47		1971-07-19	73.7
1968-10-27	45		1971-07-20	73
1968-10-28	44		1971-07-21	71.8
1968-10-29	43		1971-07-22	70
1968-10-30	43		1971-07-23	70
1968-10-31	91		1971-07-24	69.4
1968-11-01	98		1971-07-25	68.2
1968-11-02	65		1971-07-26	67.6
1968-11-03	56		1971-07-27	66.4
1968-11-04	52		1971-07-28	66.4
1968-11-05	50		1971-07-29	65.2
1968-11-06	48		1971-07-30	64.6
1968-11-07	66		1971-07-31	64
1968-11-08	55		1971-08-01	64
1968-11-09	54		1971-08-02	62.8
1968-11-10	49		1971-08-03	62.5
1968-11-11	48		1971-08-04	61.3
1968-11-12	48		1971-08-05	60.4
1968-11-13	45		1971-08-06	60.4
1968-11-14	55		1971-08-07	60.4
1968-11-15	75		1971-08-08	60.4
1968-11-16	294		1971-08-09	60.4
1968-11-17	153		1971-08-10	58
1968-11-18	104		1971-08-11	57.4
1968-11-19	85		1971-08-12	56.2
1968-11-20	71		1971-08-13	55
1968-11-21	67		1971-08-14	52.9
1968-11-22	64		1971-08-15	52.9
1968-11-23	61		1971-08-16	52.2
1968-11-24	52		1971-08-17	51.5
1968-11-25	51		1971-08-18	50.8
1968-11-26	51		1971-08-19	50.8
1968-11-27	75		1971-08-20	50.1
1968-11-28	78		1971-08-21	49.7
1968-11-29	148		1971-08-22	50.1
1968-11-30	173		1971-08-23	49.4
1968-12-01	126		1971-08-24	48.7
1968-12-02	108		1971-08-25	48
1968-12-03	114		1971-08-26	47.4
1968-12-04	95		1971-08-27	46.8
1968-12-05	247		1971-08-28	46.2
1968-12-06	143		1971-08-29	46.2
1968-12-07	147		1971-08-30	45.6
1968-12-08	135		1971-08-31	45
1968-12-09	116		1971-09-01	44.4
1968-12-10	105		1971-09-02	43.8
1968-12-11	95		1971-09-03	43.2
1968-12-12	91		1971-09-04	42.6
1968-12-13	110		1971-09-05	42.6
1968-12-14	137		1971-09-06	42
1968-12-15	117		1971-09-07	41.3
1968-12-16	106		1971-09-08	41.3
1968-12-17	100		1971-09-09	40.7
1968-12-18	97		1971-09-10	40.7
1968-12-19	88		1971-09-11	40
1968-12-20	85		1971-09-12	40
1968-12-21	83		1971-09-13	40
1968-12-22	82		1971-09-14	39.4
1968-12-23	85		1971-09-15	39.4
1968-12-24	141		1971-09-16	38.7
1968-12-25	119		1971-09-17	38.7
1968-12-26	111		1971-09-18	38.7
1968-12-27	100		1971-09-19	38.1
1968-12-28	94		1971-09-20	38.7
1968-12-29	91		1971-09-21	38.7
1968-12-30	88		1971-09-22	37.4
1968-12-31	85		1972-06-22	212.4
1969-01-01	83		1972-06-23	206.5
1969-01-02	81		1972-06-24	203
1969-01-03	83		1972-06-25	198.2
1969-01-04	127		1972-06-26	191
1969-01-05	97		1972-06-27	188.6
1969-01-06	90		1972-06-28	188.6
1969-01-07	86		1972-06-29	187
1969-01-08	85		1972-06-30	186.3
1969-01-09	85		1972-07-01	185.6
1969-01-10	84		1972-07-02	182.8
1969-01-11	84		1972-07-03	179.2
1969-01-12	84		1972-07-04	175.2
1969-01-13	83		1972-07-05	169.9
1969-01-14	82		1972-07-06	166.4
1969-01-15	108		1972-07-07	162.9
1969-01-16	156		1972-07-08	161.5
1969-01-17	639		1972-07-09	160.1
1969-01-18	791		1972-07-10	158
1969-01-19	741		1972-07-11	157.2
1969-01-20	584		1972-07-12	154.8
1969-01-21	461		1972-07-13	153.2
1969-01-22	459		1972-07-14	151.6
1969-01-23	445		1972-07-15	147.9
1969-01-24	403		1972-07-16	145.1
1969-01-25	358		1972-07-17	141.4
1969-01-26	336		1972-07-18	139
1969-01-27	319		1972-07-19	135
1969-01-28	299		1972-07-20	134.3
1969-01-29	281		1972-07-21	133.6
1969-01-30	272		1972-07-22	132.2
1969-01-31	265		1972-07-23	132.9
1969-02-01	257		1972-07-24	132.9
1969-02-02	254		1972-07-25	130.8
1969-02-03	266		1972-07-26	130.8
1969-02-04	249		1972-07-27	129.4
1969-02-05	242		1972-07-28	129.4
1969-02-06	239		1972-07-29	128
1969-02-07	236		1972-07-30	127.4
1969-02-08	229		1972-07-31	126.2
1969-02-09	227		1972-08-01	125.6
1969-02-10	221		1972-08-02	124.4
1969-02-11	219		1972-08-03	123.2
1969-02-12	220		1972-08-04	121.3
1969-02-13	311		1972-08-05	119.2
1969-02-14	414		1972-08-06	118.5
1969-02-15	342		1972-08-07	118.5
1969-02-16	313		1972-08-08	117.1
1969-02-17	294		1972-08-09	116.4
1969-02-18	282		1972-08-10	115
1969-02-19	279		1972-08-11	115
1969-02-20	269		1972-08-12	114.5
1969-02-21	283		1972-08-13	114.5
1969-02-22	363		1972-08-14	112.5
1969-02-23	431		1972-08-15	111
1969-02-24	531		1972-08-16	108.4
1969-02-25	411		1972-08-17	105.2
1969-02-26	367		1972-08-18	102
1969-02-27	357		1972-08-19	98.5
1969-02-28	364		1972-08-20	95
1969-03-01	600		1972-08-21	94
1969-03-02	781		1972-08-22	92.5
1969-03-03	721		1972-08-23	92
1969-03-04	789		1972-08-24	91.5
1969-03-05	825		1972-08-25	90
1969-03-06	750		1972-08-26	88.6
1969-03-07	722		1972-08-27	86.5
1969-03-08	943		1972-08-28	85.1
1969-03-09	854		1972-08-29	83.7
1969-03-10	716		1972-08-30	83.7
1969-03-11	663		1972-08-31	83
1969-03-12	727		1972-09-01	83
1969-03-13	910		1972-09-02	82.4
1969-03-14	1233		1972-09-03	81.2
1969-03-15	860		1972-09-04	81.2
1969-03-16	801		1972-09-05	80.6
1969-03-17	820		1972-09-06	80.6
1969-03-18	810		1972-09-07	80
1969-03-19	721		1972-09-08	78.8
1969-03-20	695		1972-09-09	77
1969-03-21	679		1972-09-10	77
1969-03-22	649		1972-09-11	77
1969-03-23	634		1972-09-12	77
1969-03-24	629		1972-09-13	76.3
1969-03-25	630		1972-09-14	74.9
1969-03-26	627		1972-09-15	74.2
1969-03-27	694		1972-09-16	72.8
1969-03-28	727		1972-09-17	72.1
1969-03-29	869		1972-09-18	71.4
1969-03-30	1011		1972-09-19	70
1969-03-31	782		1972-09-20	68.2
1969-04-01	717		1972-09-21	67.6
1969-04-02	726		1972-09-22	67
1969-04-03	667		1973-06-22	103
1969-04-04	639		1973-06-23	101.4
1969-04-05	670		1973-06-24	100.6
1969-04-06	1077		1973-06-25	100.6
1969-04-07	877		1973-06-26	100.6
1969-04-08	790		1973-06-27	99.8
1969-04-09	738		1973-06-28	98.3
1969-04-10	739		1973-06-29	96.2
1969-04-11	764		1973-06-30	94.8
1969-04-12	676		1973-07-01	94.8
1969-04-13	662		1973-07-02	94.1
1969-04-14	622		1973-07-03	88.5
1969-04-15	608		1973-07-04	82.2
1969-04-16	589		1973-07-05	81.5
1969-04-17	576		1973-07-06	80.1
1969-04-18	555		1973-07-07	78.7
1969-04-19	549		1973-07-08	77.2
1969-04-20	540		1973-07-09	75.6
1969-04-21	532		1973-07-10	74
1969-04-22	527		1973-07-11	73.2
1969-04-23	513		1973-07-12	72.4
1969-04-24	552		1973-07-13	70.8
1969-04-25	526		1973-07-14	69.4
1969-04-26	515		1973-07-15	68.8
1969-04-27	497		1973-07-16	67
1969-04-28	495		1973-07-17	67
1969-04-29	529		1973-07-18	66.4
1969-04-30	715		1973-07-19	65.8
1969-05-01	603		1973-07-20	65.2
1969-05-02	548		1973-07-21	64.6
1969-05-03	523		1973-07-22	63.3
1969-05-04	504		1973-07-23	69.33
1969-05-05	488		1973-07-24	69.03
1969-05-06	480		1973-07-25	63.3
1969-05-07	476		1973-07-26	62.6
1969-05-08	468		1973-07-27	61.9
1969-05-09	467		1973-07-28	60.5
1969-05-10	459		1973-07-29	58.4
1969-05-11	458		1973-07-30	57
1969-05-12	452		1973-07-31	55.8
1969-05-13	339		1973-08-01	55.2
1969-05-14	317		1973-08-02	54
1969-05-15	309		1973-08-03	52.8
1969-05-16	301		1973-08-04	52.2
1969-05-17	299		1973-08-05	51.6
1969-05-18	297		1973-08-06	50.3
1969-05-19	294		1973-08-07	49.6
1969-05-20	292		1973-08-08	48.9
1969-05-21	289		1973-08-09	48.2
1969-05-22	288		1973-08-10	47.5
1969-05-23	285		1973-08-11	46.1
1969-05-24	283		1973-08-12	44.7
1969-05-25	281		1973-08-13	43.4
1969-05-26	279		1973-08-14	42.2
1969-05-27	278		1973-08-15	41
1969-05-28	277		1973-08-16	39.8
1969-05-29	276		1973-08-17	38.6
1969-05-30	276		1973-08-18	37.45
1969-05-31	275		1973-08-19	36.9
1969-06-01	274		1973-08-20	35.8
1969-06-02	273		1973-08-21	36.35
1969-06-03	272		1973-08-22	36.35
1969-06-04	269		1973-08-23	36.35
1969-06-05	263		1973-08-24	36.35
1969-06-06	259		1973-08-25	36.9
1969-06-07	258		1973-08-26	36.9
1969-06-08	248		1973-08-27	36.9
1969-06-09	247		1973-08-28	36.9
1969-06-10	244		1973-08-29	37.45
1969-06-11	243		1973-08-30	37.45
1969-06-12	239		1973-08-31	38
1969-06-13	239		1973-09-01	38
1969-06-14	237		1973-09-02	38.6
1969-09-23	71.7		1973-09-03	38
1969-09-24	71		1973-09-04	38.6
1969-09-25	70.4		1973-09-05	38
1969-09-26	69.8		1973-09-06	38.6
1969-09-27	68.4		1973-09-07	38
1969-09-28	67.8		1973-09-08	38.6
1969-09-29	67.2		1973-09-09	38
1969-09-30	65.8		1973-09-10	38.6
1969-10-01	65.2		1973-09-11	38.6
1969-10-02	64.6		1973-09-12	38.6
1969-10-03	63.2		1973-09-13	38.6
1969-10-04	62.6		1973-09-14	38.6
1969-10-05	62		1973-09-15	38.6
1969-10-06	61.3		1973-09-16	38.6
1969-10-07	61.3		1973-09-17	38.6
1969-10-08	60.6		1973-09-18	38.5
1969-10-09	59.4		1973-09-19	38
1969-10-10	59.4		1973-09-20	38
1969-10-11	58.8		1973-09-21	37.45
1969-10-12	58.8		1973-09-22	37.45
1969-10-13	57.6		1974-06-22	141
1969-10-14	57.6		1974-06-23	138.6
1969-10-15	57		1974-06-24	136.2
1969-10-16	56.4		1974-06-25	133
1969-10-17	55.8		1974-06-26	129.8
1969-10-18	56.4		1974-06-27	129
1969-10-19	54.6		1974-06-28	127.4
1969-10-20	54.6		1974-06-29	125.8
1969-10-21	54		1974-06-30	125
1969-10-22	52.9		1974-07-01	122.6
1969-10-23	51.2		1974-07-02	119.4
1969-10-24	50.7		1974-07-03	118.6
1969-10-25	50.2		1974-07-04	117.8
1969-10-26	49.6		1974-07-05	117.8
1969-10-27	49		1974-07-06	117
1969-10-28	48		1974-07-07	114.6
1969-10-29	48		1974-07-08	111.5
1969-10-30	49.6		1974-07-09	110.5
1969-10-31	51.8		1974-07-10	108.5
1969-11-01	49		1974-07-11	107.8
1969-11-02	54.7		1974-07-12	105.5
1969-11-03	77.6		1974-07-13	104.75
1969-11-04	60		1974-07-14	102.5
1969-11-05	54		1974-07-15	100.5
1969-11-06	50.2		1974-07-16	98
1969-11-07	48.5		1974-07-17	96.6
1969-11-08	59.4		1974-07-18	95.2
1969-11-09	54.6		1974-07-19	93.8
1969-11-10	50.2		1974-07-20	93.1
1969-11-11	46.8		1974-07-21	90.3
1969-11-12	45.8		1974-07-22	107.3
1969-11-13	44.6		1974-07-23	88.9
1969-11-14	43.6		1974-07-24	87.5
1969-11-15	43.6		1974-07-25	87.5
1969-11-16	43		1974-07-26	85.4
1969-11-17	42.5		1974-07-27	84.7
1969-11-18	42.5		1974-07-28	84
1969-11-19	42		1974-07-29	82.6
1969-11-20	41.5		1974-07-30	81.9
1969-11-21	41		1974-07-31	80.5
1969-11-22	41		1974-08-01	79.8
1969-11-23	41		1974-08-02	78.4
1969-11-24	41		1974-08-03	77.7
1969-11-25	41.5		1974-08-04	77
1969-11-26	41		1974-08-05	74.9
1969-11-27	41		1974-08-06	73.5
1969-11-28	41		1974-08-07	72.8
1969-11-29	41.5		1974-08-08	72.1
1969-11-30	41		1974-08-09	70.7
1969-12-01	41		1974-08-10	70
1969-12-02	41.5		1974-08-11	68.8
1969-12-03	41.5		1974-08-12	60.2
1969-12-04	41.5		1974-08-13	67.6
1969-12-05	41		1974-08-14	66.4
1969-12-06	41		1974-08-15	65.8
1969-12-07	40.5		1974-08-16	64.6
1969-12-08	40		1974-08-17	64
1969-12-09	39.5		1974-08-18	64
1969-12-10	39.5		1974-08-19	62.8
1969-12-11	39		1974-08-20	62.2
1969-12-12	38.5		1974-08-21	62.2
1969-12-13	38		1974-08-22	60.4
1969-12-14	38		1974-08-23	59.2
1969-12-15	37.5		1974-08-24	59.2
1969-12-16	37.5		1974-08-25	59.2
1969-12-17	46.3		1974-08-26	58.6
1969-12-18	40		1974-08-27	58.6
1969-12-19	38.5		1974-08-28	58
1969-12-20	37.5		1974-08-29	57.6
1969-12-21	37		1974-08-30	57.6
1969-12-22	37		1974-08-31	56.8
1969-12-23	37		1974-09-01	56.2
1969-12-24	44.1		1974-09-02	55.6
1969-12-25	50.2		1974-09-03	55.6
1969-12-26	47.4		1974-09-04	55
1969-12-27	110		1974-09-05	54.6
1969-12-28	65		1974-09-06	53.2
1969-12-29	54		1974-09-07	53.2
1969-12-30	49		1974-09-08	53.2
1969-12-31	69.1		1974-09-09	53.2
1970-01-01	86.4		1974-09-10	53.2
1970-01-02	69.8		1974-09-11	52.6
1970-01-03	60.6		1974-09-12	52.6
1970-01-04	53.4		1974-09-13	52
1970-01-05	50.2		1974-09-14	52
1970-01-06	50.7		1974-09-15	52
1970-01-07	121		1974-09-16	52
1970-01-08	80.2		1974-09-17	50.8
1970-01-09	67.8		1974-09-18	50.8
1970-01-10	60		1974-09-19	50.2
1970-01-11	57		1974-09-20	50.2
1970-01-12	60		1974-09-21	49.6
1970-01-13	55.2		1974-09-22	49.6
1970-01-14	52.4		1975-06-22	130
1970-01-15	50.2		1975-06-23	129
1970-01-16	48.5		1975-06-24	128
1970-01-17	47.4		1975-06-25	128
1970-01-18	46.3		1975-06-26	127
1970-01-19	44.1		1975-06-27	125
1970-01-20	43		1975-06-28	125
1970-01-21	45.5		1975-06-29	125
1970-01-22	137		1975-06-30	125
1970-01-23	112		1975-07-01	123
1970-01-24	85.8		1975-07-02	121
1970-01-25	79.5		1975-07-03	119
1970-01-26	73.6		1975-07-04	117
1970-01-27	76.9		1975-07-05	116
1970-01-28	82.3		1975-07-06	114
1970-01-29	74.3		1975-07-07	113
1970-01-30	68.4		1975-07-08	112
1970-01-31	62		1975-07-09	109
1970-02-01	59.4		1975-07-10	109
1970-02-02	57.6		1975-07-11	105
1970-02-03	55.2		1975-07-12	103
1970-02-04	54		1975-07-13	102
1970-02-05	52.4		1975-07-14	101
1970-02-06	66.4		1975-07-15	99.8
1970-02-07	148		1975-07-16	97.4
1970-02-08	122		1975-07-17	95
1970-02-09	100		1975-07-18	94.2
1970-02-10	87.2		1975-07-19	92.6
1970-02-11	80.2		1975-07-20	91
1970-02-12	77.6		1975-07-21	88.7
1970-02-13	82.3		1975-07-22	89.4
1970-02-14	94.2		1975-07-23	84.8
1970-02-15	90.7		1975-07-24	81.7
1970-02-16	86.5		1975-07-25	80.9
1970-02-17	82.3		1975-07-26	79.4
1970-02-18	80.2		1975-07-27	77.9
1970-02-19	77.6		1975-07-28	76.4
1970-02-20	75		1975-07-29	75.6
1970-02-21	72.4		1975-07-30	73.4
1970-02-22	69.8		1975-07-31	72.6
1970-02-23	72.4		1975-08-01	70.4
1970-02-24	69.8		1975-08-02	68.9
1970-02-25	67.2		1975-08-03	68.2
1970-02-26	65.8		1975-08-04	67.5
1970-02-27	63.9		1975-08-05	67.5
1970-02-28	63.2		1975-08-06	66
1970-03-01	63.2		1975-08-07	64.6
1970-03-02	63.9		1975-08-08	63.9
1970-03-03	75.6		1975-08-09	63.2
1970-03-04	80.9		1975-08-10	63.2
1970-03-05	78.8		1975-08-11	62.4
1970-03-06	77.6		1975-08-12	62.4
1970-03-07	75		1975-08-13	61.7
1970-03-08	71.7		1975-08-14	61
1970-03-09	69.1		1975-08-15	61
1970-03-10	86.1		1975-08-16	60.3
1970-03-11	204		1975-08-17	60.3
1970-03-12	134		1975-08-18	58.9
1970-03-13	124		1975-08-19	58.2
1970-03-14	117		1975-08-20	57.5
1970-03-15	139		1975-08-21	58.2
1970-03-16	131		1975-08-22	57.5
1970-03-17	123		1975-08-23	57.5
1970-03-18	119		1975-08-24	57.5
1970-03-19	209		1975-08-25	57.8
1970-03-20	306		1975-08-26	56.8
1970-03-21	246		1975-08-27	56.1
1970-03-22	218		1975-08-28	56.1
1970-03-23	202		1975-08-29	55.4
1970-03-24	190		1975-08-30	55.4
1970-03-25	179		1975-08-31	54.7
1970-03-26	163		1975-09-01	54
1970-03-27	155		1975-09-02	54
1970-03-28	152		1975-09-03	53.3
1970-03-29	147		1975-09-04	52.6
1970-03-30	147		1975-09-05	52.6
1970-03-31	154		1975-09-06	52
1970-04-01	156		1975-09-07	51.3
1970-04-02	164		1975-09-08	51.3
1970-04-03	167		1975-09-09	50.6
1970-04-04	173		1975-09-10	50.6
1970-04-05	168		1975-09-11	49.9
1970-04-06	164		1975-09-12	49.2
1970-04-07	166		1975-09-13	49.2
1970-04-08	160		1975-09-14	48.6
1970-04-09	156		1975-09-15	47.9
1970-04-10	163		1975-09-16	47.9
1970-04-11	156		1975-09-17	47.2
1970-04-12	148		1975-09-18	47.2
1970-04-13	140		1975-09-19	46.5
1970-04-14	145		1975-09-20	46.5
1970-04-15	138		1975-09-21	45.9
1970-04-16	143		1975-09-22	45.9
1970-04-17	145		1976-06-22	204
1970-04-18	144		1976-06-23	202
1970-04-19	147		1976-06-24	200
1970-04-20	181		1976-06-25	196
1970-04-21	166		1976-06-26	196
1970-04-22	145		1976-06-27	192
1970-04-23	134		1976-06-28	189.3
1970-04-24	141		1976-06-29	184.8
1970-04-25	140		1976-06-30	183
1970-04-26	126		1976-07-01	181.2
1970-04-27	115		1976-07-02	179.4
1970-04-28	107		1976-07-03	178.5
1970-04-29	128		1976-07-04	175.8
1970-04-30	158		1976-07-05	173.1
1970-05-01	244		1976-07-06	170.4
1970-05-02	209		1976-07-07	196.5
1970-05-03	192		1976-07-08	168.6
1970-05-04	180		1976-07-09	165.9
1970-05-05	174		1976-07-10	165.9
1970-05-06	172		1976-07-11	165
1970-05-07	170		1976-07-12	164.1
1970-05-08	163		1976-07-13	164.1
1970-05-09	150		1976-07-14	163.2
1970-05-10	141		1976-07-15	157.8
1970-05-11	141		1976-07-16	156
1970-05-12	138		1976-07-17	154.2
1970-05-13	138		1976-07-18	150.6
1970-05-14	135		1976-07-19	149.7
1970-05-15	133		1976-07-20	147
1970-05-16	132		1976-07-21	147
1970-05-17	131		1976-07-22	144.33
1970-05-18	130		1976-07-23	140.7
1970-05-19	127		1976-07-24	145.2
1970-05-20	125		1976-07-25	145.2
1970-05-21	126		1976-07-26	175.8
1970-05-22	123		1976-07-27	150.6
1970-05-23	123		1976-07-28	149.7
1970-05-24	122		1976-07-29	146.1
1970-05-25	123		1976-07-30	134
1970-05-26	123		1976-07-31	133.2
1970-05-27	120		1976-08-01	130
1970-05-28	120		1976-08-02	126.8
1970-05-29	119		1976-08-03	121.3
1970-05-30	118		1976-08-04	119.2
1970-05-31	115		1976-08-05	117.1
1970-06-01	112		1976-08-06	114.3
1970-06-02	110		1976-08-07	110.8
1970-06-03	107		1976-08-08	109.4
1970-06-04	106		1976-08-09	106.6
1970-06-05	104		1976-08-10	103.8
1970-06-06	103		1976-08-11	102.4
1970-06-07	103		1976-08-12	101
1970-06-08	103		1976-08-13	101
1970-06-09	100		1976-08-14	100.3
1970-06-10	98.8		1976-08-15	99.6
1970-06-11	95.8		1976-08-16	98.9
1970-06-12	94.2		1976-08-17	97.5
1970-06-13	92.1		1976-08-18	95.4
1970-06-14	91.4		1976-08-19	94.7
1970-06-15	90		1976-08-20	94
1970-06-16	87.9		1976-08-21	91.2
1970-06-17	87.2		1976-08-22	91.2
1970-06-18	85.8		1976-08-23	89.8
1970-06-19	84.4		1976-08-24	89.8
1970-06-20	83.7		1976-08-25	89.1
1970-06-21	82.3		1976-08-26	89.1
1970-09-23	34.4		1976-08-27	87.7
1970-09-24	34.4		1976-08-28	87.7
1970-09-25	34.4		1976-08-29	85.6
1970-09-26	34.4		1976-08-30	86.3
1970-09-27	34.4		1976-08-31	85.6
1970-09-28	33.8		1976-09-01	83.5
1970-09-29	33.8		1976-09-02	81.4
1970-09-30	33.2		1976-09-03	80.7
1970-10-01	33.2		1976-09-04	80
1970-10-02	32.6		1976-09-05	78.2
1970-10-03	32.6		1976-09-06	77
1970-10-04	32.6		1976-09-07	75.8
1970-10-05	32.6		1976-09-08	74
1970-10-06	32.6		1976-09-09	74
1970-10-07	32		1976-09-10	71.6
1970-10-08	32		1976-09-11	71
1970-10-09	32		1976-09-12	71
1970-10-10	32		1976-09-13	71
1970-10-11	31.4		1976-09-14	71
1970-10-12	31.4		1976-09-15	70.4
1970-10-13	31.4		1976-09-16	69.2
1970-10-14	32		1976-09-17	68
1970-10-15	32		1976-09-18	67
1970-10-16	31.4		1976-09-19	66
1970-10-17	31.4		1976-09-20	66
1970-10-18	32		1976-09-21	65
1970-10-19	32		1976-09-22	64.5
1970-10-20	32		1977-06-22	92.5
1970-10-21	31.4		1977-06-23	91
1970-10-22	31.4		1977-06-24	90.2
1970-10-23	31.4		1977-06-25	88.7
1970-10-24	31.4		1977-06-26	86.5
1970-10-25	30.8		1977-06-27	85.7
1970-10-26	30.8		1977-06-28	85
1970-10-27	30.8		1977-06-29	83.5
1970-10-28	30.8		1977-06-30	82
1970-10-29	30.8		1977-07-01	80.5
1970-10-30	31.4		1977-07-02	80.5
1970-10-31	31.4		1977-07-03	79
1970-11-01	31.4		1977-07-04	77.5
1970-11-02	30.8		1977-07-05	76
1970-11-03	30.8		1977-07-06	76
1970-11-04	30.8		1977-07-07	75.4
1970-11-05	30.8		1977-07-08	74.8
1970-11-06	30.8		1977-07-09	74.2
1970-11-07	30.8		1977-07-10	74.2
1970-11-08	30.8		1977-07-11	73
1970-11-09	30.8		1977-07-12	71.2
1970-11-10	30.8		1977-07-13	70.6
1970-11-11	30.8		1977-07-14	70.6
1970-11-12	30.8		1977-07-15	69.4
1970-11-13	30.8		1977-07-16	68.8
1970-11-14	30.8		1977-07-17	68.8
1970-11-15	30.8		1977-07-18	68.2
1970-11-16	30.8		1977-07-19	67.6
1970-11-17	30.8		1977-07-20	67.6
1970-11-18	30.2		1977-07-21	66.4
1970-11-19	30.2		1977-07-22	65.2
1970-11-20	30.2		1977-07-23	64.6
1970-11-21	30.2		1977-07-24	63.4
1970-11-22	30.2		1977-07-25	62.8
1970-11-23	30.2		1977-07-26	61.6
1970-11-24	29.6		1977-07-27	61
1970-11-25	29.6		1977-07-28	59.8
1970-11-26	29.6		1977-07-29	59.2
1970-11-27	29.6		1977-07-30	59.2
1970-11-28	57.9		1977-07-31	85
1970-11-29	50.9		1977-08-01	57.4
1970-11-30	39.8		1977-08-02	57.4
1970-12-01	34.1		1977-08-03	56.2
1970-12-02	31.7		1977-08-04	55.6
1970-12-03	30.8		1977-08-05	55.6
1970-12-04	30.2		1977-08-06	53.8
1970-12-05	29.6		1977-08-07	53.8
1970-12-06	29.6		1977-08-08	53.2
1970-12-07	29.6		1977-08-09	52.6
1970-12-08	29.6		1977-08-10	52
1970-12-09	56		1977-08-11	51.4
1970-12-10	50		1977-08-12	50.2
1970-12-11	41		1977-08-13	49.6
1970-12-12	92.4		1977-08-14	49.6
1970-12-13	371		1977-08-15	49
1970-12-14	149		1977-08-16	48.4
1970-12-15	95		1977-08-17	47.8
1970-12-16	75.5		1977-08-18	47.8
1970-12-17	63.4		1977-08-19	47.2
1970-12-18	57.6		1977-08-20	47.2
1970-12-19	54		1977-08-21	47.2
1970-12-20	49.4		1977-08-22	49
1970-12-21	47.3		1977-08-23	47.8
1970-12-22	46.1		1977-08-24	47.8
1970-12-23	44.6		1977-08-25	47.2
1970-12-24	52.1		1977-08-26	46.6
1970-12-25	50.6		1977-08-27	46
1970-12-26	47.3		1977-08-28	46
1970-12-27	47		1977-08-29	45.4
1970-12-28	46.4		1977-08-30	44.8
1970-12-29	45.2		1977-08-31	44.8
1970-12-30	38.6		1977-09-01	50.2
1970-12-31	38.1		1977-09-02	43.6
1971-01-01	37.4		1977-09-03	42.4
1971-01-02	38.1		1977-09-04	41.8
1971-01-03	38.1		1977-09-05	41.2
1971-01-04	38.1		1977-09-06	41.2
1971-01-05	37.7		1977-09-07	40
1971-01-06	39.4		1977-09-08	40
1971-01-07	38.4		1977-09-09	39.5
1971-01-08	38.4		1977-09-10	39
1971-01-09	38.1		1977-09-11	38.5
1971-01-10	37.1		1977-09-12	38.5
1971-01-11	37.4		1977-09-13	38
1971-01-12	37.1		1977-09-14	38.5
1971-01-13	36.8		1977-09-15	38.5
1971-01-14	34.9		1977-09-16	38.5
1971-01-15	36.4		1977-09-17	38.5
1971-01-16	35.5		1977-09-18	38.5
1971-01-17	36.1		1977-09-19	38.5
1971-01-18	36.1		1977-09-20	38.5
1971-01-19	35.5		1977-09-21	38.5
1971-01-20	34.9		1977-09-22	38.5
1971-01-21	33.2		1978-06-22	122
1971-01-22	33.2		1978-06-23	120
1971-01-23	33.2		1978-06-24	116
1971-01-24	32.6		1978-06-25	115
1971-01-25	32.6		1978-06-26	111
1971-01-26	32		1978-06-27	107
1971-01-27	31.8		1978-06-28	107
1971-01-28	34.3		1978-06-29	108
1971-01-29	44.3		1978-06-30	107
1971-01-30	38.1		1978-07-01	107
1971-01-31	35.8		1978-07-02	106
1971-02-01	34.6		1978-07-03	105
1971-02-02	33.2		1978-07-04	104
1971-02-03	33.2		1978-07-05	103
1971-02-04	32		1978-07-06	101
1971-02-05	33.2		1978-07-07	100
1971-02-06	54.3		1978-07-08	90
1971-02-07	45.5		1978-07-09	99
1971-02-08	49.7		1978-07-10	96
1971-02-09	51.2		1978-07-11	95
1971-02-10	49.4		1978-07-12	94
1971-02-11	48.2		1978-07-13	94
1971-02-12	48.5		1978-07-14	94
1971-02-13	199		1978-07-15	93
1971-02-14	180		1978-07-16	91
1971-02-15	117		1978-07-17	89
1971-02-16	96.8		1978-07-18	88
1971-02-17	87.6		1978-07-19	88
1971-02-18	81.8		1978-07-20	87
1971-02-19	82.1		1978-07-21	86
1971-02-20	80.7		1978-07-22	84
1971-02-21	83.5		1978-07-23	84.3
1971-02-22	90.4		1978-07-24	83.6
1971-02-23	95.2		1978-07-25	82.9
1971-02-24	95.2		1978-07-26	82.9
1971-02-25	88.8		1978-07-27	82.2
1971-02-26	86		1978-07-28	78.6
1971-02-27	85.3		1978-07-29	80.7
1971-02-28	86.4		1978-07-30	80
1971-03-01	81.8		1978-07-31	80
1971-03-02	81.1		1978-08-01	79.3
1971-03-03	81.8		1978-08-02	79.3
1971-03-04	83.9		1978-08-03	78.6
1971-03-05	90.8		1978-08-04	76.4
1971-03-06	99.6		1978-08-05	73.5
1971-03-07	105		1978-08-06	70.7
1971-03-08	106		1978-08-07	69.9
1971-03-09	102		1978-08-08	69.2
1971-03-10	102		1978-08-09	67.8
1971-03-11	103		1978-08-10	67.8
1971-03-12	108		1978-08-11	67.1
1971-03-13	203		1978-08-12	67.1
1971-03-14	239		1978-08-13	65.6
1971-03-15	837		1978-08-14	64.2
1971-03-16	502		1978-08-15	62.8
1971-03-17	377		1978-08-16	62.1
1971-03-18	308		1978-08-17	61.4
1971-03-19	286		1978-08-18	60.6
1971-03-20	281		1978-08-19	59.9
1971-03-21	277		1978-08-20	59.2
1971-03-22	247		1978-08-21	59.2
1971-03-23	232		1978-08-22	59.2
1971-03-24	216		1978-08-23	57.8
1971-03-25	216		1978-08-24	57.8
1971-03-26	198		1978-08-25	57.1
1971-03-27	195		1978-08-26	56.4
1971-03-28	232		1978-08-27	56.4
1971-03-29	426		1978-08-28	56.4
1971-03-30	399		1978-08-29	56.4
1971-03-31	323		1978-08-30	55.7
1971-04-01	309		1978-08-31	55.7
1971-04-02	605		1978-09-01	55.7
1971-04-03	436		1978-09-02	55
1971-04-04	371		1978-09-03	55
1971-04-05	337		1978-09-04	54.3
1971-04-06	309		1978-09-05	54.3
1971-04-07	327		1978-09-06	52.9
1971-04-08	299		1978-09-07	52.9
1971-04-09	292		1978-09-08	52
1971-04-10	280		1978-09-09	51.5
1971-04-11	275		1978-09-10	50.8
1971-04-12	271		1978-09-11	50.1
1971-04-13	745		1978-09-12	49.4
1971-04-14	469		1978-09-13	48.8
1971-04-15	485		1978-09-14	48.8
1971-04-16	405		1978-09-15	48.1
1971-04-17	368		1978-09-16	48.1
1971-04-18	396		1978-09-17	47.4
1971-04-19	366		1978-09-18	47.4
1971-04-20	350		1978-09-19	47.4
1971-04-21	334		1978-09-20	46.7
1971-04-22	328		1978-09-21	46.7
1971-04-23	370		1978-09-22	46
1971-04-24	509		1979-06-22	109
1971-04-25	440		1979-06-23	108
1971-04-26	396		1979-06-24	108
1971-04-27	364		1979-06-25	108
1971-04-28	352		1979-06-26	108
1971-04-29	351		1979-06-27	107
1971-04-30	345		1979-06-28	107
1971-05-01	340		1979-06-29	107
1971-05-02	327		1979-06-30	107
1971-05-03	312		1979-07-01	107
1971-05-04	305		1979-07-02	107
1971-05-05	299		1979-07-03	105
1971-05-06	297		1979-07-04	102
1971-05-07	296		1979-07-05	102
1971-05-08	294		1979-07-06	101
1971-05-09	287		1979-07-07	93
1971-05-10	282		1979-07-08	93.7
1971-05-11	268		1979-07-09	93
1971-05-12	259		1979-07-10	93
1971-05-13	256		1979-07-11	92.3
1971-05-14	251		1979-07-12	90.8
1971-05-15	247		1979-07-13	90.8
1971-05-16	234		1979-07-14	90.1
1971-05-17	224		1979-07-15	85.8
1971-05-18	219		1979-07-16	83.6
1971-05-19	214		1979-07-17	82.9
1971-05-20	209		1979-07-18	82.2
1971-05-21	206		1979-07-19	82.2
1971-05-22	199		1979-07-20	81.5
1971-05-23	199		1979-07-21	77.9
1971-05-24	186		1979-07-22	77.9
1971-05-25	184		1979-07-23	76.4
1971-05-26	179		1979-07-24	76.4
1971-05-27	173		1979-07-25	75.7
1971-05-28	173		1979-07-26	73.5
1971-05-29	171		1979-07-27	72.8
1971-05-30	171		1979-07-28	71.4
1971-05-31	168		1979-07-29	71.4
1971-06-01	163		1979-07-30	72.1
1971-06-02	161		1979-07-31	71.4
1971-06-03	158		1979-08-01	71.4
1971-06-04	153		1979-08-02	71.4
1971-06-05	150		1979-08-03	70.7
1971-06-06	147		1979-08-04	69.2
1971-06-07	143		1979-08-05	67.8
1971-06-08	140		1979-08-06	64.2
1971-06-09	138		1979-08-07	62.1
1971-06-10	137		1979-08-08	61.4
1971-06-11	134		1979-08-09	60.6
1971-06-12	133		1979-08-10	60.6
1971-06-13	131		1979-08-11	60.6
1971-06-14	129		1979-08-12	59.9
1971-06-15	126		1979-08-13	58.5
1971-06-16	125		1979-08-14	57.1
1971-06-17	124		1979-08-15	57.1
1971-06-18	122		1979-08-16	57.1
1971-06-19	121		1979-08-17	56.4
1971-06-20	119		1979-08-18	56.4
1971-06-21	117		1979-08-19	55.7
1971-09-23	38.1		1979-08-20	55.7
1971-09-24	38.1		1979-08-21	55.7
1971-09-25	37.4		1979-08-22	55
1971-09-26	37.4		1979-08-23	54.3
1971-09-27	37.4		1979-08-24	54.3
1971-09-28	37.4		1979-08-25	53.6
1971-09-29	37.4		1979-08-26	52.2
1971-09-30	37.4		1979-08-27	52.2
1971-10-01	36.8		1979-08-28	51.5
1971-10-02	36.8		1979-08-29	51.5
1971-10-03	36.8		1979-08-30	51.5
1971-10-04	36.8		1979-08-31	50.8
1971-10-05	36.1		1979-09-01	50.8
1971-10-06	35.5		1979-09-02	50.1
1971-10-07	35.5		1979-09-03	50.8
1971-10-08	35		1979-09-04	50.1
1971-10-09	35		1979-09-05	49.4
1971-10-10	35		1979-09-06	48.8
1971-10-11	34.6		1979-09-07	48.1
1971-10-12	34.6		1979-09-08	48.1
1971-10-13	34.6		1979-09-09	47.4
1971-10-14	34.2		1979-09-10	46.7
1971-10-15	33.8		1979-09-11	46.7
1971-10-16	33.8		1979-09-12	46
1971-10-17	33.8		1979-09-13	46
1971-10-18	33.8		1979-09-14	45.4
1971-10-19	33.4		1979-09-15	44.7
1971-10-20	33.4		1979-09-16	44.7
1971-10-21	33.4		1979-09-17	43.3
1971-10-22	33.4		1979-09-18	43.3
1971-10-23	33		1979-09-19	42.7
1971-10-24	33		1979-09-20	42.7
1971-10-25	32.6		1979-09-21	42
1971-10-26	32.6		1979-09-22	42
1971-10-27	32.6		1980-06-22	183
1971-10-28	34.2		1980-06-23	179
1971-10-29	33.8		1980-06-24	179
1971-10-30	33.4		1980-06-25	177
1971-10-31	33.4		1980-06-26	175
1971-11-01	32.6		1980-06-27	171
1971-11-02	32.6		1980-06-28	170
1971-11-03	32.2		1980-06-29	170
1971-11-04	32.2		1980-06-30	168
1971-11-05	33.8		1980-07-01	165
1971-11-06	33.4		1980-07-02	162
1971-11-07	34.3		1980-07-03	160
1971-11-08	53.5		1980-07-04	160
1971-11-09	39.8		1980-07-05	159
1971-11-10	39.5		1980-07-06	155
1971-11-11	37		1980-07-07	150
1971-11-12	37		1980-07-08	148
1971-11-13	37		1980-07-09	147
1971-11-14	35		1980-07-10	147
1971-11-15	38		1980-07-11	144
1971-11-16	33.4		1980-07-12	142
1971-11-17	34.2		1980-07-13	139
1971-11-18	268.1		1980-07-14	139
1971-11-19	395.2		1980-07-15	138
1971-11-20	181.1		1980-07-16	137
1971-11-21	141.3		1980-07-17	132
1971-11-22	154.3		1980-07-18	131
1971-11-23	121.4		1980-07-19	130
1971-11-24	119.6		1980-07-20	129
1971-11-25	107.9		1980-07-21	127
1971-11-26	89.3		1980-07-22	125
1971-11-27	106.5		1980-07-23	124
1971-11-28	122.4		1980-07-24	124
1971-11-29	103.9		1980-07-25	124
1971-11-30	88.8		1980-07-26	123
1971-12-01	82		1980-07-27	123
1971-12-02	78		1980-07-28	123
1971-12-03	73.6		1980-07-29	123
1971-12-04	72.4		1980-07-30	122
1971-12-05	69		1980-07-31	122
1971-12-06	67.5		1980-08-01	122
1971-12-07	187.8		1980-08-02	111
1971-12-08	272.1		1980-08-03	107
1971-12-09	389.7		1980-08-04	106
1971-12-10	435.8		1980-08-05	106
1971-12-11	239.95		1980-08-06	105
1971-12-12	201.1		1980-08-07	105
1971-12-13	167.2		1980-08-08	104
1971-12-14	200.5		1980-08-09	103
1971-12-15	179.6		1980-08-10	92.8
1971-12-16	166		1980-08-11	38.8
1971-12-17	160.6		1980-08-12	96.9
1971-12-18	149.4		1980-08-13	95.2
1971-12-19	137.6		1980-08-14	94.4
1971-12-20	134.8		1980-08-15	93
1971-12-21	128.5		1980-08-16	92.3
1971-12-22	121.8		1980-08-17	90.1
1971-12-23	116.4		1980-08-18	88.7
1971-12-24	110.4		1980-08-19	87.2
1971-12-25	108.6		1980-08-20	86.5
1971-12-26	105.6		1980-08-21	85.8
1971-12-27	103.8		1980-08-22	84.3
1971-12-28	100.8		1980-08-23	82.2
1971-12-29	156.1		1980-08-24	80.7
1971-12-30	143		1980-08-25	80.7
1971-12-31	130.6		1980-08-26	80.7
1972-01-01	119.4		1980-08-27	80
1972-01-02	111		1980-08-28	80
1972-01-03	106.8		1980-08-29	77.9
1972-01-04	102.6		1980-08-30	76.4
1972-01-05	101.4		1980-08-31	73.5
1972-01-06	99		1980-09-01	73.5
1972-01-07	100.8		1980-09-02	72.8
1972-01-08	99		1980-09-03	72.1
1972-01-09	97.2		1980-09-04	71.4
1972-01-10	94.8		1980-09-05	69.9
1972-01-11	94.8		1980-09-06	69.9
1972-01-12	93		1980-09-07	69.2
1972-01-13	93		1980-09-08	67.1
1972-01-14	144.6		1980-09-09	65.6
1972-01-15	145.8		1980-09-10	65.6
1972-01-16	134.1		1980-09-11	64.9
1972-01-17	128.5		1980-09-12	64.9
1972-01-18	117		1980-09-13	64.2
1972-01-19	107.4		1980-09-14	63.5
1972-01-20	103.8		1980-09-15	62.8
1972-01-21	102		1980-09-16	62.1
1972-01-22	121.5		1980-09-17	61.4
1972-01-23	156.9		1980-09-18	60.6
1972-01-24	128.5		1980-09-19	59.9
1972-01-25	120.2		1980-09-20	59.2
1972-01-26	114		1980-09-21	58.5
1972-01-27	118.6		1980-09-22	57.8
1972-01-28	120.2		1981-06-22	135
1972-01-29	142.4		1981-06-23	134
1972-01-30	141.9		1981-06-24	127
1972-01-31	126.4		1981-06-25	125
1972-02-01	118.6		1981-06-26	125
1972-02-02	109.2		1981-06-27	123
1972-02-03	103.2		1981-06-28	123
1972-02-04	99.6		1981-06-29	123
1972-02-05	95.4		1981-06-30	122
1972-02-06	94.2		1981-07-01	123
1972-02-07	91.6		1981-07-02	122
1972-02-08	179.4		1981-07-03	122
1972-02-09	150.1		1981-07-04	121
1972-02-10	127		1981-07-05	120
1972-02-11	111.6		1981-07-06	120
1972-02-12	105		1981-07-07	118
1972-02-13	100.2		1981-07-08	119
1972-02-14	98.4		1981-07-09	119
1972-02-15	96.6		1981-07-10	118
1972-02-16	95.4		1981-07-11	119
1972-02-17	91.3		1981-07-12	115
1972-02-18	133.4		1981-07-13	110
1972-02-19	154.4		1981-07-14	107
1972-02-20	154.8		1981-07-15	101
1972-02-21	141.7		1981-07-16	100
1972-02-22	132		1981-07-17	100
1972-02-23	125		1981-07-18	98.8
1972-02-24	118.6		1981-07-19	98.8
1972-02-25	112.2		1981-07-20	98.1
1972-02-26	109.2		1981-07-21	98.8
1972-02-27	106.8		1981-07-22	98.1
1972-02-28	105		1981-07-23	98.1
1972-02-29	108		1981-07-24	97.4
1972-03-01	102.9		1981-07-25	96.6
1972-03-02	108		1981-07-26	95.9
1972-03-03	111.6		1981-07-27	87.1
1972-03-04	109.8		1981-07-28	85.1
1972-03-05	149.6		1981-07-29	85.1
1972-03-06	167.4		1981-07-30	84.3
1972-03-07	164.2		1981-07-31	83.6
1972-03-08	164.2		1981-08-01	83.6
1972-03-09	169.5		1981-08-02	83.6
1972-03-10	187.5		1981-08-03	82.9
1972-03-11	180.7		1981-08-04	82.2
1972-03-12	177.2		1981-08-05	82.2
1972-03-13	176.5		1981-08-06	81.5
1972-03-14	180		1981-08-07	81.5
1972-03-15	186.3		1981-08-08	80
1972-03-16	213.3		1981-08-09	77.1
1972-03-17	279.5		1981-08-10	75.7
1972-03-18	279.5		1981-08-11	80.7
1972-03-19	270.7		1981-08-12	68.5
1972-03-20	291.5		1981-08-13	67.8
1972-03-21	567.4		1981-08-14	66.3
1972-03-22	749.6		1981-08-15	64.9
1972-03-23	726.1		1981-08-16	63.5
1972-03-24	569.6		1981-08-17	63.5
1972-03-25	506		1981-08-18	62.8
1972-03-26	466.5		1981-08-19	69.6
1972-03-27	398		1981-08-20	59.9
1972-03-28	367.4		1981-08-21	57.8
1972-03-29	333		1981-08-22	57.8
1972-03-30	320		1981-08-23	57.8
1972-03-31	368.3		1981-08-24	57.8
1972-04-01	340		1981-08-25	57.1
1972-04-02	374.25		1981-08-26	57.1
1972-04-03	352		1981-08-27	57.8
1972-04-04	360.9		1981-08-28	57.8
1972-04-05	373		1981-08-29	57.8
1972-04-06	362.7		1981-08-30	57.1
1972-04-07	360		1981-08-31	57.1
1972-04-08	370.2		1981-09-01	54.3
1972-04-09	373		1981-09-02	55
1972-04-10	390		1981-09-03	54.3
1972-04-11	411		1981-09-04	54.3
1972-04-12	559.8		1981-09-05	53.6
1972-04-13	622.7		1981-09-06	53.6
1972-04-14	510		1981-09-07	53.6
1972-04-15	500		1981-09-08	53.6
1972-04-16	499.5		1981-09-09	53.6
1972-04-17	495		1981-09-10	53.6
1972-04-18	481.35		1981-09-11	53.6
1972-04-19	469.5		1981-09-12	52.9
1972-04-20	469		1981-09-13	53.6
1972-04-21	464		1981-09-14	52.9
1972-04-22	444		1981-09-15	52.9
1972-04-23	434		1981-09-16	52.2
1972-04-24	425		1981-09-17	51.5
1972-04-25	419		1981-09-18	50.1
1972-04-26	399		1981-09-19	50.1
1972-04-27	390		1981-09-20	49.4
1972-04-28	385		1981-09-21	50.1
1972-04-29	389		1981-09-22	49.4
1972-04-30	385		1982-06-22	131
1972-05-01	391		1982-06-23	131
1972-05-02	389		1982-06-24	128
1972-05-03	392		1982-06-25	126
1972-05-04	384		1982-06-26	123
1972-05-05	361.8		1982-06-27	121
1972-05-06	338		1982-06-28	120
1972-05-07	331		1982-06-29	118
1972-05-08	325.5		1982-06-30	115
1972-05-09	314		1982-07-01	114
1972-05-10	356.2		1982-07-02	111
1972-05-11	344.6		1982-07-03	110
1972-05-12	339		1982-07-04	109
1972-05-13	347.4		1982-07-05	108
1972-05-14	339		1982-07-06	107
1972-05-15	334.8		1982-07-07	105
1972-05-16	334.8		1982-07-08	104
1972-05-17	333.2		1982-07-09	103
1972-05-18	333.2		1982-07-10	103
1972-05-19	325		1982-07-11	102
1972-05-20	317.9		1982-07-12	101
1972-05-21	325		1982-07-13	100
1972-05-22	322		1982-07-14	99.5
1972-05-23	321		1982-07-15	98.8
1972-05-24	321		1982-07-16	96.6
1972-05-25	321		1982-07-17	94.4
1972-05-26	322		1982-07-18	93.7
1972-05-27	325		1982-07-19	91.5
1972-05-28	329		1982-07-20	90.8
1972-05-29	334.8		1982-07-21	88.7
1972-05-30	334.8		1982-07-22	87.9
1972-05-31	327		1982-07-23	87.2
1972-06-01	315.8		1982-07-24	85.8
1972-06-02	311		1982-07-25	85.1
1972-06-03	299		1982-07-26	84.3
1972-06-04	302.2		1982-07-27	83.6
1972-06-05	295.8		1982-07-28	82.9
1972-06-06	290		1982-07-29	82.9
1972-06-07	290		1982-07-30	82.2
1972-06-08	275		1982-07-31	82.2
1972-06-09	266.3		1982-08-01	80.7
1972-06-10	259.2		1982-08-02	79.5
1972-06-11	257.6		1982-08-03	75.7
1972-06-12	258.4		1982-08-04	75
1972-06-13	252.8		1982-08-05	74.3
1972-06-14	246.4		1982-08-06	73.5
1972-06-15	233.2		1982-08-07	73.5
1972-06-16	230.5		1982-08-08	72.8
1972-06-17	225.2		1982-08-09	72.8
1972-06-18	222		1982-08-10	72.8
1972-06-19	219.6		1982-08-11	72.1
1972-06-20	216.4		1982-08-12	71.4
1972-06-21	214		1982-08-13	70.7
1972-09-23	66.4		1982-08-14	68.5
1972-09-24	65.2		1982-08-15	68.8
1972-09-25	64.6		1982-08-16	67.1
1972-09-26	63.4		1982-08-17	65.6
1972-09-27	63.4		1982-08-18	64.9
1972-09-28	62.2		1982-08-19	63.5
1972-09-29	62.2		1982-08-20	62.8
1972-09-30	61		1982-08-21	62.1
1972-10-01	61		1982-08-22	61.4
1972-10-02	59.2		1982-08-23	61.4
1972-10-03	59.2		1982-08-24	60.6
1972-10-04	57.4		1982-08-25	60.6
1972-10-05	57.4		1982-08-26	60.6
1972-10-06	56.8		1982-08-27	60.6
1972-10-07	56.8		1982-08-28	60.6
1972-10-08	55.6		1982-08-29	60.6
1972-10-09	55.6		1982-08-30	59.9
1972-10-10	54.4		1982-08-31	59.2
1972-10-11	54.4		1982-09-01	58.5
1972-10-12	53.8		1982-09-02	58.5
1972-10-13	32.8		1982-09-03	57.8
1972-10-14	33.2		1982-09-04	57.1
1972-10-15	33.2		1982-09-05	56.4
1972-10-16	33.2		1982-09-06	56.4
1972-10-17	32		1982-09-07	55.7
1972-10-18	32.4		1982-09-08	55.7
1972-10-19	32.4		1982-09-09	54.3
1972-10-20	32.4		1982-09-10	54.3
1972-10-21	32.4		1982-09-11	53.6
1972-10-22	32.4		1982-09-12	53.6
1972-10-23	32.4		1982-09-13	53.6
1972-10-24	32.4		1982-09-14	53.6
1972-10-25	32.4		1982-09-15	52.2
1972-10-26	32.8		1982-09-16	51.5
1972-10-27	32.4		1982-09-17	51.5
1972-10-28	32.8		1982-09-18	50.1
1972-10-29	32.8		1982-09-19	50.1
1972-10-30	36.29		1982-09-20	50.1
1972-10-31	34.8		1982-09-21	49.4
1972-11-01	33.6		1982-09-22	48.1
1972-11-02	34		1983-06-22	178.9
1972-11-03	50.45		1983-06-23	176.2
1972-11-04	346.73		1983-06-24	169.9
1972-11-05	214.07		1983-06-25	166.3
1972-11-06	105.32		1983-06-26	168.1
1972-11-07	80.4		1983-06-27	169.9
1972-11-08	68.4		1983-06-28	169
1972-11-09	64.4		1983-06-29	169
1972-11-10	62		1983-06-30	164.5
1972-11-11	60.2		1983-07-01	162.7
1972-11-12	57.8		1983-07-02	165.4
1972-11-13	56		1983-07-03	160.9
1972-11-14	56		1983-07-04	160
1972-11-15	55		1983-07-05	160
1972-11-16	55		1983-07-06	161.8
1972-11-17	53.5		1983-07-07	160.9
1972-11-18	53.5		1983-07-08	156
1972-11-19	62.02		1983-07-09	154.4
1972-11-20	58.4		1983-07-10	150.4
1972-11-21	55		1983-07-11	149.6
1972-11-22	52		1983-07-12	146.4
1972-11-23	51		1983-07-13	145.6
1972-11-24	50.5		1983-07-14	143.2
1972-11-25	49		1983-07-15	142.4
1972-11-26	48.5		1983-07-16	140.8
1972-11-27	47.5		1983-07-17	137.6
1972-11-28	47		1983-07-18	136
1972-11-29	47.6		1983-07-19	136
1972-11-30	293.48		1983-07-20	134.4
1972-12-01	308.71		1983-07-21	131.2
1972-12-02	146.61		1983-07-22	131.2
1972-12-03	106.28		1983-07-23	129.6
1972-12-04	91.07		1983-07-24	127.2
1972-12-05	127.43		1983-07-25	125.6
1972-12-06	154.86		1983-07-26	124
1972-12-07	115.5		1983-07-27	122.4
1972-12-08	99.83		1983-07-28	121.6
1972-12-09	90.63		1983-07-29	120.8
1972-12-10	82.8		1983-07-30	119.3
1972-12-11	119.04		1983-07-31	117.9
1972-12-12	230.69		1983-08-01	117.2
1972-12-13	176.76		1983-08-02	115.1
1972-12-14	136.48		1983-08-03	113
1972-12-15	113.3		1983-08-04	111.6
1972-12-16	100.7		1983-08-05	110.2
1972-12-17	93.6		1983-08-06	108.1
1972-12-18	86.8		1983-08-07	106
1972-12-19	83.4		1983-08-08	104.6
1972-12-20	79.8		1983-08-09	103.2
1972-12-21	78		1983-08-10	102.5
1972-12-22	78		1983-08-11	100.4
1972-12-23	76.2		1983-08-12	99
1972-12-24	73.8		1983-08-13	98.3
1972-12-25	69.6		1983-08-14	96.9
1972-12-26	69		1983-08-15	96.2
1972-12-27	65.2		1983-08-16	94.8
1972-12-28	64		1983-08-17	94.1
1972-12-29	64		1983-08-18	92.7
1972-12-30	63.2		1983-08-19	91.3
1972-12-31	66.6		1983-08-20	89.9
1973-01-01	63.6		1983-08-21	88.5
1973-01-02	61.4		1983-08-22	88.5
1973-01-03	59		1983-08-23	85.7
1973-01-04	57.2		1983-08-24	85
1973-01-05	57.2		1983-08-25	82.9
1973-01-06	57.2		1983-08-26	80.8
1973-01-07	56		1983-08-27	78.7
1973-01-08	55		1983-08-28	77.4
1973-01-09	54.5		1983-08-29	75.6
1973-01-10	54		1983-08-30	74.4
1973-01-11	53		1983-08-31	70.8
1973-01-12	52.5		1983-09-01	70.2
1973-01-13	52		1983-09-02	69
1973-01-14	51.5		1983-09-03	67.8
1973-01-15	57.08		1983-09-04	66.2
1973-01-16	81.5		1983-09-05	66
1973-01-17	68.22		1983-09-06	64.8
1973-01-18	62.8		1983-09-07	64.2
1973-01-19	63.6		1983-09-08	63.6
1973-01-20	62.8		1983-09-09	63.6
1973-01-21	59		1983-09-10	63.6
1973-01-22	58.4		1983-09-11	63.6
1973-01-23	60.2		1983-09-12	63.6
1973-01-24	60.2		1983-09-13	62.4
1973-01-25	59.6		1983-09-14	62.4
1973-01-26	58.4		1983-09-15	63
1973-01-27	57.8		1983-09-16	62.4
1973-01-28	67.98		1983-09-17	63
1973-01-29	102.73		1983-09-18	63
1973-01-30	89.08		1983-09-19	63.6
1973-01-31	99.99		1983-09-20	63
1973-02-01	122.87		1983-09-21	63.6
1973-02-02	102.8		1983-09-22	63.6
1973-02-03	95		1984-06-22	109.8
1973-02-04	88		1984-06-23	107.4
1973-02-05	84.8		1984-06-24	105.8
1973-02-06	90.8		1984-06-25	104.2
1973-02-07	84.4		1984-06-26	102
1973-02-08	81		1984-06-27	98.2
1973-02-09	84.4		1984-06-28	90
1973-02-10	139.08		1984-06-29	96
1973-02-11	162.91		1984-06-30	93.8
1973-02-12	139.82		1984-07-01	93
1973-02-13	122.81		1984-07-02	90.8
1973-02-14	110.2		1984-07-03	90
1973-02-15	103.5		1984-07-04	88.5
1973-02-16	103.5		1984-07-05	87.8
1973-02-17	102.1		1984-07-06	84.8
1973-02-18	102.1		1984-07-07	83.2
1973-02-19	104.2		1984-07-08	81.8
1973-02-20	107		1984-07-09	78.8
1973-02-21	119.63		1984-07-10	78
1973-02-22	289.18		1984-07-11	77.2
1973-02-23	352.58		1984-07-12	76.5
1973-02-24	246.81		1984-07-13	75
1973-02-25	199.97		1984-07-14	73.6
1973-02-26	171		1984-07-15	72.9
1973-02-27	158.1		1984-07-16	71.5
1973-02-28	153.6		1984-07-17	70.1
1973-03-01	148.4		1984-07-18	69.4
1973-03-02	146.8		1984-07-19	68
1973-03-03	241.48		1984-07-20	67.3
1973-03-04	481.17		1984-07-21	66.6
1973-03-05	351.83		1984-07-22	65.9
1973-03-06	286.6		1984-07-23	65.2
1973-03-07	259.19		1984-07-24	64.5
1973-03-08	235.41		1984-07-25	63.8
1973-03-09	213.21		1984-07-26	63.1
1973-03-10	193.2		1984-07-27	62.4
1973-03-11	178		1984-07-28	61
1973-03-12	165.8		1984-07-29	60.4
1973-03-13	163		1984-07-30	59.7
1973-03-14	157.4		1984-07-31	59.1
1973-03-15	158.1		1984-08-01	58.4
1973-03-16	160.2		1984-08-02	57.8
1973-03-17	158.1		1984-08-03	57.1
1973-03-18	156		1984-08-04	57.1
1973-03-19	150.6		1984-08-05	56.4
1973-03-20	150.6		1984-08-06	56.4
1973-03-21	151.8		1984-08-07	55.8
1973-03-22	174.14		1984-08-08	55.2
1973-03-23	174.64		1984-08-09	54.5
1973-03-24	159.21		1984-08-10	53.8
1973-03-25	145.2		1984-08-11	53.8
1973-03-26	139.6		1984-08-12	53.2
1973-03-27	135.6		1984-08-13	52.6
1973-03-28	132.8		1984-08-14	52.6
1973-03-29	132.8		1984-08-15	51.9
1973-03-30	131.6		1984-08-16	51.2
1973-03-31	129.2		1984-08-17	51.2
1973-04-01	150.75		1984-08-18	50.6
1973-04-02	164.4		1984-08-19	50
1973-04-03	158.8		1984-08-20	50
1973-04-04	156		1984-08-21	49.3
1973-04-05	155.4		1984-08-22	48.6
1973-04-06	160.9		1984-08-23	48
1973-04-07	153		1984-08-24	48
1973-04-08	173.13		1984-08-25	47.4
1973-04-09	222.12		1984-08-26	46.7
1973-04-10	175.49		1984-08-27	46.7
1973-04-11	157.4		1984-08-28	46
1973-04-12	151.8		1984-08-29	46
1973-04-13	144.4		1984-08-30	46
1973-04-14	141.2		1984-08-31	45.4
1973-04-15	141.2		1984-09-01	45.4
1973-04-16	167.27		1984-09-02	44.8
1973-04-17	163.13		1984-09-03	44.1
1973-04-18	148.4		1984-09-04	44.1
1973-04-19	139.6		1984-09-05	44.1
1973-04-20	140.4		1984-09-06	43.4
1973-04-21	138.8		1984-09-07	43.4
1973-04-22	157.13		1984-09-08	42.8
1973-04-23	150		1984-09-09	42.8
1973-04-24	146		1984-09-10	42.8
1973-04-25	142		1984-09-11	42.2
1973-04-26	144.4		1984-09-12	42.2
1973-04-27	148.4		1984-09-13	42.2
1973-04-28	152.4		1984-09-14	42.2
1973-04-29	147.6		1984-09-15	41.5
1973-04-30	146		1984-09-16	41.5
1973-05-01	144.4		1984-09-17	40.8
1973-05-02	142		1984-09-18	40.8
1973-05-03	134.8		1984-09-19	40.8
1973-05-04	132.8		1984-09-20	40.8
1973-05-05	132.2		1984-09-21	40.8
1973-05-06	125		1984-09-22	40.8
1973-05-07	124.4		1985-06-22	119
1973-05-08	122.6		1985-06-23	118
1973-05-09	128		1985-06-24	115
1973-05-10	132.8		1985-06-25	113
1973-05-11	133.4		1985-06-26	111
1973-05-12	136.4		1985-06-27	112
1973-05-13	134		1985-06-28	110
1973-05-14	129.8		1985-06-29	107
1973-05-15	128		1985-06-30	106
1973-05-16	125		1985-07-01	105
1973-05-17	122		1985-07-02	102
1973-05-18	116.4		1985-07-03	100
1973-05-19	112.6		1985-07-04	98
1973-05-20	112.6		1985-07-05	96.6
1973-05-21	108.6		1985-07-06	93.8
1973-05-22	155.7		1985-07-07	89.6
1973-05-23	152.2		1985-07-08	88.9
1973-05-24	153		1985-07-09	87.5
1973-05-25	150.6		1985-07-10	87.5
1973-05-26	145.8		1985-07-11	85.4
1973-05-27	142.9		1985-07-12	84.7
1973-05-28	142.2		1985-07-13	83.3
1973-05-29	141.5		1985-07-14	87.5
1973-05-30	142.2		1985-07-15	79.8
1973-05-31	140.1		1985-07-16	78.4
1973-06-01	138.7		1985-07-17	77
1973-06-02	136		1985-07-18	77
1973-06-03	130.8		1985-07-19	75.6
1973-06-04	128.6		1985-07-20	73.5
1973-06-05	127.9		1985-07-21	72.8
1973-06-06	127.2		1985-07-22	69.4
1973-06-07	124.4		1985-07-23	67.6
1973-06-08	122.2		1985-07-24	67
1973-06-09	119		1985-07-25	66.4
1973-06-10	117.4		1985-07-26	65.8
1973-06-11	116.6		1985-07-27	64.6
1973-06-12	115		1985-07-28	63.4
1973-06-13	113.4		1985-07-29	62.8
1973-06-14	111.8		1985-07-30	61.6
1973-06-15	109.4		1985-07-31	60.4
1973-06-16	109.4		1985-08-01	60.4
1973-06-17	108.6		1985-08-02	59.8
1973-06-18	108.6		1985-08-03	59.2
1973-06-19	107		1985-08-04	58.6
1973-06-20	105.4		1985-08-05	58
1973-06-21	103.8		1985-08-06	58
1973-09-23	37.45		1985-08-07	57.4
1973-09-24	37.45		1985-08-08	56.8
1973-09-25	36.35		1985-08-09	56.2
1973-09-26	36.35		1985-08-10	55
1973-09-27	36.35		1985-08-11	53.2
1973-09-28	36.35		1985-08-12	52.6
1973-09-29	35.8		1985-08-13	52
1973-09-30	35.8		1985-08-14	51.4
1973-10-01	35.8		1985-08-15	50.8
1973-10-02	35.25		1985-08-16	50.2
1973-10-03	34.7		1985-08-17	49.6
1973-10-04	34.7		1985-08-18	49
1973-10-05	34.7		1985-08-19	48.4
1973-10-06	34.7		1985-08-20	49
1973-10-07	34.7		1985-08-21	48.4
1973-10-08	34.7		1985-08-22	49
1973-10-09	34.7		1985-08-23	48.4
1973-10-10	34.15		1985-08-24	48.4
1973-10-11	36		1985-08-25	48.4
1973-10-12	35.5		1985-08-26	48.4
1973-10-13	35.5		1985-08-27	47.8
1973-10-14	35		1985-08-28	48.4
1973-10-15	34.4		1985-08-29	47.8
1973-10-16	33.8		1985-08-30	47.2
1973-10-17	33.8		1985-08-31	47.2
1973-10-18	33.2		1985-09-01	46.6
1973-10-19	32.6		1985-09-02	47.2
1973-10-20	32		1985-09-03	46.6
1973-10-21	32		1985-09-04	46.6
1973-10-22	31.4		1985-09-05	46.6
1973-10-23	31.4		1985-09-06	46.6
1973-10-24	30.2		1985-09-07	46
1973-10-25	30.2		1985-09-08	46.6
1973-10-26	29.6		1985-09-09	46
1973-10-27	29.6		1985-09-10	46
1973-10-28	28.5		1985-09-11	46
1973-10-29	28.5		1985-09-12	46
1973-10-30	28		1985-09-13	46
1973-10-31	27.5		1985-09-14	46.6
1973-11-01	27.5		1985-09-15	46
1973-11-02	27.5		1985-09-16	46.6
1973-11-03	27.5		1985-09-17	46
1973-11-04	27.5		1985-09-18	46
1973-11-05	27.5		1985-09-19	46
1973-11-06	27.5		1985-09-20	45.4
1973-11-07	27.5		1985-09-21	44.8
1973-11-08	27.5		1985-09-22	44.8
1973-11-09	27.5		1986-06-22	180.6
1973-11-10	27.5		1986-06-23	170.6
1973-11-11	27		1986-06-24	169.8
1973-11-12	27		1986-06-25	168.2
1973-11-13	27		1986-06-26	168.2
1973-11-14	27		1986-06-27	165.8
1973-11-15	27		1986-06-28	163.4
1973-11-16	26.5		1986-06-29	161.8
1973-11-17	26.5		1986-06-30	160.2
1973-11-18	26.5		1986-07-01	157
1973-11-19	26.5		1986-07-02	156.2
1973-11-20	26		1986-07-03	153
1973-11-21	26		1986-07-04	149.8
1973-11-22	24.5		1986-07-05	147.4
1973-11-23	27.5		1986-07-06	146.6
1973-11-24	31.4		1986-07-07	145
1973-11-25	27.5		1986-07-08	143.4
1973-11-26	27.5		1986-07-09	140.2
1973-11-27	27		1986-07-10	138.6
1973-11-28	26.5		1986-07-11	137.8
1973-11-29	26.5		1986-07-12	136.2
1973-11-30	26		1986-07-13	133
1973-12-01	26		1986-07-14	130.6
1973-12-02	26.5		1986-07-15	128.2
1973-12-03	26		1986-07-16	125.8
1973-12-04	26		1986-07-17	123.4
1973-12-05	26.5		1986-07-18	122.6
1973-12-06	26.5		1986-07-19	121
1973-12-07	26.5		1986-07-20	121
1973-12-08	27		1986-07-21	120.2
1973-12-09	30.2		1986-07-22	117.8
1973-12-10	28		1986-07-23	117
1973-12-11	28		1986-07-24	114.6
1973-12-12	27.5		1986-07-25	113.8
1973-12-13	27.5		1986-07-26	111.4
1973-12-14	28		1986-07-27	110.6
1973-12-15	28		1986-07-28	110.6
1973-12-16	27.5		1986-07-29	108.2
1973-12-17	28		1986-07-30	107.4
1973-12-18	62.03		1986-07-31	106.6
1973-12-19	63.61		1986-08-01	105.8
1973-12-20	40.6		1986-08-02	105
1973-12-21	35		1986-08-03	104.2
1973-12-22	33.8		1986-08-04	102.6
1973-12-23	32.6		1986-08-05	101.8
1973-12-24	32.6		1986-08-06	99.4
1973-12-25	31.4		1986-08-07	98.6
1973-12-26	32		1986-08-08	96.3
1973-12-27	32		1986-08-09	94.9
1973-12-28	32.6		1986-08-10	94.2
1973-12-29	32.6		1986-08-11	93.5
1973-12-30	35		1986-08-12	91.4
1973-12-31	35		1986-08-13	90.7
1974-01-01	34.4		1986-08-14	88.6
1974-01-02	34.4		1986-08-15	87.9
1974-01-03	33.8		1986-08-16	86.5
1974-01-04	33.8		1986-08-17	85.8
1974-01-05	33.8		1986-08-18	85.1
1974-01-06	33.8		1986-08-19	83.7
1974-01-07	67.7		1986-08-20	81.6
1974-01-08	88.9		1986-08-21	80.9
1974-01-09	59.8		1986-08-22	78.8
1974-01-10	49.6		1986-08-23	78.1
1974-01-11	44.2		1986-08-24	76.7
1974-01-12	40		1986-08-25	76.7
1974-01-13	39		1986-08-26	76
1974-01-14	97.7		1986-08-27	75.4
1974-01-15	80.98		1986-08-28	73.4
1974-01-16	137		1986-08-29	73.4
1974-01-17	87.5		1986-08-30	72.8
1974-01-18	87.5		1986-08-31	72.1
1974-01-19	86.1		1986-09-01	71.4
1974-01-20	72.1		1986-09-02	70.8
1974-01-21	68.2		1986-09-03	70.2
1974-01-22	77		1986-09-04	69.5
1974-01-23	78.4		1986-09-05	68.8
1974-01-24	86.8		1986-09-06	67.5
1974-01-25	88.9		1986-09-07	66.8
1974-01-26	73.9		1986-09-08	65.6
1974-01-27	65.2		1986-09-09	65.6
1974-01-28	62.2		1986-09-10	65
1974-01-29	61.6		1986-09-11	64.3
1974-01-30	60.4		1986-09-12	63.6
1974-01-31	59.8		1986-09-13	63
1974-02-01	59.8		1986-09-14	62.4
1974-02-02	59.2		1986-09-15	61.8
1974-02-03	58		1986-09-16	61.2
1974-02-04	58		1986-09-17	60
1974-02-05	54.7		1986-09-18	59.4
1974-02-06	55.6		1986-09-19	58.8
1974-02-07	53.2		1986-09-20	58.2
1974-02-08	52		1986-09-21	58.2
1974-02-09	52		1986-09-22	57.6
1974-02-10	55.6		1987-06-22	168.2
1974-02-11	61		1987-06-23	167.4
1974-02-12	218		1987-06-24	166.6
1974-02-13	188.2		1987-06-25	165
1974-02-14	147.7		1987-06-26	164.2
1974-02-15	121		1987-06-27	164.2
1974-02-16	117		1987-06-28	162.6
1974-02-17	113.8		1987-06-29	158.6
1974-02-18	177.4		1987-06-30	156.2
1974-02-19	172		1987-07-01	151.4
1974-02-20	162.1		1987-07-02	149
1974-02-21	141		1987-07-03	245.8
1974-02-22	122.6		1987-07-04	142.6
1974-02-23	101.8		1987-07-05	141
1974-02-24	104.8		1987-07-06	140.2
1974-02-25	113.5		1987-07-07	140.2
1974-02-26	333.6		1987-07-08	139.4
1974-02-27	378.5		1987-07-09	138.6
1974-02-28	372.2		1987-07-10	137.8
1974-03-01	544.5		1987-07-11	137
1974-03-02	451.4		1987-07-12	137
1974-03-03	364.1		1987-07-13	137
1974-03-04	307.6		1987-07-14	136.2
1974-03-05	292		1987-07-15	136.2
1974-03-06	263.2		1987-07-16	136.2
1974-03-07	242.2		1987-07-17	135.4
1974-03-08	224.3		1987-07-18	132.2
1974-03-09	214		1987-07-19	130.6
1974-03-10	210		1987-07-20	129.8
1974-03-11	221.2		1987-07-21	128.2
1974-03-12	261		1987-07-22	125
1974-03-13	290.9		1987-07-23	122.6
1974-03-14	300.8		1987-07-24	121.8
1974-03-15	312.2		1987-07-25	117
1974-03-16	316.8		1987-07-26	115.4
1974-03-17	314.5		1987-07-27	113
1974-03-18	371		1987-07-28	115.4
1974-03-19	479.2		1987-07-29	119.4
1974-03-20	497.6		1987-07-30	124.2
1974-03-21	456.2		1987-07-31	121.8
1974-03-22	465.4		1987-08-01	121
1974-03-23	482.7		1987-08-02	117
1974-03-24	422.9		1987-08-03	116.2
1974-03-25	481.5		1987-08-04	115.4
1974-03-26	440.2		1987-08-05	115.4
1974-03-27	386.4		1987-08-06	114.6
1974-03-28	367.6		1987-08-07	113
1974-03-29	346.9		1987-08-08	111.4
1974-03-30	334.8		1987-08-09	111.4
1974-03-31	451.7		1987-08-10	101.8
1974-04-01	516.5		1987-08-11	99.4
1974-04-02	438.9		1987-08-12	95.6
1974-04-03	380.9		1987-08-13	92.8
1974-04-04	393.8		1987-08-14	90.7
1974-04-05	439.4		1987-08-15	90
1974-04-06	436.7		1987-08-16	89.3
1974-04-07	404.5		1987-08-17	88.6
1974-04-08	483.1		1987-08-18	87.2
1974-04-09	377.6		1987-08-19	85.8
1974-04-10	591		1987-08-20	83.7
1974-04-11	696.9		1987-08-21	83
1974-04-12	599.6		1987-08-22	81.6
1974-04-13	537.8		1987-08-23	81.6
1974-04-14	501.1		1987-08-24	80.2
1974-04-15	486.2		1987-08-25	79.5
1974-04-16	451.6		1987-08-26	77.4
1974-04-17	447		1987-08-27	76
1974-04-18	451.6		1987-08-28	74
1974-04-19	451.6		1987-08-29	73.4
1974-04-20	485		1987-08-30	70.8
1974-04-21	470.1		1987-08-31	69.5
1974-04-22	433.2		1987-09-01	68.2
1974-04-23	420.6		1987-09-02	68.2
1974-04-24	416		1987-09-03	66.8
1974-04-25	397.6		1987-09-04	65.6
1974-04-26	379.8		1987-09-05	65.6
1974-04-27	358.4		1987-09-06	65
1974-04-28	366.4		1987-09-07	64.3
1974-04-29	359.5		1987-09-08	62.4
1974-04-30	338.1		1987-09-09	62.4
1974-05-01	322		1987-09-10	61.8
1974-05-02	312.2		1987-09-11	60.6
1974-05-03	298.6		1987-09-12	60
1974-05-04	311.05		1987-09-13	59.4
1974-05-05	311.05		1987-09-14	58.2
1974-05-06	308.75		1987-09-15	57.6
1974-05-07	305.3		1987-09-16	56.4
1974-05-08	294.2		1987-09-17	56.4
1974-05-09	287.6		1987-09-18	54.6
1974-05-10	285.4		1987-09-19	53.4
1974-05-11	281		1987-09-20	52.2
1974-05-12	277.4		1987-09-21	52.2
1974-05-13	275.2		1987-09-22	51.6
1974-05-14	273.2		1988-06-22	164
1974-05-15	261		1988-06-23	163
1974-05-16	256.8		1988-06-24	161
1974-05-17	254.7		1988-06-25	160
1974-05-18	249.5		1988-06-26	157
1974-05-19	245.3		1988-06-27	155
1974-05-20	341.1		1988-06-28	154
1974-05-21	278		1988-06-29	152
1974-05-22	230.6		1988-06-30	150
1974-05-23	228.5		1988-07-01	149
1974-05-24	235.8		1988-07-02	148
1974-05-25	236.9		1988-07-03	146
1974-05-26	236.9		1988-07-04	146
1974-05-27	220.1		1988-07-05	146
1974-05-28	212		1988-07-06	144
1974-05-29	202.6		1988-07-07	142
1974-05-30	200.8		1988-07-08	140
1974-05-31	199		1988-07-09	138
1974-06-01	195.8		1988-07-10	136
1974-06-02	193		1988-07-11	135
1974-06-03	189		1988-07-12	134
1974-06-04	186.4		1988-07-13	132
1974-06-05	184.6		1988-07-14	129
1974-06-06	181.9		1988-07-15	127
1974-06-07	178.3		1988-07-16	125
1974-06-08	171.1		1988-07-17	124
1974-06-09	170.2		1988-07-18	122
1974-06-10	166.6		1988-07-19	119
1974-06-11	164.8		1988-07-20	117
1974-06-12	162.1		1988-07-21	116
1974-06-13	158.5		1988-07-22	114
1974-06-14	156		1988-07-23	113
1974-06-15	154		1988-07-24	112
1974-06-16	151.3		1988-07-25	110
1974-06-17	149.5		1988-07-26	109
1974-06-18	146.8		1988-07-27	108
1974-06-19	145.9		1988-07-28	106
1974-06-20	142.6		1988-07-29	104
1974-06-21	141		1988-07-30	104
1974-09-23	48.6		1988-07-31	102
1974-09-24	47.9		1988-08-01	98.8
1974-09-25	47.9		1988-08-02	94.8
1974-09-26	47.9		1988-08-03	91.9
1974-09-27	47.9		1988-08-04	90.5
1974-09-28	47.2		1988-08-05	88.4
1974-09-29	47.2		1988-08-06	87.7
1974-09-30	46.5		1988-08-07	85.6
1974-10-01	45.9		1988-08-08	84.2
1974-10-02	45.9		1988-08-09	82.8
1974-10-03	45.2		1988-08-10	82.8
1974-10-04	45.2		1988-08-11	82.1
1974-10-05	45.2		1988-08-12	81.4
1974-10-06	45.2		1988-08-13	80.7
1974-10-07	44.6		1988-08-14	78.6
1974-10-08	44.6		1988-08-15	77.2
1974-10-09	44.6		1988-08-16	75.1
1974-10-10	44.6		1988-08-17	73.7
1974-10-11	43.9		1988-08-18	72.3
1974-10-12	43.9		1988-08-19	71.6
1974-10-13	43.9		1988-08-20	70.9
1974-10-14	43.9		1988-08-21	70.9
1974-10-15	43.9		1988-08-22	70.2
1974-10-16	43.9		1988-08-23	69.5
1974-10-17	43.9		1988-08-24	69.5
1974-10-18	43.2		1988-08-25	68.1
1974-10-19	43.2		1988-08-26	67.4
1974-10-20	42.6		1988-08-27	66
1974-10-21	42.6		1988-08-28	65.4
1974-10-22	42.6		1988-08-29	64.8
1974-10-23	41.9		1988-08-30	64.2
1974-10-24	42.6		1988-08-31	63.6
1974-10-25	42.6		1988-09-01	62.4
1974-10-26	41.9		1988-09-02	61.8
1974-10-27	41.9		1988-09-03	61.2
1974-10-28	41.9		1988-09-04	60.6
1974-10-29	41.3		1988-09-05	59.4
1974-10-30	41.3		1988-09-06	58.2
1974-10-31	41.3		1988-09-07	57
1974-11-01	40.6		1988-09-08	56.4
1974-11-02	40.6		1988-09-09	55.8
1974-11-03	40.6		1988-09-10	55.8
1974-11-04	40.6		1988-09-11	55.2
1974-11-05	40		1988-09-12	54.6
1974-11-06	40		1988-09-13	54.6
1974-11-07	40		1988-09-14	54.6
1974-11-08	40.6		1988-09-15	54.6
1974-11-09	40.6		1988-09-16	54
1974-11-10	40		1988-09-17	54
1974-11-11	40		1988-09-18	53.4
1974-11-12	40		1988-09-19	53.4
1974-11-13	40		1988-09-20	53.4
1974-11-14	40		1988-09-21	53.4
1974-11-15	40		1988-09-22	53.4
1974-11-16	39.3		1989-06-22	138
1974-11-17	39.3		1989-06-23	137
1974-11-18	40.6		1989-06-24	136
1974-11-19	41.3		1989-06-25	135
1974-11-20	41.9		1989-06-26	132
1974-11-21	51.3		1989-06-27	130
1974-11-22	47.47		1989-06-28	128
1974-11-23	47.2		1989-06-29	126
1974-11-24	47.2		1989-06-30	124
1974-11-25	47.2		1989-07-01	123
1974-11-26	47.9		1989-07-02	121
1974-11-27	48.6		1989-07-03	120
1974-11-28	49.2		1989-07-04	120
1974-11-29	50.6		1989-07-05	120
1974-11-30	51.3		1989-07-06	116
1974-12-01	52		1989-07-07	115
1974-12-02	53.3		1989-07-08	113
1974-12-03	53.3		1989-07-09	112
1974-12-04	59.6		1989-07-10	110
1974-12-05	526		1989-07-11	109
1974-12-06	37.5		1989-07-12	107
1974-12-07	181		1989-07-13	104
1974-12-08	142		1989-07-14	101
1974-12-09	110		1989-07-15	99.6
1974-12-10	101		1989-07-16	99.6
1974-12-11	93.4		1989-07-17	98.8
1974-12-12	109		1989-07-18	96.4
1974-12-13	164		1989-07-19	94
1974-12-14	124		1989-07-20	93.3
1974-12-15	104		1989-07-21	92.6
1974-12-16	95.8		1989-07-22	91.9
1974-12-17	90.2		1989-07-23	89.8
1974-12-18	86.3		1989-07-24	87
1974-12-19	98.2		1989-07-25	85.6
1974-12-20	126		1989-07-26	84.2
1974-12-21	112		1989-07-27	82.8
1974-12-22	123		1989-07-28	82.1
1974-12-23	154		1989-07-29	81.4
1974-12-24	136		1989-07-30	80.7
1974-12-25	129		1989-07-31	80.7
1974-12-26	107		1989-08-01	80
1974-12-27	101		1989-08-02	79.3
1974-12-28	94.2		1989-08-03	77.2
1974-12-29	88.7		1989-08-04	76.5
1974-12-30	90.2		1989-08-05	75.1
1974-12-31	84		1989-08-06	74.4
[truncated: 11,017 more rows]
