# Supplementary material for: Assessing the impact of climate change and human activity on streamflow in a semiarid basin using precipitation and baseflow analysis
Source: Sci Rep. 2022 Jun 2;12:9228. doi: 10.1038/s41598-022-13143-y (PMC9163101; doi:10.1038/s41598-022-13143-y)
Supplement: Supplementary file 1 — Supplementary Information. [file 41598_2022_13143_MOESM1_ESM.zip › Data of Precipitation.xlsx]

## Sheet: Brojerd
Wet Season				Dry Season
Date	Precipitation			Date	Precipitation
1975-09-24	0			1976-06-22	0
1975-09-25	0			1976-06-23	0
1975-09-26	0			1976-06-24	0
1975-09-27	0			1976-06-25	0
1975-09-28	0			1976-06-26	0
1975-09-29	0			1976-06-27	0
1975-09-30	0			1976-06-28	0
1975-10-01	0			1976-06-29	0
1975-10-02	0			1976-06-30	0
1975-10-03	0			1976-07-01	0
1975-10-04	0			1976-07-02	0
1975-10-05	0			1976-07-03	0
1975-10-06	0			1976-07-04	0
1975-10-07	0			1976-07-05	0
1975-10-08	0			1976-07-06	0
1975-10-09	0			1976-07-07	0
1975-10-10	0			1976-07-08	0
1975-10-11	0			1976-07-09	0
1975-10-12	0			1976-07-10	0
1975-10-13	0			1976-07-11	0
1975-10-14	0			1976-07-12	0
1975-10-15	0			1976-07-13	0
1975-10-16	0			1976-07-14	0
1975-10-17	0			1976-07-15	0
1975-10-18	0			1976-07-16	0
1975-10-19	0			1976-07-17	0
1975-10-20	0			1976-07-18	0
1975-10-21	0			1976-07-19	0
1975-10-22	0			1976-07-20	0
1975-10-23	0			1976-07-21	0
1975-10-24	0			1976-07-22	0
1975-10-25	0			1976-07-23	0
1975-10-26	0			1976-07-24	0
1975-10-27	0			1976-07-25	0
1975-10-28	0			1976-07-26	0
1975-10-29	0			1976-07-27	1.5
1975-10-30	0			1976-07-28	0
1975-10-31	0			1976-07-29	0
1975-11-01	0			1976-07-30	0
1975-11-02	0			1976-07-31	0
1975-11-03	0			1976-08-01	0
1975-11-04	0			1976-08-02	0
1975-11-05	0			1976-08-03	0
1975-11-06	0			1976-08-04	0
1975-11-07	0			1976-08-05	0
1975-11-08	0			1976-08-06	0
1975-11-09	0			1976-08-07	0
1975-11-10	0			1976-08-08	0
1975-11-11	0			1976-08-09	0
1975-11-12	0			1976-08-10	0
1975-11-13	0			1976-08-11	0
1975-11-14	0			1976-08-12	0
1975-11-15	0			1976-08-13	0
1975-11-16	0			1976-08-14	0
1975-11-17	0			1976-08-15	0
1975-11-18	0			1976-08-16	0
1975-11-19	0			1976-08-17	0
1975-11-20	0			1976-08-18	0
1975-11-21	1			1976-08-19	0
1975-11-22	0			1976-08-20	0
1975-11-23	0			1976-08-21	0
1975-11-24	0			1976-08-22	0
1975-11-25	0			1976-08-23	0
1975-11-26	0			1976-08-24	0
1975-11-27	0			1976-08-25	0
1975-11-28	0			1976-08-26	0
1975-11-29	0			1976-08-27	0
1975-11-30	0			1976-08-28	0
1975-12-01	0			1976-08-29	0
1975-12-02	0			1976-08-30	0
1975-12-03	0			1976-08-31	0
1975-12-04	0			1976-09-01	0
1975-12-05	0			1976-09-02	0
1975-12-06	0			1976-09-03	0
1975-12-07	0			1976-09-04	0
1975-12-08	0			1976-09-05	0
1975-12-09	0			1976-09-06	0
1975-12-10	0			1976-09-07	0
1975-12-11	0			1976-09-08	0
1975-12-12	0			1976-09-09	0
1975-12-13	0			1976-09-10	0
1975-12-14	0			1976-09-11	0
1975-12-15	0			1976-09-12	0
1975-12-16	0			1976-09-13	0
1975-12-17	0			1976-09-14	0
1975-12-18	0			1976-09-15	0
1975-12-19	0			1976-09-16	0
1975-12-20	0			1976-09-17	0
1975-12-21	1			1976-09-18	0
1975-12-22	0.8			1976-09-19	0
1975-12-23	0			1976-09-20	0
1975-12-24	8			1976-09-21	0
1975-12-25	6.5			1976-09-22	0
1975-12-26	0			1977-06-22	0
1975-12-27	0			1977-06-23	0
1975-12-28	0			1977-06-24	0
1975-12-29	0			1977-06-25	0
1975-12-30	0			1977-06-26	0
1975-12-31	0			1977-06-27	0
1976-01-01	0			1977-06-28	0
1976-01-02	0			1977-06-29	0
1976-01-03	0			1977-06-30	0
1976-01-04	0			1977-07-01	0
1976-01-05	0			1977-07-02	0
1976-01-06	0			1977-07-03	0
1976-01-07	0			1977-07-04	0
1976-01-08	0			1977-07-05	0
1976-01-09	0			1977-07-06	0
1976-01-10	0			1977-07-07	0
1976-01-11	0			1977-07-08	0
1976-01-12	0			1977-07-09	0
1976-01-13	0			1977-07-10	0
1976-01-14	0			1977-07-11	0
1976-01-15	3.5			1977-07-12	0
1976-01-16	10			1977-07-13	0
1976-01-17	8			1977-07-14	0
1976-01-18	0			1977-07-15	0
1976-01-19	3			1977-07-16	0
1976-01-20	0			1977-07-17	0
1976-01-21	0			1977-07-18	0
1976-01-22	0			1977-07-19	0
1976-01-23	3.5			1977-07-20	0
1976-01-24	2			1977-07-21	0
1976-01-25	0			1977-07-22	0
1976-01-26	18			1977-07-23	0
1976-01-27	1.5			1977-07-24	0
1976-01-28	0			1977-07-25	0
1976-01-29	16.5			1977-07-26	0
1976-01-30	0			1977-07-27	0
1976-01-31	0			1977-07-28	0
1976-02-01	6.5			1977-07-29	0
1976-02-02	1			1977-07-30	0
1976-02-03	1			1977-07-31	0
1976-02-04	0			1977-08-01	0
1976-02-05	20			1977-08-02	0
1976-02-06	0			1977-08-03	0
1976-02-07	0			1977-08-04	0
1976-02-08	3			1977-08-05	0
1976-02-09	25.5			1977-08-06	0
1976-02-10	1.5			1977-08-07	0
1976-02-11	0			1977-08-08	0
1976-02-12	0			1977-08-09	0
1976-02-13	0			1977-08-10	0
1976-02-14	0			1977-08-11	0
1976-02-15	0			1977-08-12	0
1976-02-16	0			1977-08-13	0
1976-02-17	0			1977-08-14	0
1976-02-18	0			1977-08-15	0
1976-02-19	2.5			1977-08-16	0
1976-02-20	0			1977-08-17	0
1976-02-21	0			1977-08-18	0
1976-02-22	0			1977-08-19	0
1976-02-23	0			1977-08-20	0
1976-02-24	0			1977-08-21	0
1976-02-25	4			1977-08-22	0
1976-02-26	0			1977-08-23	0
1976-02-27	1			1977-08-24	0
1976-02-28	0			1977-08-25	0
1976-02-29	0			1977-08-26	0
1976-03-01	0			1977-08-27	0
1976-03-02	12			1977-08-28	0
1976-03-03	9			1977-08-29	0
1976-03-04	0			1977-08-30	0
1976-03-05	0			1977-08-31	0
1976-03-06	0			1977-09-01	0
1976-03-07	0			1977-09-02	0
1976-03-08	0			1977-09-03	0
1976-03-09	0			1977-09-04	0
1976-03-10	5			1977-09-05	0
1976-03-11	2.5			1977-09-06	0
1976-03-12	0			1977-09-07	0
1976-03-13	18			1977-09-08	0
1976-03-14	0			1977-09-09	0
1976-03-15	7			1977-09-10	0
1976-03-16	0			1977-09-11	0
1976-03-17	0			1977-09-12	0
1976-03-18	0			1977-09-13	0
1976-03-19	0			1977-09-14	0
1976-03-20	0			1977-09-15	0
1976-03-21	0			1977-09-16	0
1976-03-22	0			1977-09-17	0
1976-03-23	0			1977-09-18	0
1976-03-24	0			1977-09-19	0
1976-03-25	0			1977-09-20	0
1976-03-26	0			1977-09-21	0
1976-03-27	0			1977-09-22	0
1976-03-28	13			1978-06-22	0
1976-03-29	0			1978-06-23	0
1976-03-30	1			1978-06-24	0
1976-03-31	0			1978-06-25	0
1976-04-01	0			1978-06-26	0
1976-04-02	0			1978-06-27	0
1976-04-03	0			1978-06-28	0
1976-04-04	0			1978-06-29	0
1976-04-05	9.4			1978-06-30	0
1976-04-06	2			1978-07-01	0
1976-04-07	24			1978-07-02	0
1976-04-08	1			1978-07-03	0
1976-04-09	2			1978-07-04	0
1976-04-10	0			1978-07-05	0
1976-04-11	0			1978-07-06	0
1976-04-12	0			1978-07-07	0
1976-04-13	0			1978-07-08	0
1976-04-14	0			1978-07-09	0
1976-04-15	8			1978-07-10	0
1976-04-16	3			1978-07-11	0
1976-04-17	8			1978-07-12	0
1976-04-18	0			1978-07-13	0
1976-04-19	24			1978-07-14	0
1976-04-20	12			1978-07-15	0
1976-04-21	0			1978-07-16	0
1976-04-22	0			1978-07-17	0
1976-04-23	0			1978-07-18	0
1976-04-24	0			1978-07-19	0
1976-04-25	0			1978-07-20	0
1976-04-26	6			1978-07-21	0
1976-04-27	4			1978-07-22	0
1976-04-28	0			1978-07-23	0
1976-04-29	0			1978-07-24	0
1976-04-30	0			1978-07-25	0
1976-05-01	10.5			1978-07-26	0
1976-05-02	0			1978-07-27	0
1976-05-03	0			1978-07-28	0
1976-05-04	0			1978-07-29	0
1976-05-05	0			1978-07-30	0
1976-05-06	0			1978-07-31	0
1976-05-07	0			1978-08-01	0
1976-05-08	0			1978-08-02	0
1976-05-09	0			1978-08-03	0
1976-05-10	0			1978-08-04	0
1976-05-11	0			1978-08-05	0
1976-05-12	0			1978-08-06	0
1976-05-13	0			1978-08-07	0
1976-05-14	2			1978-08-08	0
1976-05-15	7			1978-08-09	0
1976-05-16	0			1978-08-10	0
1976-05-17	4			1978-08-11	0
1976-05-18	0			1978-08-12	0
1976-05-19	0			1978-08-13	0
1976-05-20	0			1978-08-14	0
1976-05-21	11			1978-08-15	0
1976-05-22	0			1978-08-16	0
1976-05-23	0			1978-08-17	0
1976-05-24	0			1978-08-18	0
1976-05-25	29			1978-08-19	0
1976-05-26	2.5			1978-08-20	0
1976-05-27	0			1978-08-21	0
1976-05-28	0			1978-08-22	0
1976-05-29	0			1978-08-23	0
1976-05-30	0			1978-08-24	0
1976-05-31	0			1978-08-25	0
1976-06-01	0			1978-08-26	0
1976-06-02	0			1978-08-27	0
1976-06-03	0			1978-08-28	0
1976-06-04	0			1978-08-29	0
1976-06-05	0			1978-08-30	0
1976-06-06	0			1978-08-31	0
1976-06-07	0			1978-09-01	0
1976-06-08	0.5			1978-09-02	0
1976-06-09	0			1978-09-03	0
1976-06-10	0			1978-09-04	0
1976-06-11	0			1978-09-05	0
1976-06-12	0			1978-09-06	0
1976-06-13	0			1978-09-07	0
1976-06-14	0			1978-09-08	0
1976-06-15	0			1978-09-09	0
1976-06-16	0			1978-09-10	0
1976-06-17	0			1978-09-11	0
1976-06-18	0			1978-09-12	0
1976-06-19	0			1978-09-13	0
1976-06-20	0			1978-09-14	0
1976-09-23	0			1978-09-15	0
1976-09-24	5.5			1978-09-16	0
1976-09-25	16.5			1978-09-17	0
1976-09-26	14			1978-09-18	0
1976-09-27	5.5			1978-09-19	0
1976-09-28	0			1978-09-20	0
1976-09-29	0			1978-09-21	0
1976-09-30	0			1978-09-22	0
1976-10-01	0			1979-06-22	0
1976-10-02	0			1979-06-23	0
1976-10-03	2.5			1979-06-24	0
1976-10-04	0			1979-06-25	0
1976-10-05	0			1979-06-26	0
1976-10-06	0			1979-06-27	0
1976-10-07	0			1979-06-28	0
1976-10-08	0			1979-06-29	0
1976-10-09	0			1979-06-30	0
1976-10-10	0			1979-07-01	0
1976-10-11	0			1979-07-02	2
1976-10-12	0			1979-07-03	0
1976-10-13	0			1979-07-04	0
1976-10-14	0.5			1979-07-05	0
1976-10-15	2			1979-07-06	0
1976-10-16	2.5			1979-07-07	0
1976-10-17	0			1979-07-08	0
1976-10-18	0			1979-07-09	0
1976-10-19	0			1979-07-10	0
1976-10-20	1.5			1979-07-11	0
1976-10-21	0			1979-07-12	0
1976-10-22	0			1979-07-13	0
1976-10-23	0			1979-07-14	0
1976-10-24	0			1979-07-15	0
1976-10-25	0			1979-07-16	0
1976-10-26	0			1979-07-17	0
1976-10-27	0			1979-07-18	0
1976-10-28	0			1979-07-19	0
1976-10-29	0			1979-07-20	0
1976-10-30	0			1979-07-21	0
1976-10-31	0			1979-07-22	0
1976-11-01	12			1979-07-23	0
1976-11-02	11.5			1979-07-24	0
1976-11-03	7			1979-07-25	0
1976-11-04	0			1979-07-26	0
1976-11-05	0			1979-07-27	0
1976-11-06	0			1979-07-28	0
1976-11-07	0			1979-07-29	0
1976-11-08	0			1979-07-30	0
1976-11-09	0			1979-07-31	0
1976-11-10	0			1979-08-01	0
1976-11-11	0			1979-08-02	0
1976-11-12	5			1979-08-03	0
1976-11-13	0			1979-08-04	0
1976-11-14	0			1979-08-05	0
1976-11-15	0			1979-08-06	0
1976-11-16	0			1979-08-07	0
1976-11-17	0			1979-08-08	0
1976-11-18	0			1979-08-09	0
1976-11-19	0			1979-08-10	0
1976-11-20	0			1979-08-11	0
1976-11-21	0			1979-08-12	0
1976-11-22	0			1979-08-13	0
1976-11-23	0			1979-08-14	0
1976-11-24	0			1979-08-15	0
1976-11-25	0			1979-08-16	0
1976-11-26	0			1979-08-17	0
1976-11-27	0			1979-08-18	0
1976-11-28	0			1979-08-19	0
1976-11-29	0			1979-08-20	0
1976-11-30	2.5			1979-08-21	0
1976-12-01	15.5			1979-08-22	0
1976-12-02	0			1979-08-23	0
1976-12-03	0			1979-08-24	0
1976-12-04	0			1979-08-25	0
1976-12-05	0			1979-08-26	0
1976-12-06	0			1979-08-27	0
1976-12-07	0			1979-08-28	0
1976-12-08	0			1979-08-29	0
1976-12-09	0			1979-08-30	0
1976-12-10	0			1979-08-31	0
1976-12-11	0			1979-09-01	0
1976-12-12	20			1979-09-02	0
1976-12-13	0			1979-09-03	0
1976-12-14	0			1979-09-04	0
1976-12-15	0			1979-09-05	0
1976-12-16	0			1979-09-06	0
1976-12-17	0			1979-09-07	0
1976-12-18	0			1979-09-08	0
1976-12-19	1			1979-09-09	0
1976-12-20	0			1979-09-10	0
1976-12-21	1			1979-09-11	0
1976-12-22	0			1979-09-12	0
1976-12-23	0			1979-09-13	0
1976-12-24	0			1979-09-14	0
1976-12-25	0			1979-09-15	0
1976-12-26	0			1979-09-16	0
1976-12-27	0			1979-09-17	0
1976-12-28	0			1979-09-18	0
1976-12-29	5			1979-09-19	0
1976-12-30	1			1979-09-20	0
1976-12-31	0			1979-09-21	0
1977-01-01	0			1979-09-22	0
1977-01-02	11.5			1980-06-22	0
1977-01-03	2			1980-06-23	0
1977-01-04	5			1980-06-24	0
1977-01-05	3			1980-06-25	0
1977-01-06	0			1980-06-26	0
1977-01-07	0.5			1980-06-27	0
1977-01-08	4			1980-06-28	0
1977-01-09	4.5			1980-06-29	0
1977-01-10	1.5			1980-06-30	0
1977-01-11	1.5			1980-07-01	0
1977-01-12	0			1980-07-02	0
1977-01-13	0			1980-07-03	0
1977-01-14	2.5			1980-07-04	0
1977-01-15	1			1980-07-05	0
1977-01-16	0			1980-07-06	0
1977-01-17	0			1980-07-07	0
1977-01-18	1			1980-07-08	0
1977-01-19	2			1980-07-09	0
1977-01-20	0			1980-07-10	0
1977-01-21	0			1980-07-11	0
1977-01-22	18.5			1980-07-12	0
1977-01-23	0			1980-07-13	0
1977-01-24	0			1980-07-14	0
1977-01-25	0			1980-07-15	0
1977-01-26	0			1980-07-16	0
1977-01-27	0			1980-07-17	0
1977-01-28	0			1980-07-18	0
1977-01-29	0			1980-07-19	0
1977-01-30	0			1980-07-20	0
1977-01-31	0			1980-07-21	0
1977-02-01	0			1980-07-22	0
1977-02-02	0			1980-07-23	0
1977-02-03	22			1980-07-24	0
1977-02-04	0.5			1980-07-25	0
1977-02-05	0			1980-07-26	0
1977-02-06	0			1980-07-27	0
1977-02-07	0			1980-07-28	0
1977-02-08	0			1980-07-29	0
1977-02-09	17			1980-07-30	0
1977-02-10	17.5			1980-07-31	0
1977-02-11	0			1980-08-01	0
1977-02-12	6			1980-08-02	0
1977-02-13	2.5			1980-08-03	0
1977-02-14	0			1980-08-04	0
1977-02-15	0			1980-08-05	0
1977-02-16	0			1980-08-06	0
1977-02-17	0			1980-08-07	0
1977-02-18	0			1980-08-08	0
1977-02-19	0			1980-08-09	0
1977-02-20	0			1980-08-10	0
1977-02-21	0			1980-08-11	0
1977-02-22	0			1980-08-12	0
1977-02-23	0			1980-08-13	0
1977-02-24	2			1980-08-14	0
1977-02-25	33			1980-08-15	0
1977-02-26	8			1980-08-16	0
1977-02-27	6			1980-08-17	0
1977-02-28	0			1980-08-18	0
1977-03-01	0			1980-08-19	0
1977-03-02	0			1980-08-20	0
1977-03-03	0			1980-08-21	0
1977-03-04	0			1980-08-22	0
1977-03-05	0			1980-08-23	0
1977-03-06	0			1980-08-24	0
1977-03-07	0			1980-08-25	0
1977-03-08	0			1980-08-26	0
1977-03-09	59			1980-08-27	0
1977-03-10	0			1980-08-28	0
1977-03-11	0			1980-08-29	0
1977-03-12	0			1980-08-30	0
1977-03-13	0			1980-08-31	0
1977-03-14	3			1980-09-01	0
1977-03-15	0			1980-09-02	0
1977-03-16	0			1980-09-03	0
1977-03-17	0			1980-09-04	0
1977-03-18	0			1980-09-05	0
1977-03-19	0			1980-09-06	0
1977-03-20	2			1980-09-07	0
1977-03-21	1.5			1980-09-08	0
1977-03-22	0			1980-09-09	0
1977-03-23	17.5			1980-09-10	0
1977-03-24	1			1980-09-11	0
1977-03-25	0			1980-09-12	0
1977-03-26	0			1980-09-13	0
1977-03-27	4			1980-09-14	0
1977-03-28	0			1980-09-15	0
1977-03-29	0			1980-09-16	0
1977-03-30	0			1980-09-17	0
1977-03-31	0			1980-09-18	0
1977-04-01	0			1980-09-19	0
1977-04-02	0			1980-09-20	0
1977-04-03	0			1980-09-21	0
1977-04-04	0			1980-09-22	0
1977-04-05	0			1981-06-22	0
1977-04-06	0			1981-06-23	0
1977-04-07	0			1981-06-24	0
1977-04-08	5			1981-06-25	0
1977-04-09	4			1981-06-26	0
1977-04-10	0			1981-06-27	0
1977-04-11	0			1981-06-28	0
1977-04-12	0			1981-06-29	0
1977-04-13	15			1981-06-30	0
1977-04-14	0			1981-07-01	0
1977-04-15	0			1981-07-02	0
1977-04-16	0			1981-07-03	0
1977-04-17	0			1981-07-04	0
1977-04-18	0			1981-07-05	0
1977-04-19	0			1981-07-06	0
1977-04-20	3			1981-07-07	0
1977-04-21	4			1981-07-08	0
1977-04-22	0			1981-07-09	0
1977-04-23	0			1981-07-10	0
1977-04-24	0			1981-07-11	0
1977-04-25	0			1981-07-12	0
1977-04-26	0			1981-07-13	0
1977-04-27	8			1981-07-14	0
1977-04-28	0			1981-07-15	0
1977-04-29	0			1981-07-16	0
1977-04-30	5			1981-07-17	0
1977-05-01	0			1981-07-18	0
1977-05-02	0			1981-07-19	0
1977-05-03	34.5			1981-07-20	0
1977-05-04	0			1981-07-21	0
1977-05-05	0			1981-07-22	0
1977-05-06	0			1981-07-23	0
1977-05-07	0			1981-07-24	0
1977-05-08	0			1981-07-25	0
1977-05-09	0			1981-07-26	0
1977-05-10	0			1981-07-27	0
1977-05-11	0			1981-07-28	0
1977-05-12	0			1981-07-29	0
1977-05-13	0			1981-07-30	0
1977-05-14	0			1981-07-31	0
1977-05-15	0			1981-08-01	0
1977-05-16	0			1981-08-02	0
1977-05-17	0			1981-08-03	0
1977-05-18	0			1981-08-04	0
1977-05-19	0			1981-08-05	0
1977-05-20	0			1981-08-06	0
1977-05-21	0			1981-08-07	0
1977-05-22	0			1981-08-08	0
1977-05-23	0.5			1981-08-09	0
1977-05-24	0			1981-08-10	0
1977-05-25	0			1981-08-11	0
1977-05-26	2			1981-08-12	0
1977-05-27	10			1981-08-13	0
1977-05-28	0			1981-08-14	0
1977-05-29	2.5			1981-08-15	0
1977-05-30	13.5			1981-08-16	0
1977-05-31	0			1981-08-17	0
1977-06-01	4			1981-08-18	0
1977-06-02	18			1981-08-19	0
1977-06-03	0			1981-08-20	0
1977-06-04	0			1981-08-21	0
1977-06-05	0			1981-08-22	0
1977-06-06	4			1981-08-23	0
1977-06-07	1			1981-08-24	0
1977-06-08	0			1981-08-25	0
1977-06-09	0			1981-08-26	0
1977-06-10	0			1981-08-27	0
1977-06-11	0			1981-08-28	0
1977-06-12	0			1981-08-29	0
1977-06-13	0			1981-08-30	0
1977-06-14	0			1981-08-31	0
1977-06-15	0			1981-09-01	0
1977-06-16	0			1981-09-02	0
1977-06-17	0			1981-09-03	0
1977-06-18	0			1981-09-04	0
1977-06-19	0			1981-09-05	0
1977-06-20	0			1981-09-06	0
1977-06-21	0			1981-09-07	0
1977-09-23	0			1981-09-08	0
1977-09-24	0			1981-09-09	0
1977-09-25	0			1981-09-10	0
1977-09-26	0			1981-09-11	0
1977-09-27	0			1981-09-12	0
1977-09-28	0			1981-09-13	0
1977-09-29	0			1981-09-14	0
1977-09-30	0			1981-09-15	0
1977-10-01	0			1981-09-16	0
1977-10-02	0			1981-09-17	0
1977-10-03	0			1981-09-18	0
1977-10-04	0			1981-09-19	0
1977-10-05	0			1981-09-20	0
1977-10-06	0			1981-09-21	0
1977-10-07	0			1981-09-22	0
1977-10-08	0			1982-06-22	0
1977-10-09	0			1982-06-23	0
1977-10-10	0			1982-06-24	0
1977-10-11	0			1982-06-25	0
1977-10-12	0			1982-06-26	0
1977-10-13	0			1982-06-27	0
1977-10-14	0			1982-06-28	0
1977-10-15	0			1982-06-29	0
1977-10-16	0			1982-06-30	0
1977-10-17	0			1982-07-01	0
1977-10-18	0			1982-07-02	0
1977-10-19	0			1982-07-03	0
1977-10-20	0			1982-07-04	0
1977-10-21	0			1982-07-05	0
1977-10-22	0			1982-07-06	0
1977-10-23	0			1982-07-07	0
1977-10-24	0			1982-07-08	0
1977-10-25	0			1982-07-09	0
1977-10-26	0			1982-07-10	0
1977-10-27	0			1982-07-11	0
1977-10-28	0			1982-07-12	0
1977-10-29	0			1982-07-13	0
1977-10-30	0			1982-07-14	0
1977-10-31	0			1982-07-15	0
1977-11-01	0			1982-07-16	0
1977-11-02	0			1982-07-17	0
1977-11-03	0			1982-07-18	0
1977-11-04	0			1982-07-19	0
1977-11-05	0			1982-07-20	0
1977-11-06	0			1982-07-21	0
1977-11-07	0			1982-07-22	0
1977-11-08	0			1982-07-23	0
1977-11-09	0			1982-07-24	0
1977-11-10	0			1982-07-25	0
1977-11-11	0			1982-07-26	0
1977-11-12	0			1982-07-27	0
1977-11-13	0			1982-07-28	0
1977-11-14	0			1982-07-29	0
1977-11-15	0			1982-07-30	0
1977-11-16	3			1982-07-31	0
1977-11-17	2			1982-08-01	0
1977-11-18	0			1982-08-02	0
1977-11-19	0			1982-08-03	0
1977-11-20	0			1982-08-04	0
1977-11-21	0			1982-08-05	0
1977-11-22	0			1982-08-06	0
1977-11-23	0			1982-08-07	0
1977-11-24	0			1982-08-08	0
1977-11-25	0			1982-08-09	0
1977-11-26	2			1982-08-10	0
1977-11-27	0			1982-08-11	0
1977-11-28	7			1982-08-12	0
1977-11-29	0			1982-08-13	0
1977-11-30	0			1982-08-14	0
1977-12-01	0			1982-08-15	0
1977-12-02	0			1982-08-16	0
1977-12-03	0			1982-08-17	0
1977-12-04	0			1982-08-18	0
1977-12-05	0			1982-08-19	0
1977-12-06	0			1982-08-20	0
1977-12-07	0			1982-08-21	0
1977-12-08	0			1982-08-22	0
1977-12-09	0			1982-08-23	0
1977-12-10	11.5			1982-08-24	0
1977-12-11	0			1982-08-25	0
1977-12-12	15			1982-08-26	0
1977-12-13	18			1982-08-27	0
1977-12-14	20			1982-08-28	0
1977-12-15	20			1982-08-29	0
1977-12-16	16			1982-08-30	0
1977-12-17	32			1982-08-31	0
1977-12-18	48			1982-09-01	0
1977-12-19	58			1982-09-02	0
1977-12-20	0			1982-09-03	0
1977-12-21	0			1982-09-04	0
1977-12-22	0			1982-09-05	0
1977-12-23	0			1982-09-06	0
1977-12-24	0			1982-09-07	0
1977-12-25	0			1982-09-08	0
1977-12-26	0			1982-09-09	0
1977-12-27	0			1982-09-10	0
1977-12-28	0			1982-09-11	0
1977-12-29	0			1982-09-12	0
1977-12-30	0			1982-09-13	0
1977-12-31	0			1982-09-14	0
1978-01-01	0			1982-09-15	0
1978-01-02	0			1982-09-16	0
1978-01-03	32			1982-09-17	0
1978-01-04	5			1982-09-18	0
1978-01-05	0			1982-09-19	0
1978-01-06	0			1982-09-20	0
1978-01-07	0			1982-09-21	0
1978-01-08	3			1982-09-22	0
1978-01-09	0			1983-06-22	0
1978-01-10	0			1983-06-23	0
1978-01-11	0			1983-06-24	0
1978-01-12	0			1983-06-25	0
1978-01-13	1			1983-06-26	0
1978-01-14	2			1983-06-27	0
1978-01-15	0			1983-06-28	0
1978-01-16	3			1983-06-29	0
1978-01-17	19			1983-06-30	0
1978-01-18	32			1983-07-01	0
1978-01-19	2			1983-07-02	0
1978-01-20	0			1983-07-03	0
1978-01-21	0			1983-07-04	0
1978-01-22	0			1983-07-05	0
1978-01-23	3			1983-07-06	0
1978-01-24	0			1983-07-07	0
1978-01-25	3			1983-07-08	0
1978-01-26	0			1983-07-09	0
1978-01-27	0			1983-07-10	0
1978-01-28	0			1983-07-11	0
1978-01-29	0			1983-07-12	0
1978-01-30	8			1983-07-13	0
1978-01-31	13			1983-07-14	0
1978-02-01	0			1983-07-15	0
1978-02-02	0			1983-07-16	0
1978-02-03	13			1983-07-17	0
1978-02-04	0			1983-07-18	0
1978-02-05	0			1983-07-19	0
1978-02-06	0			1983-07-20	0
1978-02-07	0			1983-07-21	0
1978-02-08	0			1983-07-22	0
1978-02-09	0			1983-07-23	0
1978-02-10	0			1983-07-24	0
1978-02-11	0			1983-07-25	0
1978-02-12	0			1983-07-26	0
1978-02-13	0			1983-07-27	0
1978-02-14	0			1983-07-28	0
1978-02-15	0			1983-07-29	0
1978-02-16	6			1983-07-30	0
1978-02-17	35			1983-07-31	0
1978-02-18	0			1983-08-01	0
1978-02-19	10			1983-08-02	0
1978-02-20	23			1983-08-03	0
1978-02-21	2			1983-08-04	0
1978-02-22	0			1983-08-05	0
1978-02-23	0			1983-08-06	0
1978-02-24	0			1983-08-07	0
1978-02-25	0			1983-08-08	0
1978-02-26	3			1983-08-09	0
1978-02-27	0			1983-08-10	0
1978-02-28	19			1983-08-11	0
1978-03-01	8			1983-08-12	0
1978-03-02	0			1983-08-13	0
1978-03-03	0			1983-08-14	0
1978-03-04	0			1983-08-15	0
1978-03-05	0			1983-08-16	0
1978-03-06	0			1983-08-17	0
1978-03-07	0			1983-08-18	0
1978-03-08	0			1983-08-19	0
1978-03-09	0			1983-08-20	0
1978-03-10	0			1983-08-21	0
1978-03-11	0			1983-08-22	0
1978-03-12	0			1983-08-23	0
1978-03-13	0			1983-08-24	0
1978-03-14	0			1983-08-25	0
1978-03-15	0			1983-08-26	0
1978-03-16	0			1983-08-27	0
1978-03-17	0			1983-08-28	0
1978-03-18	6			1983-08-29	0
1978-03-19	37			1983-08-30	0
1978-03-20	3			1983-08-31	0
1978-03-21	0			1983-09-01	0
1978-03-22	0			1983-09-02	0
1978-03-23	0			1983-09-03	0
1978-03-24	0			1983-09-04	0
1978-03-25	5			1983-09-05	0
1978-03-26	0			1983-09-06	0
1978-03-27	5			1983-09-07	0
1978-03-28	0			1983-09-08	0
1978-03-29	0			1983-09-09	0
1978-03-30	0			1983-09-10	0
1978-03-31	0			1983-09-11	0
1978-04-01	0			1983-09-12	0
1978-04-02	60			1983-09-13	0
1978-04-03	60			1983-09-14	0
1978-04-04	5			1983-09-15	0
1978-04-05	0			1983-09-16	0
1978-04-06	0			1983-09-17	0
1978-04-07	5			1983-09-18	0
1978-04-08	4			1983-09-19	0
1978-04-09	2			1983-09-20	0
1978-04-10	0			1983-09-21	0
1978-04-11	0			1983-09-22	0
1978-04-12	0			1984-06-22	0
1978-04-13	0			1984-06-23	0
1978-04-14	0			1984-06-24	0
1978-04-15	0			1984-06-25	0
1978-04-16	0			1984-06-26	0
1978-04-17	0			1984-06-27	0
1978-04-18	0			1984-06-28	0
1978-04-19	0			1984-06-29	0
1978-04-20	0			1984-06-30	0
1978-04-21	0			1984-07-01	0
1978-04-22	0			1984-07-02	0
1978-04-23	0			1984-07-03	0
1978-04-24	0			1984-07-04	0
1978-04-25	0			1984-07-05	0
1978-04-26	0			1984-07-06	0
1978-04-27	0			1984-07-07	0
1978-04-28	0			1984-07-08	0
1978-04-29	0			1984-07-09	0
1978-04-30	0			1984-07-10	0
1978-05-01	0			1984-07-11	0
1978-05-02	0			1984-07-12	0
1978-05-03	0			1984-07-13	0
1978-05-04	7			1984-07-14	0
1978-05-05	0			1984-07-15	0
1978-05-06	3			1984-07-16	0
1978-05-07	11			1984-07-17	0
1978-05-08	0			1984-07-18	0
1978-05-09	0			1984-07-19	0
1978-05-10	0			1984-07-20	0
1978-05-11	25			1984-07-21	0
1978-05-12	21			1984-07-22	0
1978-05-13	0			1984-07-23	0
1978-05-14	0			1984-07-24	0
1978-05-15	1			1984-07-25	0
1978-05-16	0			1984-07-26	0
1978-05-17	6			1984-07-27	0
1978-05-18	0			1984-07-28	0
1978-05-19	0			1984-07-29	0
1978-05-20	10.5			1984-07-30	0
1978-05-21	12			1984-07-31	0
1978-05-22	13			1984-08-01	0
1978-05-23	0			1984-08-02	0
1978-05-24	2			1984-08-03	0
1978-05-25	0			1984-08-04	0
1978-05-26	0			1984-08-05	0
1978-05-27	0			1984-08-06	0
1978-05-28	0			1984-08-07	0
1978-05-29	0			1984-08-08	0
1978-05-30	0			1984-08-09	0
1978-05-31	0			1984-08-10	0
1978-06-01	0			1984-08-11	0
1978-06-02	0			1984-08-12	0
1978-06-03	0			1984-08-13	0
1978-06-04	0			1984-08-14	0
1978-06-05	0			1984-08-15	0
1978-06-06	0			1984-08-16	0
1978-06-07	30			1984-08-17	0
1978-06-08	0			1984-08-18	0
1978-06-09	0			1984-08-19	0
1978-06-10	0			1984-08-20	0
1978-06-11	0			1984-08-21	0
1978-06-12	12.5			1984-08-22	0
1978-06-13	4			1984-08-23	0
1978-06-14	0			1984-08-24	0
1978-06-15	0			1984-08-25	0
1978-06-16	6			1984-08-26	0
1978-06-17	0			1984-08-27	0
1978-06-18	0			1984-08-28	0
1978-06-19	0			1984-08-29	0
1978-06-20	0			1984-08-30	0
1978-06-21	0			1984-08-31	0
1978-09-23	0			1984-09-01	0
1978-09-24	0			1984-09-02	0
1978-09-25	0			1984-09-03	0
1978-09-26	0			1984-09-04	0
1978-09-27	0			1984-09-05	0
1978-09-28	0			1984-09-06	0
1978-09-29	0			1984-09-07	0
1978-09-30	0			1984-09-08	0
1978-10-01	0			1984-09-09	0
1978-10-02	0			1984-09-10	0
1978-10-03	0			1984-09-11	0
1978-10-04	0			1984-09-12	0
1978-10-05	0			1984-09-13	0
1978-10-06	0			1984-09-14	0
1978-10-07	0			1984-09-15	0
1978-10-08	0			1984-09-16	0
1978-10-09	0			1984-09-17	0
1978-10-10	0			1984-09-18	0
1978-10-11	0			1984-09-19	0
1978-10-12	0			1984-09-20	0
1978-10-13	0			1984-09-21	0
1978-10-14	0			1984-09-22	0
1978-10-15	0			1985-06-22	0
1978-10-16	0			1985-06-23	0
1978-10-17	0			1985-06-24	0
1978-10-18	0			1985-06-25	0
1978-10-19	0			1985-06-26	0
1978-10-20	0			1985-06-27	0
1978-10-21	3			1985-06-28	0
1978-10-22	0			1985-06-29	0
1978-10-23	0			1985-06-30	0
1978-10-24	0			1985-07-01	0
1978-10-25	1			1985-07-02	0
1978-10-26	0			1985-07-03	0
1978-10-27	0			1985-07-04	0
1978-10-28	0			1985-07-05	0
1978-10-29	0			1985-07-06	0
1978-10-30	0			1985-07-07	0
1978-10-31	0			1985-07-08	0
1978-11-01	0			1985-07-09	0
1978-11-02	0			1985-07-10	0
1978-11-03	0			1985-07-11	0
1978-11-04	0			1985-07-12	0
1978-11-05	0			1985-07-13	0
1978-11-06	0			1985-07-14	0
1978-11-07	0			1985-07-15	0
1978-11-08	0			1985-07-16	0
1978-11-09	0			1985-07-17	0
1978-11-10	0			1985-07-18	0
1978-11-11	0			1985-07-19	0
1978-11-12	0			1985-07-20	0
1978-11-13	0			1985-07-21	0
1978-11-14	0			1985-07-22	0
1978-11-15	0			1985-07-23	0
1978-11-16	0			1985-07-24	0
1978-11-17	0			1985-07-25	0
1978-11-18	0			1985-07-26	0
1978-11-19	0			1985-07-27	0
1978-11-20	0			1985-07-28	0
1978-11-21	0			1985-07-29	0
1978-11-22	0			1985-07-30	0
1978-11-23	0			1985-07-31	0
1978-11-24	0			1985-08-01	0
1978-11-25	0			1985-08-02	0
1978-11-26	0			1985-08-03	0
1978-11-27	0.5			1985-08-04	0
1978-11-28	0			1985-08-05	0
1978-11-29	0			1985-08-06	0
1978-11-30	0			1985-08-07	0
1978-12-01	0			1985-08-08	0
1978-12-02	3			1985-08-09	0
1978-12-03	0			1985-08-10	0
1978-12-04	0			1985-08-11	0
1978-12-05	0			1985-08-12	0
1978-12-06	0			1985-08-13	0
1978-12-07	0			1985-08-14	0
1978-12-08	0			1985-08-15	0
1978-12-09	4			1985-08-16	0
1978-12-10	20			1985-08-17	0
1978-12-11	0			1985-08-18	0
1978-12-12	0			1985-08-19	0
1978-12-13	0			1985-08-20	0
1978-12-14	0			1985-08-21	0
1978-12-15	0			1985-08-22	0
1978-12-16	15			1985-08-23	0
1978-12-17	35			1985-08-24	0
1978-12-18	0			1985-08-25	0
1978-12-19	0			1985-08-26	0
1978-12-20	0			1985-08-27	0
1978-12-21	2			1985-08-28	0
1978-12-22	0			1985-08-29	0
1978-12-23	20			1985-08-30	0
1978-12-24	0			1985-08-31	0
1978-12-25	4			1985-09-01	0
1978-12-26	0			1985-09-02	0
1978-12-27	4			1985-09-03	0
1978-12-28	8			1985-09-04	0
1978-12-29	0			1985-09-05	0
1978-12-30	0			1985-09-06	0
1978-12-31	0			1985-09-07	0
1979-01-01	0			1985-09-08	0
1979-01-02	0			1985-09-09	0
1979-01-03	0			1985-09-10	0
1979-01-04	0			1985-09-11	0
1979-01-05	0			1985-09-12	0
1979-01-06	0			1985-09-13	0
1979-01-07	0			1985-09-14	0
1979-01-08	0			1985-09-15	0
1979-01-09	0			1985-09-16	0
1979-01-10	0			1985-09-17	0
1979-01-11	17			1985-09-18	0
1979-01-12	0			1985-09-19	0
1979-01-13	0			1985-09-20	0
1979-01-14	0			1985-09-21	0
1979-01-15	6			1985-09-22	0
1979-01-16	11			1986-06-22	0
1979-01-17	0			1986-06-23	0
1979-01-18	0			1986-06-24	0
1979-01-19	0			1986-06-25	0
1979-01-20	0			1986-06-26	0
1979-01-21	6			1986-06-27	0
1979-01-22	12			1986-06-28	0
1979-01-23	4			1986-06-29	0
1979-01-24	7			1986-06-30	0
1979-01-25	0			1986-07-01	0
1979-01-26	4			1986-07-02	0
1979-01-27	0			1986-07-03	0
1979-01-28	0			1986-07-04	0
1979-01-29	0			1986-07-05	0
1979-01-30	0			1986-07-06	0
1979-01-31	0			1986-07-07	0
1979-02-01	8			1986-07-08	0
1979-02-02	0			1986-07-09	0
1979-02-03	0			1986-07-10	0
1979-02-04	9			1986-07-11	0
1979-02-05	0			1986-07-12	2.5
1979-02-06	3			1986-07-13	0
1979-02-07	0			1986-07-14	0
1979-02-08	0			1986-07-15	0
1979-02-09	0			1986-07-16	0
1979-02-10	0			1986-07-17	0
1979-02-11	0			1986-07-18	0
1979-02-12	30			1986-07-19	0
1979-02-13	7			1986-07-20	0
1979-02-14	0			1986-07-21	0
1979-02-15	0			1986-07-22	0
1979-02-16	1.5			1986-07-23	0
1979-02-17	11			1986-07-24	0
1979-02-18	11			1986-07-25	0
1979-02-19	20			1986-07-26	0
1979-02-20	0			1986-07-27	0
1979-02-21	21			1986-07-28	0
1979-02-22	0			1986-07-29	0
1979-02-23	0			1986-07-30	0
1979-02-24	14			1986-07-31	0
1979-02-25	9			1986-08-01	0
1979-02-26	0			1986-08-02	0
1979-02-27	3			1986-08-03	0
1979-02-28	20			1986-08-04	0
1979-03-01	0			1986-08-05	0
1979-03-02	8			1986-08-06	0
1979-03-03	0			1986-08-07	0
1979-03-04	0			1986-08-08	0
1979-03-05	0			1986-08-09	0
1979-03-06	0			1986-08-10	0
1979-03-07	0			1986-08-11	0
1979-03-08	0			1986-08-12	0
1979-03-09	0			1986-08-13	0
1979-03-10	0			1986-08-14	0
1979-03-11	4			1986-08-15	0
1979-03-12	0			1986-08-16	0
1979-03-13	0			1986-08-17	0
1979-03-14	38			1986-08-18	0
1979-03-15	0			1986-08-19	0
1979-03-16	0			1986-08-20	0
1979-03-17	0			1986-08-21	0
1979-03-18	0			1986-08-22	0
1979-03-19	0			1986-08-23	0
1979-03-20	0			1986-08-24	0
1979-03-21	0			1986-08-25	0
1979-03-22	0			1986-08-26	0
1979-03-23	3			1986-08-27	0
1979-03-24	0			1986-08-28	0
1979-03-25	0			1986-08-29	0
1979-03-26	0			1986-08-30	0
1979-03-27	15			1986-08-31	0
1979-03-28	21			1986-09-01	0
1979-03-29	0			1986-09-02	0
1979-03-30	0			1986-09-03	0
1979-03-31	22			1986-09-04	0
1979-04-01	0			1986-09-05	0
1979-04-02	0			1986-09-06	0
1979-04-03	2			1986-09-07	0
1979-04-04	5			1986-09-08	0
1979-04-05	2			1986-09-09	0
1979-04-06	2			1986-09-10	0
1979-04-07	3			1986-09-11	0
1979-04-08	7			1986-09-12	0
1979-04-09	0			1986-09-13	0
1979-04-10	0			1986-09-14	0
1979-04-11	0			1986-09-15	0
1979-04-12	0			1986-09-16	0
1979-04-13	0			1986-09-17	0
1979-04-14	0			1986-09-18	0
1979-04-15	12			1986-09-19	0
1979-04-16	1			1986-09-20	0
1979-04-17	0			1986-09-21	0
1979-04-18	0			1986-09-22	0
1979-04-19	0			1987-06-22	0
1979-04-20	0			1987-06-23	0
1979-04-21	3.2			1987-06-24	0
1979-04-22	0			1987-06-25	0
1979-04-23	0			1987-06-26	0
1979-04-24	0			1987-06-27	0
1979-04-25	0			1987-06-28	0
1979-04-26	0			1987-06-29	0
1979-04-27	0			1987-06-30	0
1979-04-28	0			1987-07-01	0
1979-04-29	0			1987-07-02	0
1979-04-30	4			1987-07-03	0
1979-05-01	0			1987-07-04	0
1979-05-02	3			1987-07-05	0
1979-05-03	0			1987-07-06	0
1979-05-04	0			1987-07-07	0
1979-05-05	50			1987-07-08	0
1979-05-06	0			1987-07-09	0
1979-05-07	0			1987-07-10	0
1979-05-08	11			1987-07-11	0
1979-05-09	0			1987-07-12	0
1979-05-10	0			1987-07-13	0
1979-05-11	0			1987-07-14	0
1979-05-12	0			1987-07-15	0
1979-05-13	0			1987-07-16	0
1979-05-14	0			1987-07-17	0
1979-05-15	0			1987-07-18	0
1979-05-16	0			1987-07-19	0
1979-05-17	18			1987-07-20	0
1979-05-18	0			1987-07-21	0
1979-05-19	0			1987-07-22	0
1979-05-20	8			1987-07-23	0
1979-05-21	0			1987-07-24	0
1979-05-22	0			1987-07-25	0
1979-05-23	0			1987-07-26	0
1979-05-24	0			1987-07-27	0
1979-05-25	0			1987-07-28	0
1979-05-26	0			1987-07-29	0
1979-05-27	0			1987-07-30	0
1979-05-28	0			1987-07-31	0
1979-05-29	0			1987-08-01	0
1979-05-30	0			1987-08-02	0
1979-05-31	0			1987-08-03	0
1979-06-01	0			1987-08-04	0
1979-06-02	0			1987-08-05	0
1979-06-03	0			1987-08-06	0
1979-06-04	0			1987-08-07	0
1979-06-05	0			1987-08-08	0
1979-06-06	0			1987-08-09	0
1979-06-07	21			1987-08-10	0
1979-06-08	0			1987-08-11	0
1979-06-09	0			1987-08-12	0
1979-06-10	0			1987-08-13	0
1979-06-11	1			1987-08-14	0
1979-06-12	0			1987-08-15	0
1979-06-13	0			1987-08-16	0
1979-06-14	0			1987-08-17	0
1979-06-15	0			1987-08-18	0
1979-06-16	0			1987-08-19	0
1979-06-17	0			1987-08-20	0
1979-06-18	4			1987-08-21	0
1979-06-19	15			1987-08-22	0
1979-06-20	0			1987-08-23	0
1979-06-21	0			1987-08-24	0
1979-09-23	0			1987-08-25	0
1979-09-24	0			1987-08-26	0
1979-09-25	0			1987-08-27	0
1979-09-26	0			1987-08-28	0
1979-09-27	0			1987-08-29	0
1979-09-28	0			1987-08-30	0
1979-09-29	0			1987-08-31	0
1979-09-30	0			1987-09-01	0
1979-10-01	0			1987-09-02	0
1979-10-02	0			1987-09-03	0
1979-10-03	0			1987-09-04	0
1979-10-04	0			1987-09-05	0
1979-10-05	0			1987-09-06	0
1979-10-06	0			1987-09-07	0
1979-10-07	0			1987-09-08	0
1979-10-08	0			1987-09-09	0
1979-10-09	0			1987-09-10	0
1979-10-10	0			1987-09-11	0
1979-10-11	0			1987-09-12	0
1979-10-12	0			1987-09-13	0
1979-10-13	0			1987-09-14	0
1979-10-14	0			1987-09-15	0
1979-10-15	0			1987-09-16	0
1979-10-16	0			1987-09-17	0
1979-10-17	0			1987-09-18	0
1979-10-18	0			1987-09-19	0
1979-10-19	0			1987-09-20	0
1979-10-20	0			1987-09-21	0
1979-10-21	0			1987-09-22	0
1979-10-22	0			1988-06-22	0
1979-10-23	0			1988-06-23	0
1979-10-24	0			1988-06-24	0
1979-10-25	0			1988-06-25	0
1979-10-26	0			1988-06-26	0
1979-10-27	0			1988-06-27	0
1979-10-28	0			1988-06-28	0
1979-10-29	0			1988-06-29	0
1979-10-30	0			1988-06-30	0
1979-10-31	0			1988-07-01	0
1979-11-01	0			1988-07-02	0
1979-11-02	0			1988-07-03	0
1979-11-03	0			1988-07-04	0
1979-11-04	0			1988-07-05	0
1979-11-05	0			1988-07-06	0
1979-11-06	0			1988-07-07	0
1979-11-07	0			1988-07-08	0
1979-11-08	4			1988-07-09	0
1979-11-09	6			1988-07-10	0
1979-11-10	0			1988-07-11	0
1979-11-11	0			1988-07-12	0
1979-11-12	3			1988-07-13	0
1979-11-13	24			1988-07-14	0
1979-11-14	3			1988-07-15	0
1979-11-15	2			1988-07-16	0
1979-11-16	0			1988-07-17	0
1979-11-17	0			1988-07-18	0
1979-11-18	0			1988-07-19	0
1979-11-19	0			1988-07-20	0
1979-11-20	0			1988-07-21	0
1979-11-21	0			1988-07-22	0
1979-11-22	0			1988-07-23	0
1979-11-23	0			1988-07-24	0
1979-11-24	0			1988-07-25	0
1979-11-25	0			1988-07-26	0
1979-11-26	0			1988-07-27	0
1979-11-27	0			1988-07-28	0
1979-11-28	0			1988-07-29	0
1979-11-29	0			1988-07-30	0
1979-11-30	0			1988-07-31	0
1979-12-01	0			1988-08-01	0
1979-12-02	0			1988-08-02	0
1979-12-03	0			1988-08-03	0
1979-12-04	0			1988-08-04	0
1979-12-05	0			1988-08-05	0
1979-12-06	6			1988-08-06	0
1979-12-07	0			1988-08-07	0
1979-12-08	0			1988-08-08	0
1979-12-09	0			1988-08-09	0
1979-12-10	0			1988-08-10	0
1979-12-11	0			1988-08-11	0
1979-12-12	0			1988-08-12	0
1979-12-13	0			1988-08-13	0
1979-12-14	0			1988-08-14	0
1979-12-15	0			1988-08-15	0
1979-12-16	0			1988-08-16	0
1979-12-17	0			1988-08-17	0
1979-12-18	0			1988-08-18	0
1979-12-19	29			1988-08-19	0
1979-12-20	0			1988-08-20	0
1979-12-21	12			1988-08-21	0
1979-12-22	4			1988-08-22	0
1979-12-23	21			1988-08-23	0
1979-12-24	0			1988-08-24	0
1979-12-25	0			1988-08-25	0
1979-12-26	0			1988-08-26	0
1979-12-27	0			1988-08-27	0
1979-12-28	0			1988-08-28	0
1979-12-29	0			1988-08-29	0
1979-12-30	0			1988-08-30	0
1979-12-31	0			1988-08-31	0
1980-01-01	10			1988-09-01	0
1980-01-02	11			1988-09-02	0
1980-01-03	0			1988-09-03	0
1980-01-04	0			1988-09-04	0
1980-01-05	0			1988-09-05	0
1980-01-06	0			1988-09-06	0
1980-01-07	0			1988-09-07	0
1980-01-08	0			1988-09-08	0
1980-01-09	0			1988-09-09	0
1980-01-10	0			1988-09-10	0
1980-01-11	0			1988-09-11	0
1980-01-12	0			1988-09-12	0
1980-01-13	0			1988-09-13	0
1980-01-14	0			1988-09-14	0
1980-01-15	0			1988-09-15	0
1980-01-16	0			1988-09-16	0
1980-01-17	0			1988-09-17	0
1980-01-18	0			1988-09-18	0
1980-01-19	0			1988-09-19	0
1980-01-20	0			1988-09-20	0
1980-01-21	0			1988-09-21	0
1980-01-22	16			1988-09-22	0
1980-01-23	0			1989-06-22	0
1980-01-24	0			1989-06-23	0
1980-01-25	4			1989-06-24	0
1980-01-26	0			1989-06-25	0
1980-01-27	2			1989-06-26	0
1980-01-28	8			1989-06-27	0
1980-01-29	12			1989-06-28	0
1980-01-30	0			1989-06-29	0
1980-01-31	0			1989-06-30	0
1980-02-01	0			1989-07-01	0
1980-02-02	0			1989-07-02	0
1980-02-03	11			1989-07-03	0
1980-02-04	0			1989-07-04	0
1980-02-05	0			1989-07-05	0
1980-02-06	0			1989-07-06	0
1980-02-07	0			1989-07-07	0
1980-02-08	0			1989-07-08	0
1980-02-09	10			1989-07-09	0
1980-02-10	31.5			1989-07-10	0
1980-02-11	0			1989-07-11	0
1980-02-12	0			1989-07-12	0
1980-02-13	0			1989-07-13	0
1980-02-14	0			1989-07-14	0
1980-02-15	0			1989-07-15	0
1980-02-16	0			1989-07-16	0
1980-02-17	0			1989-07-17	0
1980-02-18	49			1989-07-18	0
1980-02-19	0			1989-07-19	0
1980-02-20	12			1989-07-20	0
1980-02-21	0			1989-07-21	0
1980-02-22	0			1989-07-22	0
1980-02-23	0			1989-07-23	0
1980-02-24	3			1989-07-24	0
1980-02-25	7			1989-07-25	0
1980-02-26	0			1989-07-26	0
1980-02-27	0			1989-07-27	0
1980-02-28	0			1989-07-28	0
1980-02-29	0			1989-07-29	0
1980-03-01	0			1989-07-30	0
1980-03-02	0			1989-07-31	0
1980-03-03	0			1989-08-01	0
1980-03-04	33			1989-08-02	0
1980-03-05	13			1989-08-03	0
1980-03-06	0			1989-08-04	0
1980-03-07	0			1989-08-05	0
1980-03-08	0			1989-08-06	0
1980-03-09	0			1989-08-07	0
1980-03-10	8			1989-08-08	0
1980-03-11	0			1989-08-09	0
1980-03-12	0			1989-08-10	0
1980-03-13	0			1989-08-11	0
1980-03-14	0			1989-08-12	0
1980-03-15	5.5			1989-08-13	0
1980-03-16	0			1989-08-14	0
1980-03-17	0			1989-08-15	0
1980-03-18	8			1989-08-16	0
1980-03-19	48			1989-08-17	0
1980-03-20	4			1989-08-18	0
1980-03-21	0			1989-08-19	0
1980-03-22	0			1989-08-20	0
1980-03-23	0			1989-08-21	0
1980-03-24	12			1989-08-22	0
1980-03-25	0			1989-08-23	0
1980-03-26	0			1989-08-24	0
1980-03-27	0			1989-08-25	0
1980-03-28	10			1989-08-26	0
1980-03-29	0			1989-08-27	0
1980-03-30	4			1989-08-28	0
1980-03-31	0			1989-08-29	0
1980-04-01	0			1989-08-30	0
1980-04-02	0			1989-08-31	0
1980-04-03	0			1989-09-01	0
1980-04-04	0			1989-09-02	0
1980-04-05	0			1989-09-03	0
1980-04-06	5			1989-09-04	0
1980-04-07	4			1989-09-05	0
1980-04-08	0			1989-09-06	0
1980-04-09	0			1989-09-07	0
1980-04-10	4			1989-09-08	0
1980-04-11	0			1989-09-09	0
1980-04-12	0			1989-09-10	0
1980-04-13	0			1989-09-11	0
1980-04-14	0			1989-09-12	0
1980-04-15	2			1989-09-13	0
1980-04-16	7			1989-09-14	0
1980-04-17	0			1989-09-15	0
1980-04-18	12			1989-09-16	0
1980-04-19	0			1989-09-17	0
1980-04-20	0			1989-09-18	0
1980-04-21	0			1989-09-19	0
1980-04-22	0			1989-09-20	0
1980-04-23	0			1989-09-21	0
1980-04-24	0			1989-09-22	0
1980-04-25	0			1990-06-22	0
1980-04-26	23			1990-06-23	0
1980-04-27	0			1990-06-24	0
1980-04-28	0			1990-06-25	0
1980-04-29	0			1990-06-26	0
1980-04-30	9			1990-06-27	0
1980-05-01	11.5			1990-06-28	0
1980-05-02	0.5			1990-06-29	0
1980-05-03	2			1990-06-30	0
1980-05-04	0			1990-07-01	0
1980-05-05	0			1990-07-02	0
1980-05-06	0			1990-07-03	0
1980-05-07	0			1990-07-04	0
1980-05-08	0			1990-07-05	0
1980-05-09	0			1990-07-06	0
1980-05-10	0			1990-07-07	0
1980-05-11	0			1990-07-08	0
1980-05-12	0			1990-07-09	0
1980-05-13	0			1990-07-10	0
1980-05-14	4.5			1990-07-11	0
1980-05-15	10			1990-07-12	0
1980-05-16	0			1990-07-13	0
1980-05-17	0			1990-07-14	0
1980-05-18	0			1990-07-15	0
1980-05-19	0			1990-07-16	0
1980-05-20	0			1990-07-17	0
1980-05-21	5			1990-07-18	0
1980-05-22	0			1990-07-19	2
1980-05-23	4.5			1990-07-20	0
1980-05-24	1.5			1990-07-21	0
1980-05-25	0.5			1990-07-22	0
1980-05-26	0			1990-07-23	0
1980-05-27	0			1990-07-24	0
1980-05-28	0			1990-07-25	0
1980-05-29	0			1990-07-26	0
1980-05-30	0			1990-07-27	0
1980-05-31	0			1990-07-28	0
1980-06-01	0			1990-07-29	0
1980-06-02	0			1990-07-30	0
1980-06-03	0			1990-07-31	0
1980-06-04	4			1990-08-01	0
1980-06-05	0			1990-08-02	0
1980-06-06	0			1990-08-03	0
1980-06-07	0			1990-08-04	0
1980-06-08	0			1990-08-05	0
1980-06-09	0			1990-08-06	0
1980-06-10	6.5			1990-08-07	0
1980-06-11	6			1990-08-08	0
1980-06-12	5.5			1990-08-09	0
1980-06-13	0			1990-08-10	0
1980-06-14	0			1990-08-11	0
1980-06-15	0			1990-08-12	0
1980-06-16	0			1990-08-13	0
1980-06-17	0			1990-08-14	0
1980-06-18	0			1990-08-15	0
1980-06-19	0			1990-08-16	0
1980-06-20	4.5			1990-08-17	0
1980-06-21	0			1990-08-18	0
1980-09-23	0			1990-08-19	0
1980-09-24	0			1990-08-20	0
1980-09-25	8			1990-08-21	0
1980-09-26	15			1990-08-22	0
1980-09-27	0			1990-08-23	0
1980-09-28	0			1990-08-24	0
1980-09-29	0			1990-08-25	0
1980-09-30	0			1990-08-26	0
1980-10-01	9			1990-08-27	0
1980-10-02	0			1990-08-28	0
1980-10-03	0			1990-08-29	0
1980-10-04	0			1990-08-30	0
1980-10-05	0			1990-08-31	0
1980-10-06	0			1990-09-01	0
1980-10-07	0			1990-09-02	0
1980-10-08	0			1990-09-03	0
1980-10-09	0			1990-09-04	0
1980-10-10	0			1990-09-05	0
1980-10-11	0			1990-09-06	0
1980-10-12	0			1990-09-07	0
1980-10-13	0			1990-09-08	0
1980-10-14	0			1990-09-09	0
1980-10-15	0			1990-09-10	0
1980-10-16	0			1990-09-11	0
1980-10-17	0			1990-09-12	0
1980-10-18	0			1990-09-13	0
1980-10-19	0			1990-09-14	0
1980-10-20	0			1990-09-15	0
1980-10-21	0			1990-09-16	0
1980-10-22	0			1990-09-17	0
1980-10-23	0			1990-09-18	0
1980-10-24	0			1990-09-19	0
1980-10-25	10			1990-09-20	0
1980-10-26	1.5			1990-09-21	0
1980-10-27	0			1990-09-22	0
1980-10-28	0			1991-06-22	0
1980-10-29	0			1991-06-23	0
1980-10-30	0			1991-06-24	0
1980-10-31	0			1991-06-25	0
1980-11-01	5			1991-06-26	0
1980-11-02	0			1991-06-27	0
1980-11-03	4.5			1991-06-28	0
1980-11-04	4			1991-06-29	0
1980-11-05	9			1991-06-30	0
1980-11-06	3			1991-07-01	0
1980-11-07	5			1991-07-02	0
1980-11-08	4			1991-07-03	0
1980-11-09	8			1991-07-04	0
1980-11-10	0			1991-07-05	0
1980-11-11	0			1991-07-06	0
1980-11-12	0			1991-07-07	0
1980-11-13	0			1991-07-08	0
1980-11-14	0			1991-07-09	0
1980-11-15	0			1991-07-10	0
1980-11-16	0			1991-07-11	0
1980-11-17	0			1991-07-12	0
1980-11-18	0			1991-07-13	0
1980-11-19	0			1991-07-14	0
1980-11-20	0			1991-07-15	0
1980-11-21	0			1991-07-16	0
1980-11-22	0			1991-07-17	0
1980-11-23	0			1991-07-18	0
1980-11-24	0			1991-07-19	0
1980-11-25	0			1991-07-20	0
1980-11-26	0			1991-07-21	0
1980-11-27	0			1991-07-22	0
1980-11-28	15			1991-07-23	0
1980-11-29	30			1991-07-24	0
1980-11-30	0			1991-07-25	0
1980-12-01	0			1991-07-26	0
1980-12-02	0			1991-07-27	0
1980-12-03	4			1991-07-28	0
1980-12-04	2			1991-07-29	0
1980-12-05	0			1991-07-30	0
1980-12-06	0			1991-07-31	0
1980-12-07	0			1991-08-01	0
1980-12-08	0			1991-08-02	0
1980-12-09	0			1991-08-03	0
1980-12-10	0			1991-08-04	0
1980-12-11	35.5			1991-08-05	0
1980-12-12	0			1991-08-06	0
1980-12-13	0			1991-08-07	0
1980-12-14	0			1991-08-08	0
1980-12-15	0			1991-08-09	0
1980-12-16	0			1991-08-10	0
1980-12-17	0			1991-08-11	0
1980-12-18	0			1991-08-12	0
1980-12-19	0			1991-08-13	0
1980-12-20	0			1991-08-14	0
1980-12-21	0			1991-08-15	0
1980-12-22	0			1991-08-16	0
1980-12-23	0			1991-08-17	0
1980-12-24	0			1991-08-18	0
1980-12-25	0			1991-08-19	0
1980-12-26	0			1991-08-20	0
1980-12-27	0			1991-08-21	0
1980-12-28	0			1991-08-22	0
1980-12-29	0			1991-08-23	0
1980-12-30	0			1991-08-24	0
1980-12-31	0			1991-08-25	0
1981-01-01	0			1991-08-26	0
1981-01-02	0			1991-08-27	0
1981-01-03	0			1991-08-28	0
1981-01-04	0			1991-08-29	0
1981-01-05	0			1991-08-30	0
1981-01-06	0			1991-08-31	0
1981-01-07	0			1991-09-01	0
1981-01-08	17			1991-09-02	0
1981-01-09	0			1991-09-03	0
1981-01-10	0			1991-09-04	0
1981-01-11	0			1991-09-05	0
1981-01-12	0			1991-09-06	0
1981-01-13	0			1991-09-07	0
1981-01-14	0			1991-09-08	0
1981-01-15	3			1991-09-09	0
1981-01-16	0			1991-09-10	0
1981-01-17	0			1991-09-11	0
1981-01-18	0			1991-09-12	0
1981-01-19	0			1991-09-13	0
1981-01-20	4			1991-09-14	0
1981-01-21	0			1991-09-15	0
1981-01-22	0			1991-09-16	0
1981-01-23	0			1991-09-17	0
1981-01-24	0			1991-09-18	0
1981-01-25	0			1991-09-19	0
1981-01-26	0			1991-09-20	0
1981-01-27	1			1991-09-21	0
1981-01-28	1			1991-09-22	0
1981-01-29	0			1992-06-22	0
1981-01-30	0			1992-06-23	0
1981-01-31	5.5			1992-06-24	0
1981-02-01	0			1992-06-25	0
1981-02-02	14.5			1992-06-26	0
1981-02-03	0			1992-06-27	0
1981-02-04	5			1992-06-28	0
1981-02-05	0			1992-06-29	0
1981-02-06	0			1992-06-30	0
1981-02-07	0			1992-07-01	0
1981-02-08	0			1992-07-02	0
1981-02-09	0			1992-07-03	0
1981-02-10	0			1992-07-04	0
1981-02-11	0			1992-07-05	0
1981-02-12	7.5			1992-07-06	0
1981-02-13	0			1992-07-07	0
1981-02-14	0			1992-07-08	0
1981-02-15	0			1992-07-09	0
1981-02-16	0			1992-07-10	0
1981-02-17	0			1992-07-11	0
1981-02-18	5.5			1992-07-12	0
1981-02-19	6			1992-07-13	0
1981-02-20	0			1992-07-14	0
1981-02-21	0			1992-07-15	0
1981-02-22	0			1992-07-16	0
1981-02-23	0			1992-07-17	0
1981-02-24	21			1992-07-18	0
1981-02-25	0			1992-07-19	0
1981-02-26	0			1992-07-20	0
1981-02-27	0			1992-07-21	0
1981-02-28	0			1992-07-22	0
1981-03-01	13			1992-07-23	0
1981-03-02	4.5			1992-07-24	0
1981-03-03	0			1992-07-25	0
1981-03-04	0			1992-07-26	0
1981-03-05	0			1992-07-27	0
1981-03-06	0			1992-07-28	0
1981-03-07	0			1992-07-29	0
1981-03-08	0			1992-07-30	0
1981-03-09	0			1992-07-31	0
1981-03-10	0			1992-08-01	0
1981-03-11	0			1992-08-02	0
1981-03-12	3.5			1992-08-03	0
1981-03-13	0			1992-08-04	0
1981-03-14	0			1992-08-05	0
1981-03-15	0			1992-08-06	0
1981-03-16	0			1992-08-07	0
1981-03-17	0			1992-08-08	0
1981-03-18	0			1992-08-09	0
1981-03-19	0			1992-08-10	0
1981-03-20	43			1992-08-11	0
1981-03-21	25			1992-08-12	0
1981-03-22	0			1992-08-13	0
1981-03-23	0			1992-08-14	0
1981-03-24	0			1992-08-15	0
1981-03-25	0			1992-08-16	0
1981-03-26	0			1992-08-17	0
1981-03-27	0			1992-08-18	0
1981-03-28	0			1992-08-19	0
1981-03-29	0			1992-08-20	0
1981-03-30	1			1992-08-21	0
1981-03-31	0			1992-08-22	0
1981-04-01	0			1992-08-23	0
1981-04-02	0			1992-08-24	0
1981-04-03	0			1992-08-25	0
1981-04-04	0			1992-08-26	0
1981-04-05	0			1992-08-27	0
1981-04-06	0			1992-08-28	0
1981-04-07	0			1992-08-29	0
1981-04-08	0			1992-08-30	0
1981-04-09	0			1992-08-31	0
1981-04-10	0			1992-09-01	0
1981-04-11	3.5			1992-09-02	0
1981-04-12	0			1992-09-03	0
1981-04-13	0			1992-09-04	0
1981-04-14	0			1992-09-05	0
1981-04-15	0			1992-09-06	0
1981-04-16	0			1992-09-07	0
1981-04-17	17			1992-09-08	0
1981-04-18	0			1992-09-09	0
1981-04-19	7			1992-09-10	0
1981-04-20	0			1992-09-11	0
1981-04-21	0			1992-09-12	0
1981-04-22	0			1992-09-13	0
1981-04-23	0			1992-09-14	0
1981-04-24	0			1992-09-15	0
1981-04-25	0			1992-09-16	0
1981-04-26	2.5			1992-09-17	0
1981-04-27	6			1992-09-18	0
1981-04-28	0			1992-09-19	0
1981-04-29	0			1992-09-20	0
1981-04-30	6			1992-09-21	0
1981-05-01	0			1992-09-22	0
1981-05-02	0			1993-06-22	0
1981-05-03	0			1993-06-23	0
1981-05-04	0			1993-06-24	0
1981-05-05	0			1993-06-25	0
1981-05-06	0			1993-06-26	0
1981-05-07	14.5			1993-06-27	0
1981-05-08	15			1993-06-28	6
1981-05-09	0			1993-06-29	0
1981-05-10	0			1993-06-30	0
1981-05-11	0			1993-07-01	0
1981-05-12	5			1993-07-02	0
1981-05-13	0			1993-07-03	0
1981-05-14	0			1993-07-04	0
1981-05-15	0			1993-07-05	0
1981-05-16	0			1993-07-06	0
1981-05-17	10			1993-07-07	0
1981-05-18	2			1993-07-08	0
1981-05-19	0			1993-07-09	0
1981-05-20	0			1993-07-10	0
1981-05-21	0			1993-07-11	0
1981-05-22	0			1993-07-12	0
1981-05-23	0			1993-07-13	0
1981-05-24	0			1993-07-14	0
1981-05-25	0			1993-07-15	0
1981-05-26	14			1993-07-16	0
1981-05-27	7			1993-07-17	0
1981-05-28	7			1993-07-18	0
1981-05-29	17			1993-07-19	0
1981-05-30	4.5			1993-07-20	0
1981-05-31	0			1993-07-21	0
1981-06-01	0			1993-07-22	0
1981-06-02	8			1993-07-23	0
1981-06-03	0			1993-07-24	0
1981-06-04	0			1993-07-25	0
1981-06-05	0			1993-07-26	0
1981-06-06	0			1993-07-27	0
1981-06-07	0			1993-07-28	0
1981-06-08	0			1993-07-29	0
1981-06-09	0			1993-07-30	0
1981-06-10	2			1993-07-31	0
1981-06-11	0			1993-08-01	0
1981-06-12	0			1993-08-02	0
1981-06-13	0			1993-08-03	0
1981-06-14	0			1993-08-04	0
1981-06-15	0			1993-08-05	0
1981-06-16	0			1993-08-06	0
1981-06-17	0			1993-08-07	0
1981-06-18	0			1993-08-08	0
1981-06-19	0			1993-08-09	0
1981-06-20	0			1993-08-10	0
1981-06-21	0			1993-08-11	0
1981-09-23	0			1993-08-12	0
1981-09-24	12			1993-08-13	0
1981-09-25	0			1993-08-14	0
1981-09-26	3			1993-08-15	0
1981-09-27	10			1993-08-16	0
1981-09-28	10			1993-08-17	0
1981-09-29	0			1993-08-18	0
1981-09-30	0			1993-08-19	0
1981-10-01	0			1993-08-20	0
1981-10-02	0			1993-08-21	0
1981-10-03	0			1993-08-22	0
1981-10-04	0			1993-08-23	0
1981-10-05	0			1993-08-24	0
1981-10-06	0			1993-08-25	0
1981-10-07	1			1993-08-26	0
1981-10-08	0			1993-08-27	0
1981-10-09	0			1993-08-28	0
1981-10-10	0			1993-08-29	0
1981-10-11	0			1993-08-30	0
1981-10-12	0			1993-08-31	0
1981-10-13	0			1993-09-01	0
1981-10-14	0			1993-09-02	0
1981-10-15	0			1993-09-03	0
1981-10-16	0			1993-09-04	0
1981-10-17	0			1993-09-05	0
1981-10-18	0			1993-09-06	0
1981-10-19	0			1993-09-07	0
1981-10-20	0			1993-09-08	0
1981-10-21	0			1993-09-09	0
1981-10-22	0			1993-09-10	0
1981-10-23	0			1993-09-11	0
1981-10-24	0			1993-09-12	0
1981-10-25	0			1993-09-13	0
1981-10-26	0			1993-09-14	0
1981-10-27	0			1993-09-15	0
1981-10-28	0			1993-09-16	0
1981-10-29	0			1993-09-17	0
1981-10-30	0			1993-09-18	0
1981-10-31	0			1993-09-19	0
1981-11-01	0			1993-09-20	0
1981-11-02	0			1993-09-21	0
1981-11-03	0			1993-09-22	0
1981-11-04	0			1994-06-22	0
1981-11-05	0			1994-06-23	0
1981-11-06	0			1994-06-24	0
1981-11-07	0			1994-06-25	0
1981-11-08	0			1994-06-26	0
1981-11-09	0			1994-06-27	0
1981-11-10	0			1994-06-28	0
1981-11-11	0			1994-06-29	0
1981-11-12	0			1994-06-30	0
1981-11-13	0			1994-07-01	0
1981-11-14	0			1994-07-02	0
1981-11-15	0			1994-07-03	0
1981-11-16	0			1994-07-04	0
1981-11-17	0			1994-07-05	0
1981-11-18	0			1994-07-06	0
1981-11-19	0			1994-07-07	0
1981-11-20	0			1994-07-08	0
1981-11-21	0			1994-07-09	0
1981-11-22	0			1994-07-10	0
1981-11-23	0			1994-07-11	0
1981-11-24	0			1994-07-12	0
1981-11-25	0			1994-07-13	0
1981-11-26	0			1994-07-14	0
1981-11-27	0			1994-07-15	0
1981-11-28	0			1994-07-16	0
1981-11-29	0			1994-07-17	0
1981-11-30	0			1994-07-18	0
1981-12-01	0			1994-07-19	0
1981-12-02	0			1994-07-20	0
1981-12-03	0			1994-07-21	0
1981-12-04	0			1994-07-22	0
1981-12-05	0			1994-07-23	0
1981-12-06	0			1994-07-24	0
1981-12-07	0			1994-07-25	0
1981-12-08	0			1994-07-26	0
1981-12-09	0			1994-07-27	0
1981-12-10	0			1994-07-28	0
1981-12-11	0			1994-07-29	0
1981-12-12	2			1994-07-30	0
1981-12-13	4			1994-07-31	0
1981-12-14	0			1994-08-01	0
1981-12-15	0			1994-08-02	0
1981-12-16	0			1994-08-03	0
1981-12-17	0			1994-08-04	0
1981-12-18	0			1994-08-05	0
1981-12-19	0			1994-08-06	0
1981-12-20	0			1994-08-07	0
1981-12-21	0			1994-08-08	0
1981-12-22	0			1994-08-09	0
1981-12-23	0			1994-08-10	0
1981-12-24	0			1994-08-11	0
1981-12-25	0			1994-08-12	0
1981-12-26	0			1994-08-13	0
1981-12-27	0			1994-08-14	0
1981-12-28	0			1994-08-15	0
1981-12-29	0			1994-08-16	0
1981-12-30	0			1994-08-17	0
1981-12-31	0			1994-08-18	0
1982-01-01	0			1994-08-19	0
1982-01-02	0			1994-08-20	0
1982-01-03	0			1994-08-21	0
1982-01-04	0			1994-08-22	0
1982-01-05	6			1994-08-23	0
1982-01-06	0			1994-08-24	0
1982-01-07	0			1994-08-25	0
1982-01-08	19			1994-08-26	0
1982-01-09	0			1994-08-27	0
1982-01-10	18			1994-08-28	0
1982-01-11	4			1994-08-29	0
1982-01-12	0			1994-08-30	0
1982-01-13	0			1994-08-31	0
1982-01-14	0			1994-09-01	0
1982-01-15	0			1994-09-02	0
1982-01-16	18			1994-09-03	0
1982-01-17	0			1994-09-04	0
1982-01-18	0			1994-09-05	0
1982-01-19	0			1994-09-06	0
1982-01-20	0			1994-09-07	0
1982-01-21	1			1994-09-08	0
1982-01-22	3			1994-09-09	0
1982-01-23	0			1994-09-10	0
1982-01-24	0			1994-09-11	0
1982-01-25	0			1994-09-12	0
1982-01-26	0			1994-09-13	0
1982-01-27	7			1994-09-14	0
1982-01-28	0			1994-09-15	0
1982-01-29	0			1994-09-16	0
1982-01-30	2			1994-09-17	0
1982-01-31	0			1994-09-18	0
1982-02-01	0			1994-09-19	0
1982-02-02	0			1994-09-20	0
1982-02-03	0			1994-09-21	0
1982-02-04	0			1994-09-22	0
1982-02-05	0			1995-06-22	0
1982-02-06	0			1995-06-23	0
1982-02-07	0			1995-06-24	0
1982-02-08	0			1995-06-25	0
1982-02-09	0			1995-06-26	0
1982-02-10	2			1995-06-27	0
1982-02-11	0			1995-06-28	0
1982-02-12	1			1995-06-29	0
1982-02-13	3			1995-06-30	0
1982-02-14	0			1995-07-01	0
1982-02-15	0			1995-07-02	0
1982-02-16	35			1995-07-03	0
1982-02-17	6			1995-07-04	0
1982-02-18	0			1995-07-05	0
1982-02-19	0			1995-07-06	0
1982-02-20	7			1995-07-07	0
1982-02-21	3			1995-07-08	0
1982-02-22	0			1995-07-09	0
1982-02-23	0			1995-07-10	0
1982-02-24	0			1995-07-11	0
1982-02-25	1.5			1995-07-12	0
1982-02-26	0			1995-07-13	0
1982-02-27	0			1995-07-14	0
1982-02-28	0			1995-07-15	0
1982-03-01	0			1995-07-16	0
1982-03-02	0			1995-07-17	0
1982-03-03	0			1995-07-18	0
1982-03-04	0			1995-07-19	0
1982-03-05	0			1995-07-20	0
1982-03-06	0			1995-07-21	0
1982-03-07	0			1995-07-22	0
1982-03-08	0			1995-07-23	0
1982-03-09	0			1995-07-24	0
1982-03-10	0			1995-07-25	0
1982-03-11	0			1995-07-26	0
1982-03-12	2			1995-07-27	0
1982-03-13	3			1995-07-28	0
1982-03-14	0			1995-07-29	0
1982-03-15	0			1995-07-30	0
1982-03-16	0			1995-07-31	0
1982-03-17	0			1995-08-01	0
1982-03-18	0			1995-08-02	0
1982-03-19	0			1995-08-03	0
1982-03-20	0			1995-08-04	0
1982-03-21	0			1995-08-05	0
1982-03-22	1			1995-08-06	0
1982-03-23	0			1995-08-07	0
1982-03-24	0			1995-08-08	0
1982-03-25	0			1995-08-09	0
1982-03-26	4			1995-08-10	0
1982-03-27	0			1995-08-11	0
1982-03-28	0			1995-08-12	0
1982-03-29	0			1995-08-13	0
1982-03-30	0			1995-08-14	0
1982-03-31	0			1995-08-15	0
1982-04-01	4			1995-08-16	0
1982-04-02	0			1995-08-17	0
1982-04-03	0			1995-08-18	0
1982-04-04	0			1995-08-19	0
1982-04-05	0			1995-08-20	0
1982-04-06	19			1995-08-21	0
1982-04-07	0			1995-08-22	0
1982-04-08	0			1995-08-23	0
1982-04-09	0			1995-08-24	0
1982-04-10	0			1995-08-25	0
1982-04-11	0			1995-08-26	0
1982-04-12	0			1995-08-27	0
1982-04-13	0			1995-08-28	0
1982-04-14	0			1995-08-29	0
1982-04-15	3			1995-08-30	0
1982-04-16	0			1995-08-31	0
1982-04-17	3			1995-09-01	0
1982-04-18	9			1995-09-02	0
1982-04-19	0			1995-09-03	0
1982-04-20	0			1995-09-04	0
1982-04-21	0			1995-09-05	0
1982-04-22	0			1995-09-06	0
1982-04-23	0			1995-09-07	0
1982-04-24	0			1995-09-08	0
1982-04-25	0			1995-09-09	0
1982-04-26	0			1995-09-10	0
1982-04-27	0			1995-09-11	0
1982-04-28	0			1995-09-12	0
1982-04-29	0			1995-09-13	0
1982-04-30	0			1995-09-14	0
1982-05-01	0			1995-09-15	0
1982-05-02	0			1995-09-16	0
1982-05-03	0			1995-09-17	0
1982-05-04	0			1995-09-18	0
1982-05-05	0			1995-09-19	0
1982-05-06	7			1995-09-20	0
1982-05-07	24			1995-09-21	0
1982-05-08	0			1995-09-22	0
1982-05-09	0			1996-06-22	0
1982-05-10	0			1996-06-23	0
1982-05-11	0			1996-06-24	0
1982-05-12	0			1996-06-25	0
1982-05-13	0			1996-06-26	0
1982-05-14	0			1996-06-27	0
1982-05-15	0			1996-06-28	0
1982-05-16	0			1996-06-29	0
1982-05-17	0			1996-06-30	0
1982-05-18	0			1996-07-01	0
1982-05-19	0			1996-07-02	0
1982-05-20	0			1996-07-03	0
1982-05-21	3			1996-07-04	0
1982-05-22	0			1996-07-05	0
1982-05-23	0			1996-07-06	0
1982-05-24	1			1996-07-07	0
1982-05-25	0			1996-07-08	0
1982-05-26	0			1996-07-09	0
1982-05-27	10			1996-07-10	0
1982-05-28	0			1996-07-11	0
1982-05-29	0			1996-07-12	0
1982-05-30	0			1996-07-13	0
1982-05-31	0			1996-07-14	0
1982-06-01	4			1996-07-15	0
1982-06-02	3.5			1996-07-16	0
1982-06-03	0			1996-07-17	0
1982-06-04	0			1996-07-18	0
1982-06-05	0			1996-07-19	0
1982-06-06	14			1996-07-20	0
1982-06-07	0			1996-07-21	0
1982-06-08	6			1996-07-22	0
1982-06-09	0			1996-07-23	0
1982-06-10	11			1996-07-24	0
1982-06-11	1.5			1996-07-25	0
1982-06-12	0			1996-07-26	0
1982-06-13	0			1996-07-27	0
1982-06-14	4			1996-07-28	0
1982-06-15	0			1996-07-29	0
1982-06-16	0			1996-07-30	0
1982-06-17	0			1996-07-31	0
1982-06-18	0			1996-08-01	0
1982-06-19	0			1996-08-02	0
1982-06-20	0			1996-08-03	0
1982-06-21	0			1996-08-04	0
1982-09-23	3.5			1996-08-05	0
1982-09-24	0			1996-08-06	0
1982-09-25	0			1996-08-07	0
1982-09-26	9			1996-08-08	0
1982-09-27	6			1996-08-09	0
1982-09-28	5.5			1996-08-10	0
1982-09-29	3			1996-08-11	0
1982-09-30	7.5			1996-08-12	0
1982-10-01	2.5			1996-08-13	0
1982-10-02	0			1996-08-14	0
1982-10-03	0			1996-08-15	0
1982-10-04	5			1996-08-16	0
1982-10-05	63.5			1996-08-17	0
1982-10-06	55			1996-08-18	0
1982-10-07	2			1996-08-19	0
1982-10-08	0			1996-08-20	0
1982-10-09	0			1996-08-21	0
1982-10-10	0			1996-08-22	0
1982-10-11	0			1996-08-23	0
1982-10-12	0			1996-08-24	0
1982-10-13	0			1996-08-25	0
1982-10-14	0			1996-08-26	0
1982-10-15	0			1996-08-27	0
1982-10-16	0			1996-08-28	0
1982-10-17	0			1996-08-29	0
1982-10-18	0			1996-08-30	0
1982-10-19	0			1996-08-31	0
1982-10-20	0			1996-09-01	0
1982-10-21	0			1996-09-02	0
1982-10-22	0			1996-09-03	0
1982-10-23	0			1996-09-04	0
1982-10-24	0			1996-09-05	0
1982-10-25	3			1996-09-06	0
1982-10-26	0			1996-09-07	0
1982-10-27	4			1996-09-08	0
1982-10-28	0			1996-09-09	0
1982-10-29	0			1996-09-10	0
1982-10-30	0			1996-09-11	0
1982-10-31	0			1996-09-12	0
1982-11-01	0			1996-09-13	0
1982-11-02	0			1996-09-14	0
1982-11-03	0			1996-09-15	0
1982-11-04	0			1996-09-16	0
1982-11-05	0			1996-09-17	0
1982-11-06	0			1996-09-18	0
1982-11-07	0			1996-09-19	0
1982-11-08	0			1996-09-20	0
1982-11-09	0			1996-09-21	0
1982-11-10	0			1996-09-22	0
1982-11-11	0			1997-06-23	0
1982-11-12	0			1997-06-24	0
1982-11-13	0			1997-06-25	0
1982-11-14	0			1997-06-26	0
1982-11-15	0			1997-06-27	0
1982-11-16	0			1997-06-28	0
1982-11-17	0			1997-06-29	0
1982-11-18	0			1997-06-30	0
1982-11-19	0			1997-07-01	0
1982-11-20	0			1997-07-02	0
1982-11-21	0			1997-07-03	0
1982-11-22	0			1997-07-04	0
1982-11-23	0			1997-07-05	0
1982-11-24	0			1997-07-06	0
1982-11-25	0			1997-07-07	0
1982-11-26	0			1997-07-08	0
1982-11-27	2			1997-07-09	0
1982-11-28	0			1997-07-10	0
1982-11-29	2			1997-07-11	0
1982-11-30	0			1997-07-12	0
1982-12-01	0			1997-07-13	3
1982-12-02	0			1997-07-14	0
1982-12-03	0			1997-07-15	0
1982-12-04	0			1997-07-16	0
1982-12-05	0			1997-07-17	0
1982-12-06	0			1997-07-18	0
1982-12-07	0			1997-07-19	0
1982-12-08	0			1997-07-20	0
1982-12-09	0			1997-07-21	0
1982-12-10	0			1997-07-22	0
1982-12-11	0			1997-07-23	0
1982-12-12	14			1997-07-24	0
1982-12-13	12			1997-07-25	0
1982-12-14	3			1997-07-26	0
1982-12-15	0			1997-07-27	0
1982-12-16	0			1997-07-28	0
1982-12-17	0			1997-07-29	0
1982-12-18	0			1997-07-30	0
1982-12-19	0			1997-07-31	0
1982-12-20	0			1997-08-01	0
1982-12-21	4			1997-08-02	0
1982-12-22	0			1997-08-03	0
1982-12-23	0			1997-08-04	0
1982-12-24	0			1997-08-05	0
1982-12-25	0			1997-08-06	0
[truncated: 8,846 more rows]

## Sheet: Venei
Wet Season				Dry Season
Date	Precipitation			Date	Precipitation
1968-09-23	0			1969-06-22	0
1968-09-24	0			1969-06-23	0
1968-09-25	0			1969-06-24	0
1968-09-26	0			1969-06-25	0
1968-09-27	0			1969-06-26	0
1968-09-28	0			1969-06-27	0
1968-09-29	0			1969-06-28	0
1968-09-30	0			1969-06-29	0
1968-10-01	0			1969-06-30	0
1968-10-02	0			1969-07-01	0
1968-10-03	0			1969-07-02	0
1968-10-04	0			1969-07-03	0
1968-10-05	0			1969-07-04	0
1968-10-06	0			1969-07-05	0
1968-10-07	0			1969-07-06	0
1968-10-08	0			1969-07-07	0
1968-10-09	0			1969-07-08	0
1968-10-10	0			1969-07-09	0
1968-10-11	0			1969-07-10	0
1968-10-12	0			1969-07-11	0
1968-10-13	0			1969-07-12	0
1968-10-14	0			1969-07-13	0
1968-10-15	0			1969-07-14	0
1968-10-16	0			1969-07-15	0
1968-10-17	0			1969-07-16	0
1968-10-18	0			1969-07-17	0
1968-10-19	0			1969-07-18	0
1968-10-20	0			1969-07-19	0
1968-10-21	0			1969-07-20	0
1968-10-22	0			1969-07-21	0
1968-10-23	0			1969-07-22	0
1968-10-24	0			1969-07-23	0
1968-10-25	0			1969-07-24	0
1968-10-26	0			1969-07-25	0
1968-10-27	0			1969-07-26	0
1968-10-28	0			1969-07-27	0
1968-10-29	0			1969-07-28	0
1968-10-30	0			1969-07-29	0
1968-10-31	0			1969-07-30	0
1968-11-01	0			1969-07-31	0
1968-11-02	0			1969-08-01	0
1968-11-03	0			1969-08-02	0
1968-11-04	0			1969-08-03	0
1968-11-05	0			1969-08-04	0
1968-11-06	0			1969-08-05	0
1968-11-07	0			1969-08-06	0
1968-11-08	0			1969-08-07	0
1968-11-09	0			1969-08-08	0
1968-11-10	0			1969-08-09	0
1968-11-11	0			1969-08-10	0
1968-11-12	0			1969-08-11	0
1968-11-13	0			1969-08-12	0
1968-11-14	0			1969-08-13	0
1968-11-15	0			1969-08-14	0
1968-11-16	0			1969-08-15	0
1968-11-17	0			1969-08-16	0
1968-11-18	0			1969-08-17	0
1968-11-19	0			1969-08-18	0
1968-11-20	0			1969-08-19	0
1968-11-21	0			1969-08-20	0
1968-11-22	0			1969-08-21	0
1968-11-23	0			1969-08-22	0
1968-11-24	0			1969-08-23	0
1968-11-25	0			1969-08-24	0
1968-11-26	0			1969-08-25	0
1968-11-27	0			1969-08-26	0
1968-11-28	12			1969-08-27	0
1968-11-29	0			1969-08-28	12
1968-11-30	0			1969-08-29	0
1968-12-01	14			1969-08-30	0
1968-12-02	0			1969-08-31	0
1968-12-03	0			1969-09-01	0
1968-12-04	0			1969-09-02	0
1968-12-05	0			1969-09-03	0
1968-12-06	0			1969-09-04	0
1968-12-07	0			1969-09-05	0
1968-12-08	0			1969-09-06	0
1968-12-09	0			1969-09-07	0
1968-12-10	0			1969-09-08	0
1968-12-11	0			1969-09-09	0
1968-12-12	0			1969-09-10	0
1968-12-13	0			1969-09-11	0
1968-12-14	0			1969-09-12	0
1968-12-15	0			1969-09-13	0
1968-12-16	42			1969-09-14	0
1968-12-17	0			1969-09-15	0
1968-12-18	0			1969-09-16	0
1968-12-19	0			1969-09-17	0
1968-12-20	0			1969-09-18	0
1968-12-21	0			1969-09-19	0
1968-12-22	0			1969-09-20	0
1968-12-23	0			1969-09-21	0
1968-12-24	0			1969-09-22	0
1968-12-25	0			1970-06-22	0
1968-12-26	0			1970-06-23	0
1968-12-27	0			1970-06-24	0
1968-12-28	10			1970-06-25	0
1968-12-29	0			1970-06-26	0
1968-12-30	0			1970-06-27	0
1968-12-31	0			1970-06-28	0
1969-01-01	0			1970-06-29	0
1969-01-02	0			1970-06-30	0
1969-01-03	0			1970-07-01	0
1969-01-04	48			1970-07-02	0
1969-01-05	0			1970-07-03	0
1969-01-06	0			1970-07-04	0
1969-01-07	0			1970-07-05	0
1969-01-08	0			1970-07-06	0
1969-01-09	0			1970-07-07	0
1969-01-10	0			1970-07-08	0
1969-01-11	0			1970-07-09	0
1969-01-12	0			1970-07-10	0
1969-01-13	0			1970-07-11	0
1969-01-14	0			1970-07-12	0
1969-01-15	0			1970-07-13	0
1969-01-16	0			1970-07-14	0
1969-01-17	0			1970-07-15	0
1969-01-18	0			1970-07-16	0
1969-01-19	0			1970-07-17	0
1969-01-20	0			1970-07-18	0
1969-01-21	0			1970-07-19	0
1969-01-22	0			1970-07-20	0
1969-01-23	0			1970-07-21	0
1969-01-24	25			1970-07-22	0
1969-01-25	36			1970-07-23	0
1969-01-26	31			1970-07-24	0
1969-01-27	32			1970-07-25	0
1969-01-28	48			1970-07-26	0
1969-01-29	42			1970-07-27	0
1969-01-30	51			1970-07-28	0
1969-01-31	59			1970-07-29	0
1969-02-01	51			1970-07-30	0
1969-02-02	73			1970-07-31	0
1969-02-03	50			1970-08-01	0
1969-02-04	62			1970-08-02	0
1969-02-05	48			1970-08-03	0
1969-02-06	51			1970-08-04	0
1969-02-07	0			1970-08-05	0
1969-02-08	0			1970-08-06	0
1969-02-09	0			1970-08-07	0
1969-02-10	0			1970-08-08	0
1969-02-11	24			1970-08-09	0
1969-02-12	0			1970-08-10	0
1969-02-13	0			1970-08-11	0
1969-02-14	0			1970-08-12	0
1969-02-15	0			1970-08-13	0
1969-02-16	0			1970-08-14	0
1969-02-17	0			1970-08-15	0
1969-02-18	0			1970-08-16	0
1969-02-19	0			1970-08-17	0
1969-02-20	40			1970-08-18	0
1969-02-21	51			1970-08-19	0
1969-02-22	15.5			1970-08-20	0
1969-02-23	25.5			1970-08-21	0
1969-02-24	10			1970-08-22	0
1969-02-25	0			1970-08-23	0
1969-02-26	50			1970-08-24	0
1969-02-27	0			1970-08-25	0
1969-02-28	0			1970-08-26	0
1969-03-01	10			1970-08-27	0
1969-03-02	9			1970-08-28	0
1969-03-03	8			1970-08-29	0
1969-03-04	8			1970-08-30	0
1969-03-05	12			1970-08-31	0
1969-03-06	58			1970-09-01	0
1969-03-07	0			1970-09-02	0
1969-03-08	17			1970-09-03	0
1969-03-09	24			1970-09-04	0
1969-03-10	14			1970-09-05	0
1969-03-11	13			1970-09-06	0
1969-03-12	12			1970-09-07	0
1969-03-13	58			1970-09-08	0
1969-03-14	45			1970-09-09	0
1969-03-15	82			1970-09-10	0
1969-03-16	0			1970-09-11	0
1969-03-17	0			1970-09-12	0
1969-03-18	0			1970-09-13	0
1969-03-19	45			1970-09-14	0
1969-03-20	0			1970-09-15	0
1969-03-21	0			1970-09-16	0
1969-03-22	28			1970-09-17	0
1969-03-23	45			1970-09-18	0
1969-03-24	0			1970-09-19	0
1969-03-25	0			1970-09-20	0
1969-03-26	0			1970-09-21	0
1969-03-27	0			1970-09-22	0
1969-03-28	28			1971-06-22	0
1969-03-29	43			1971-06-23	0
1969-03-30	47			1971-06-24	0
1969-03-31	15			1971-06-25	0
1969-04-01	0			1971-06-26	0
1969-04-02	0			1971-06-27	0
1969-04-03	0			1971-06-28	0
1969-04-04	12			1971-06-29	0
1969-04-05	0			1971-06-30	0
1969-04-06	0			1971-07-01	0
1969-04-07	0			1971-07-02	0
1969-04-08	0			1971-07-03	0
1969-04-09	0			1971-07-04	0
1969-04-10	57			1971-07-05	0
1969-04-11	20			1971-07-06	0
1969-04-12	40			1971-07-07	0
1969-04-13	30			1971-07-08	0
1969-04-14	20			1971-07-09	0
1969-04-15	10			1971-07-10	0
1969-04-16	20			1971-07-11	0
1969-04-17	30			1971-07-12	0
1969-04-18	50			1971-07-13	0
1969-04-19	40			1971-07-14	0
1969-04-20	10			1971-07-15	0
1969-04-21	0			1971-07-16	0
1969-04-22	20			1971-07-17	0
1969-04-23	0			1971-07-18	0
1969-04-24	0			1971-07-19	0
1969-04-25	0			1971-07-20	0
1969-04-26	29.5			1971-07-21	0
1969-04-27	0			1971-07-22	0
1969-04-28	0			1971-07-23	0
1969-04-29	0			1971-07-24	0
1969-04-30	0			1971-07-25	0
1969-05-01	0			1971-07-26	0
1969-05-02	0			1971-07-27	0
1969-05-03	0			1971-07-28	0
1969-05-04	0			1971-07-29	0
1969-05-05	0			1971-07-30	0
1969-05-06	0			1971-07-31	0
1969-05-07	20			1971-08-01	0
1969-05-08	25			1971-08-02	0
1969-05-09	0			1971-08-03	0
1969-05-10	0			1971-08-04	0
1969-05-11	20			1971-08-05	0
1969-05-12	0			1971-08-06	0
1969-05-13	12			1971-08-07	0
1969-05-14	35			1971-08-08	0
1969-05-15	0			1971-08-09	0
1969-05-16	0			1971-08-10	0
1969-05-17	0			1971-08-11	0
1969-05-18	0			1971-08-12	0
1969-05-19	0			1971-08-13	0
1969-05-20	0			1971-08-14	0
1969-05-21	0			1971-08-15	0
1969-05-22	30			1971-08-16	0
1969-05-23	0			1971-08-17	0
1969-05-24	0			1971-08-18	0
1969-05-25	0			1971-08-19	0
1969-05-26	0			1971-08-20	0
1969-05-27	0			1971-08-21	0
1969-05-28	22			1971-08-22	0
1969-05-29	0			1971-08-23	0
1969-05-30	0			1971-08-24	0
1969-05-31	0			1971-08-25	0
1969-06-01	0			1971-08-26	0
1969-06-02	0			1971-08-27	0
1969-06-03	0			1971-08-28	0
1969-06-04	0			1971-08-29	0
1969-06-05	0			1971-08-30	0
1969-06-06	0			1971-08-31	0
1969-06-07	0			1971-09-01	0
1969-06-08	0			1971-09-02	0
1969-06-09	0			1971-09-03	0
1969-06-10	0			1971-09-04	0
1969-06-11	0			1971-09-05	0
1969-06-12	0			1971-09-06	0
1969-06-13	0			1971-09-07	0
1969-06-14	0			1971-09-08	0
1969-06-15	0			1971-09-09	0
1969-06-16	0			1971-09-10	0
1969-06-17	0			1971-09-11	0
1969-06-18	0			1971-09-12	0
1969-06-19	0			1971-09-13	0
1969-06-20	0			1971-09-14	0
1969-06-21	0			1971-09-15	0
1969-09-23	0			1971-09-16	0
1969-09-24	0			1971-09-17	0
1969-09-25	0			1971-09-18	0
1969-09-26	0			1971-09-19	0
1969-09-27	0			1971-09-20	0
1969-09-28	0			1971-09-21	0
1969-09-29	0			1971-09-22	0
1969-09-30	0			1972-06-22	0
1969-10-01	0			1972-06-23	0
1969-10-02	0			1972-06-24	0
1969-10-03	0			1972-06-25	0
1969-10-04	0			1972-06-26	0
1969-10-05	0			1972-06-27	0
1969-10-06	0			1972-06-28	0
1969-10-07	0			1972-06-29	0
1969-10-08	0			1972-06-30	0
1969-10-09	0			1972-07-01	0
1969-10-10	0			1972-07-02	0
1969-10-11	0			1972-07-03	0
1969-10-12	0			1972-07-04	0
1969-10-13	0			1972-07-05	0
1969-10-14	0			1972-07-06	0
1969-10-15	0			1972-07-07	0
1969-10-16	0			1972-07-08	0
1969-10-17	0			1972-07-09	0
1969-10-18	0			1972-07-10	0
1969-10-19	0			1972-07-11	0
1969-10-20	0			1972-07-12	0
1969-10-21	0			1972-07-13	0
1969-10-22	0			1972-07-14	0
1969-10-23	0			1972-07-15	0
1969-10-24	0			1972-07-16	0
1969-10-25	0			1972-07-17	0
1969-10-26	0			1972-07-18	0
1969-10-27	0			1972-07-19	0
1969-10-28	0			1972-07-20	0
1969-10-29	0			1972-07-21	0
1969-10-30	0			1972-07-22	0
1969-10-31	0			1972-07-23	0
1969-11-01	0			1972-07-24	0
1969-11-02	0			1972-07-25	0
1969-11-03	0			1972-07-26	0
1969-11-04	0			1972-07-27	0
1969-11-05	0			1972-07-28	0
1969-11-06	0			1972-07-29	0
1969-11-07	0			1972-07-30	0
1969-11-08	0			1972-07-31	0
1969-11-09	0			1972-08-01	0
1969-11-10	0			1972-08-02	0
1969-11-11	0			1972-08-03	0
1969-11-12	0			1972-08-04	0
1969-11-13	0			1972-08-05	0
1969-11-14	0			1972-08-06	0
1969-11-15	0			1972-08-07	0
1969-11-16	0			1972-08-08	0
1969-11-17	0			1972-08-09	0
1969-11-18	0			1972-08-10	0
1969-11-19	0			1972-08-11	0
1969-11-20	0			1972-08-12	0
1969-11-21	0			1972-08-13	0
1969-11-22	0			1972-08-14	0
1969-11-23	0			1972-08-15	0
1969-11-24	0			1972-08-16	0
1969-11-25	0			1972-08-17	0
1969-11-26	0			1972-08-18	0
1969-11-27	0			1972-08-19	0
1969-11-28	0			1972-08-20	0
1969-11-29	0			1972-08-21	0
1969-11-30	0			1972-08-22	0
1969-12-01	0			1972-08-23	0
1969-12-02	0			1972-08-24	0
1969-12-03	0			1972-08-25	0
1969-12-04	0			1972-08-26	0
1969-12-05	0			1972-08-27	0
1969-12-06	0			1972-08-28	0
1969-12-07	12.5			1972-08-29	0
1969-12-08	0			1972-08-30	0
1969-12-09	0			1972-08-31	0
1969-12-10	7.5			1972-09-01	0
1969-12-11	0			1972-09-02	0
1969-12-12	10			1972-09-03	0
1969-12-13	0			1972-09-04	0
1969-12-14	0			1972-09-05	0
1969-12-15	0			1972-09-06	0
1969-12-16	11.5			1972-09-07	0
1969-12-17	0			1972-09-08	0
1969-12-18	15			1972-09-09	0
1969-12-19	8			1972-09-10	0
1969-12-20	0			1972-09-11	0
1969-12-21	9.5			1972-09-12	0
1969-12-22	0			1972-09-13	0
1969-12-23	0			1972-09-14	0
1969-12-24	0			1972-09-15	0
1969-12-25	0			1972-09-16	0
1969-12-26	0			1972-09-17	0
1969-12-27	15			1972-09-18	0
1969-12-28	52.5			1972-09-19	0
1969-12-29	7.5			1972-09-20	0
1969-12-30	0			1972-09-21	0
1969-12-31	0			1972-09-22	0
1970-01-01	0			1973-06-22	0
1970-01-02	20			1973-06-23	0
1970-01-03	0			1973-06-24	0
1970-01-04	0			1973-06-25	0
1970-01-05	0			1973-06-26	0
1970-01-06	25			1973-06-27	0
1970-01-07	21			1973-06-28	0
1970-01-08	0			1973-06-29	0
1970-01-09	0			1973-06-30	0
1970-01-10	0			1973-07-01	0
1970-01-11	0			1973-07-02	0
1970-01-12	10			1973-07-03	0
1970-01-13	0			1973-07-04	0
1970-01-14	0			1973-07-05	0
1970-01-15	10.5			1973-07-06	0
1970-01-16	0			1973-07-07	0
1970-01-17	0			1973-07-08	0
1970-01-18	0			1973-07-09	0
1970-01-19	0			1973-07-10	0
1970-01-20	0			1973-07-11	0
1970-01-21	0			1973-07-12	0
1970-01-22	0			1973-07-13	0
1970-01-23	0			1973-07-14	0
1970-01-24	0			1973-07-15	0
1970-01-25	0			1973-07-16	0
1970-01-26	0			1973-07-17	0
1970-01-27	0			1973-07-18	0
1970-01-28	0			1973-07-19	0
1970-01-29	0			1973-07-20	0
1970-01-30	0			1973-07-21	0
1970-01-31	0			1973-07-22	0
1970-02-01	10.5			1973-07-23	0
1970-02-02	0			1973-07-24	0
1970-02-03	12.5			1973-07-25	0
1970-02-04	14			1973-07-26	0
1970-02-05	10.5			1973-07-27	0
1970-02-06	0			1973-07-28	0
1970-02-07	0			1973-07-29	0
1970-02-08	0			1973-07-30	0
1970-02-09	32.5			1973-07-31	0
1970-02-10	0			1973-08-01	0
1970-02-11	0			1973-08-02	0
1970-02-12	40.5			1973-08-03	0
1970-02-13	0			1973-08-04	0
1970-02-14	0			1973-08-05	0
1970-02-15	0			1973-08-06	0
1970-02-16	0			1973-08-07	0
1970-02-17	24.5			1973-08-08	0
1970-02-18	0			1973-08-09	0
1970-02-19	0			1973-08-10	0
1970-02-20	0			1973-08-11	0
1970-02-21	0			1973-08-12	0
1970-02-22	0			1973-08-13	0
1970-02-23	0			1973-08-14	0
1970-02-24	0			1973-08-15	0
1970-02-25	0			1973-08-16	0
1970-02-26	0			1973-08-17	0
1970-02-27	0			1973-08-18	0
1970-02-28	0			1973-08-19	0
1970-03-01	0			1973-08-20	0
1970-03-02	5.5			1973-08-21	0
1970-03-03	3			1973-08-22	0
1970-03-04	0			1973-08-23	0
1970-03-05	0			1973-08-24	0
1970-03-06	0			1973-08-25	0
1970-03-07	0			1973-08-26	0
1970-03-08	0			1973-08-27	0
1970-03-09	0			1973-08-28	0
1970-03-10	0			1973-08-29	0
1970-03-11	10			1973-08-30	0
1970-03-12	8			1973-08-31	0
1970-03-13	0			1973-09-01	0
1970-03-14	0			1973-09-02	0
1970-03-15	0			1973-09-03	0
1970-03-16	25			1973-09-04	0
1970-03-17	15			1973-09-05	0
1970-03-18	0			1973-09-06	3
1970-03-19	26			1973-09-07	0
1970-03-20	16.5			1973-09-08	0
1970-03-21	0			1973-09-09	0
1970-03-22	28			1973-09-10	0
1970-03-23	48			1973-09-11	0
1970-03-24	0			1973-09-12	0
1970-03-25	0			1973-09-13	0
1970-03-26	0			1973-09-14	0
1970-03-27	0			1973-09-15	0
1970-03-28	0			1973-09-16	0
1970-03-29	0			1973-09-17	0
1970-03-30	0			1973-09-18	0
1970-03-31	0			1973-09-19	0
1970-04-01	0			1973-09-20	0
1970-04-02	0			1973-09-21	0
1970-04-03	0			1973-09-22	0
1970-04-04	0			1974-06-22	0
1970-04-05	0			1974-06-23	0
1970-04-06	0			1974-06-24	0
1970-04-07	0			1974-06-25	0
1970-04-08	0			1974-06-26	0
1970-04-09	0			1974-06-27	0
1970-04-10	0			1974-06-28	0
1970-04-11	0			1974-06-29	0
1970-04-12	0			1974-06-30	0
1970-04-13	0			1974-07-01	0
1970-04-14	0			1974-07-02	0
1970-04-15	0			1974-07-03	0
1970-04-16	0			1974-07-04	0
1970-04-17	0			1974-07-05	0
1970-04-18	0			1974-07-06	0
1970-04-19	0			1974-07-07	0
1970-04-20	0			1974-07-08	0
1970-04-21	0			1974-07-09	0
1970-04-22	0			1974-07-10	0
1970-04-23	0			1974-07-11	0
1970-04-24	20			1974-07-12	0
1970-04-25	6.5			1974-07-13	0
1970-04-26	7.5			1974-07-14	0
1970-04-27	0			1974-07-15	0
1970-04-28	0			1974-07-16	0
1970-04-29	0			1974-07-17	0
1970-04-30	0			1974-07-18	0
1970-05-01	9.5			1974-07-19	0
1970-05-02	49.5			1974-07-20	0
1970-05-03	0			1974-07-21	0
1970-05-04	48.5			1974-07-22	0
1970-05-05	10			1974-07-23	0
1970-05-06	0			1974-07-24	0
1970-05-07	0			1974-07-25	0
1970-05-08	0			1974-07-26	0
1970-05-09	65			1974-07-27	0
1970-05-10	21.5			1974-07-28	0
1970-05-11	0			1974-07-29	0
1970-05-12	0			1974-07-30	0
1970-05-13	0			1974-07-31	0
1970-05-14	0			1974-08-01	0
1970-05-15	6			1974-08-02	0
1970-05-16	0			1974-08-03	0
1970-05-17	0			1974-08-04	0
1970-05-18	5			1974-08-05	0
1970-05-19	0			1974-08-06	0
1970-05-20	0			1974-08-07	0
1970-05-21	0			1974-08-08	0
1970-05-22	0			1974-08-09	0
1970-05-23	0			1974-08-10	0
1970-05-24	0			1974-08-11	0
1970-05-25	0			1974-08-12	0
1970-05-26	0			1974-08-13	0
1970-05-27	23.5			1974-08-14	0
1970-05-28	12.5			1974-08-15	0
1970-05-29	28.5			1974-08-16	0
1970-05-30	16.5			1974-08-17	0
1970-05-31	0			1974-08-18	0
1970-06-01	0			1974-08-19	0
1970-06-02	0			1974-08-20	0
1970-06-03	0			1974-08-21	0
1970-06-04	0			1974-08-22	0
1970-06-05	0			1974-08-23	0
1970-06-06	0			1974-08-24	0
1970-06-07	0			1974-08-25	0
1970-06-08	0			1974-08-26	0
1970-06-09	0			1974-08-27	0
1970-06-10	0			1974-08-28	0
1970-06-11	0			1974-08-29	0
1970-06-12	0			1974-08-30	0
1970-06-13	0			1974-08-31	0
1970-06-14	0			1974-09-01	0
1970-06-15	0			1974-09-02	0
1970-06-16	0			1974-09-03	0
1970-06-17	0			1974-09-04	0
1970-06-18	0			1974-09-05	0
1970-06-19	0			1974-09-06	0
1970-06-20	0			1974-09-07	0
1970-06-21	0			1974-09-08	0
1970-09-23	0			1974-09-09	0
1970-09-24	0			1974-09-10	0
1970-09-25	0			1974-09-11	0
1970-09-26	0			1974-09-12	0
1970-09-27	0			1974-09-13	0
1970-09-28	3			1974-09-14	0
1970-09-29	0			1974-09-15	0
1970-09-30	5.5			1974-09-16	0
1970-10-01	3			1974-09-17	0
1970-10-02	0			1974-09-18	0
1970-10-03	0			1974-09-19	0
1970-10-04	0			1974-09-20	0
1970-10-05	0			1974-09-21	0
1970-10-06	0			1974-09-22	0
1970-10-07	0			1975-06-22	0
1970-10-08	0			1975-06-23	0
1970-10-09	0			1975-06-24	0
1970-10-10	0			1975-06-25	0
1970-10-11	0			1975-06-26	0
1970-10-12	0			1975-06-27	0
1970-10-13	0			1975-06-28	0
1970-10-14	6			1975-06-29	0
1970-10-15	0			1975-06-30	0
1970-10-16	0			1975-07-01	0
1970-10-17	0			1975-07-02	0
1970-10-18	0			1975-07-03	0
1970-10-19	0			1975-07-04	0
1970-10-20	0			1975-07-05	0
1970-10-21	0			1975-07-06	0
1970-10-22	0			1975-07-07	0
1970-10-23	0			1975-07-08	0
1970-10-24	0			1975-07-09	0
1970-10-25	0			1975-07-10	0
1970-10-26	0			1975-07-11	0
1970-10-27	0			1975-07-12	0
1970-10-28	0			1975-07-13	0
1970-10-29	0			1975-07-14	0
1970-10-30	0			1975-07-15	0
1970-10-31	0			1975-07-16	0
1970-11-01	0			1975-07-17	0
1970-11-02	0			1975-07-18	0
1970-11-03	0			1975-07-19	0
1970-11-04	0			1975-07-20	17
1970-11-05	0			1975-07-21	0
1970-11-06	0			1975-07-22	0
1970-11-07	0			1975-07-23	0
1970-11-08	0			1975-07-24	0
1970-11-09	2			1975-07-25	0
1970-11-10	0			1975-07-26	0
1970-11-11	0			1975-07-27	0
1970-11-12	0			1975-07-28	0
1970-11-13	0			1975-07-29	0
1970-11-14	0			1975-07-30	0
1970-11-15	0			1975-07-31	0
1970-11-16	0			1975-08-01	0
1970-11-17	0			1975-08-02	0
1970-11-18	0			1975-08-03	0
1970-11-19	0			1975-08-04	0
1970-11-20	0			1975-08-05	0
1970-11-21	0			1975-08-06	0
1970-11-22	0			1975-08-07	0
1970-11-23	0			1975-08-08	0
1970-11-24	0			1975-08-09	0
1970-11-25	25.5			1975-08-10	0
1970-11-26	10			1975-08-11	0
1970-11-27	0			1975-08-12	0
1970-11-28	0			1975-08-13	0
1970-11-29	0			1975-08-14	0
1970-11-30	0			1975-08-15	0
1970-12-01	0			1975-08-16	0
1970-12-02	0			1975-08-17	0
1970-12-03	0			1975-08-18	0
1970-12-04	0			1975-08-19	0
1970-12-05	0			1975-08-20	0
1970-12-06	26.5			1975-08-21	0
1970-12-07	0			1975-08-22	0
1970-12-08	0			1975-08-23	0
1970-12-09	10.5			1975-08-24	0
1970-12-10	18.5			1975-08-25	0
1970-12-11	0			1975-08-26	0
1970-12-12	9.5			1975-08-27	0
1970-12-13	0			1975-08-28	0
1970-12-14	30.5			1975-08-29	0
1970-12-15	28.5			1975-08-30	0
1970-12-16	0			1975-08-31	0
1970-12-17	0			1975-09-01	0
1970-12-18	0			1975-09-02	0
1970-12-19	0			1975-09-03	0
1970-12-20	0			1975-09-04	0
1970-12-21	0			1975-09-05	0
1970-12-22	0			1975-09-06	0
1970-12-23	15			1975-09-07	0
1970-12-24	0			1975-09-08	0
1970-12-25	0			1975-09-09	0
1970-12-26	0			1975-09-10	0
1970-12-27	0			1975-09-11	0
1970-12-28	12.5			1975-09-12	0
1970-12-29	0			1975-09-13	0
1970-12-30	0			1975-09-14	0
1970-12-31	0			1975-09-15	0
1971-01-01	0			1975-09-16	0
1971-01-02	0			1975-09-17	0
1971-01-03	0			1975-09-18	0
1971-01-04	0			1975-09-19	0
1971-01-05	0			1975-09-20	0
1971-01-06	61.5			1975-09-21	0
1971-01-07	0			1975-09-22	0
1971-01-08	0			1976-06-22	0
1971-01-09	0			1976-06-23	0
1971-01-10	0			1976-06-24	0
1971-01-11	0			1976-06-25	0
1971-01-12	0			1976-06-26	0
1971-01-13	0			1976-06-27	0
1971-01-14	0			1976-06-28	0
1971-01-15	0			1976-06-29	0
1971-01-16	8			1976-06-30	0
1971-01-17	0			1976-07-01	0
1971-01-18	4.5			1976-07-02	0
1971-01-19	1.5			1976-07-03	0
1971-01-20	7.5			1976-07-04	0
1971-01-21	0			1976-07-05	0
1971-01-22	0			1976-07-06	0
1971-01-23	0			1976-07-07	0
1971-01-24	0			1976-07-08	0
1971-01-25	2.5			1976-07-09	0
1971-01-26	0			1976-07-10	0
1971-01-27	0			1976-07-11	0
1971-01-28	0			1976-07-12	0
1971-01-29	3.5			1976-07-13	0
1971-01-30	26.5			1976-07-14	0
1971-01-31	4.5			1976-07-15	0
1971-02-01	0			1976-07-16	0
1971-02-02	0			1976-07-17	0
1971-02-03	0			1976-07-18	0
1971-02-04	0			1976-07-19	0
1971-02-05	0			1976-07-20	0
1971-02-06	0			1976-07-21	0
1971-02-07	12.5			1976-07-22	0
1971-02-08	0			1976-07-23	0
1971-02-09	0			1976-07-24	0
1971-02-10	0			1976-07-25	0
1971-02-11	18.5			1976-07-26	0
1971-02-12	0			1976-07-27	0
1971-02-13	14.5			1976-07-28	0
1971-02-14	0			1976-07-29	0
1971-02-15	12.5			1976-07-30	0
1971-02-16	10.5			1976-07-31	0
1971-02-17	32.5			1976-08-01	0
1971-02-18	0			1976-08-02	0
1971-02-19	0			1976-08-03	0
1971-02-20	0			1976-08-04	0
1971-02-21	12.5			1976-08-05	0
1971-02-22	0			1976-08-06	0
1971-02-23	0			1976-08-07	0
1971-02-24	22.5			1976-08-08	0
1971-02-25	19.5			1976-08-09	0
1971-02-26	0			1976-08-10	0
1971-02-27	0			1976-08-11	0
1971-02-28	16.5			1976-08-12	0
1971-03-01	0			1976-08-13	0
1971-03-02	0			1976-08-14	0
1971-03-03	22.5			1976-08-15	0
1971-03-04	18.5			1976-08-16	0
1971-03-05	0			1976-08-17	0
1971-03-06	0			1976-08-18	0
1971-03-07	0			1976-08-19	0
1971-03-08	0			1976-08-20	0
1971-03-09	0			1976-08-21	0
1971-03-10	0			1976-08-22	0
1971-03-11	0			1976-08-23	0
1971-03-12	0			1976-08-24	0
1971-03-13	12			1976-08-25	0
1971-03-14	0			1976-08-26	0
1971-03-15	0			1976-08-27	0
1971-03-16	0			1976-08-28	0
1971-03-17	30			1976-08-29	0
1971-03-18	20.5			1976-08-30	0
1971-03-19	73			1976-08-31	0
1971-03-20	89.5			1976-09-01	0
1971-03-21	0			1976-09-02	0
1971-03-22	0			1976-09-03	0
1971-03-23	0			1976-09-04	0
1971-03-24	0			1976-09-05	0
1971-03-25	24.5			1976-09-06	0
1971-03-26	3.5			1976-09-07	0
1971-03-27	5.5			1976-09-08	0
1971-03-28	12			1976-09-09	0
1971-03-29	0			1976-09-10	0
1971-03-30	0			1976-09-11	0
1971-03-31	0			1976-09-12	0
1971-04-01	0			1976-09-13	0
1971-04-02	0			1976-09-14	0
1971-04-03	9.5			1976-09-15	0
1971-04-04	0			1976-09-16	0
1971-04-05	0			1976-09-17	0
1971-04-06	0			1976-09-18	0
1971-04-07	0			1976-09-19	0
1971-04-08	48			1976-09-20	0
1971-04-09	0			1976-09-21	0
1971-04-10	0			1976-09-22	0
1971-04-11	35.5			1977-06-22	0
1971-04-12	0			1977-06-23	0
1971-04-13	0			1977-06-24	0
1971-04-14	0			1977-06-25	0
1971-04-15	0			1977-06-26	0
1971-04-16	0			1977-06-27	0
1971-04-17	0			1977-06-28	0
1971-04-18	0			1977-06-29	0
1971-04-19	0			1977-06-30	0
1971-04-20	85.5			1977-07-01	0
1971-04-21	54.5			1977-07-02	0
1971-04-22	0			1977-07-03	0
1971-04-23	22.5			1977-07-04	0
1971-04-24	19.5			1977-07-05	0
1971-04-25	0			1977-07-06	0
1971-04-26	55.5			1977-07-07	0
1971-04-27	35			1977-07-08	0
1971-04-28	24			1977-07-09	0
1971-04-29	2			1977-07-10	0
1971-04-30	0			1977-07-11	0
1971-05-01	0			1977-07-12	0
1971-05-02	0			1977-07-13	0
1971-05-03	0			1977-07-14	0
1971-05-04	0			1977-07-15	0
1971-05-05	0			1977-07-16	0
1971-05-06	33.5			1977-07-17	0
1971-05-07	0			1977-07-18	0
1971-05-08	2			1977-07-19	0
1971-05-09	0			1977-07-20	0
1971-05-10	9.5			1977-07-21	0
1971-05-11	0			1977-07-22	0
1971-05-12	0			1977-07-23	0
1971-05-13	0			1977-07-24	0
1971-05-14	0			1977-07-25	0
1971-05-15	8.5			1977-07-26	0
1971-05-16	3.5			1977-07-27	0
1971-05-17	4			1977-07-28	0
1971-05-18	0			1977-07-29	0
1971-05-19	0			1977-07-30	0
1971-05-20	0			1977-07-31	0
1971-05-21	0			1977-08-01	0
1971-05-22	0			1977-08-02	0
1971-05-23	0			1977-08-03	0
1971-05-24	7.5			1977-08-04	0
1971-05-25	0			1977-08-05	0
1971-05-26	0			1977-08-06	0
1971-05-27	0			1977-08-07	0
1971-05-28	0			1977-08-08	0
1971-05-29	9			1977-08-09	0
1971-05-30	5.5			1977-08-10	0
1971-05-31	0			1977-08-11	0
1971-06-01	0			1977-08-12	0
1971-06-02	0			1977-08-13	0
1971-06-03	0			1977-08-14	0
1971-06-04	0			1977-08-15	0
1971-06-05	0			1977-08-16	0
1971-06-06	42.5			1977-08-17	0
1971-06-07	20.5			1977-08-18	0
1971-06-08	0			1977-08-19	0
1971-06-09	0			1977-08-20	0
1971-06-10	36.5			1977-08-21	0
1971-06-11	13.5			1977-08-22	0
1971-06-12	0			1977-08-23	0
1971-06-13	0			1977-08-24	0
1971-06-14	0			1977-08-25	0
1971-06-15	0			1977-08-26	0
1971-06-16	0			1977-08-27	0
1971-06-17	0			1977-08-28	0
1971-06-18	0			1977-08-29	0
1971-06-19	0			1977-08-30	0
1971-06-20	0			1977-08-31	0
1971-06-21	0			1977-09-01	0
1971-09-23	0			1977-09-02	0
1971-09-24	0			1977-09-03	0
1971-09-25	0			1977-09-04	0
1971-09-26	0			1977-09-05	0
1971-09-27	0			1977-09-06	0
1971-09-28	0			1977-09-07	0
1971-09-29	0			1977-09-08	0
1971-09-30	0			1977-09-09	0
1971-10-01	0			1977-09-10	0
1971-10-02	0			1977-09-11	0
1971-10-03	0			1977-09-12	0
1971-10-04	0			1977-09-13	0
1971-10-05	0			1977-09-14	0
1971-10-06	14.5			1977-09-15	0
1971-10-07	0			1977-09-16	0
1971-10-08	0			1977-09-17	0
1971-10-09	0			1977-09-18	0
1971-10-10	0			1977-09-19	0
1971-10-11	0			1977-09-20	0
1971-10-12	0			1977-09-21	0
1971-10-13	0			1977-09-22	0
1971-10-14	0			1978-06-22	0
1971-10-15	0			1978-06-23	0
1971-10-16	0			1978-06-24	0
1971-10-17	0			1978-06-25	0
1971-10-18	0			1978-06-26	0
1971-10-19	0			1978-06-27	0
1971-10-20	0			1978-06-28	0
1971-10-21	0			1978-06-29	0
1971-10-22	0			1978-06-30	0
1971-10-23	0			1978-07-01	0
1971-10-24	0			1978-07-02	0
1971-10-25	0			1978-07-03	0
1971-10-26	0			1978-07-04	0
1971-10-27	0			1978-07-05	0
1971-10-28	0			1978-07-06	0
1971-10-29	8.5			1978-07-07	0
1971-10-30	0			1978-07-08	0
1971-10-31	0			1978-07-09	0
1971-11-01	0			1978-07-10	0
1971-11-02	0			1978-07-11	0
1971-11-03	0			1978-07-12	0
1971-11-04	0			1978-07-13	0
1971-11-05	0			1978-07-14	0
1971-11-06	0			1978-07-15	0
1971-11-07	4			1978-07-16	0
1971-11-08	0			1978-07-17	0
1971-11-09	0			1978-07-18	0
1971-11-10	0			1978-07-19	0
1971-11-11	0			1978-07-20	0
1971-11-12	0			1978-07-21	0
1971-11-13	0			1978-07-22	0
1971-11-14	0			1978-07-23	0
1971-11-15	14			1978-07-24	0
1971-11-16	0			1978-07-25	0
1971-11-17	0			1978-07-26	0
1971-11-18	0			1978-07-27	0
1971-11-19	0			1978-07-28	0
1971-11-20	0			1978-07-29	0
1971-11-21	0			1978-07-30	0
1971-11-22	12.5			1978-07-31	0
1971-11-23	79			1978-08-01	0
1971-11-24	15.5			1978-08-02	0
1971-11-25	0			1978-08-03	0
1971-11-26	34.5			1978-08-04	0
1971-11-27	0			1978-08-05	0
1971-11-28	0			1978-08-06	0
1971-11-29	0			1978-08-07	0
1971-11-30	0			1978-08-08	0
1971-12-01	28			1978-08-09	0
1971-12-02	0			1978-08-10	0
1971-12-03	0			1978-08-11	0
1971-12-04	0			1978-08-12	0
1971-12-05	49			1978-08-13	0
1971-12-06	74			1978-08-14	0
1971-12-07	0			1978-08-15	0
1971-12-08	0			1978-08-16	0
1971-12-09	0			1978-08-17	0
1971-12-10	0			1978-08-18	0
1971-12-11	0			1978-08-19	0
1971-12-12	0			1978-08-20	0
1971-12-13	0			1978-08-21	0
1971-12-14	0			1978-08-22	0
1971-12-15	56			1978-08-23	0
1971-12-16	0			1978-08-24	0
1971-12-17	0			1978-08-25	0
1971-12-18	0			1978-08-26	0
1971-12-19	15.5			1978-08-27	0
1971-12-20	3.5			1978-08-28	0
1971-12-21	5.5			1978-08-29	0
1971-12-22	3			1978-08-30	0
1971-12-23	0			1978-08-31	0
1971-12-24	0			1978-09-01	0
1971-12-25	0			1978-09-02	0
1971-12-26	31.5			1978-09-03	0
1971-12-27	0			1978-09-04	0
1971-12-28	0			1978-09-05	0
1971-12-29	0			1978-09-06	0
1971-12-30	0			1978-09-07	0
1971-12-31	0			1978-09-08	0
1972-01-01	40			1978-09-09	0
1972-01-02	31			1978-09-10	0
1972-01-03	9			1978-09-11	0
1972-01-04	0			1978-09-12	0
1972-01-05	0			1978-09-13	0
1972-01-06	0			1978-09-14	0
1972-01-07	9			1978-09-15	0
1972-01-08	4			1978-09-16	0
1972-01-09	0			1978-09-17	0
1972-01-10	0			1978-09-18	0
1972-01-11	0			1978-09-19	0
1972-01-12	14			1978-09-20	0
1972-01-13	12			1978-09-21	0
1972-01-14	0			1978-09-22	0
1972-01-15	0			1979-06-22	0
1972-01-16	0			1979-06-23	0
1972-01-17	0			1979-06-24	0
1972-01-18	0			1979-06-25	0
1972-01-19	0			1979-06-26	0
1972-01-20	0			1979-06-27	0
1972-01-21	24.5			1979-06-28	0
1972-01-22	14.5			1979-06-29	0
1972-01-23	0			1979-06-30	0
1972-01-24	0			1979-07-01	0
1972-01-25	0			1979-07-02	0
1972-01-26	0			1979-07-03	0
1972-01-27	0			1979-07-04	0
1972-01-28	8			1979-07-05	0
1972-01-29	0			1979-07-06	0
1972-01-30	11			1979-07-07	0
1972-01-31	15			1979-07-08	0
1972-02-01	0			1979-07-09	0
1972-02-02	0			1979-07-10	0
1972-02-03	25			1979-07-11	0
1972-02-04	0			1979-07-12	0
1972-02-05	0			1979-07-13	0
1972-02-06	0			1979-07-14	0
1972-02-07	0			1979-07-15	0
1972-02-08	0			1979-07-16	0
1972-02-09	0			1979-07-17	0
1972-02-10	0			1979-07-18	0
1972-02-11	0			1979-07-19	0
1972-02-12	9			1979-07-20	0
1972-02-13	0			1979-07-21	0
1972-02-14	0			1979-07-22	0
1972-02-15	0			1979-07-23	0
1972-02-16	50			1979-07-24	0
1972-02-17	0			1979-07-25	0
1972-02-18	0			1979-07-26	0
1972-02-19	0			1979-07-27	0
1972-02-20	0			1979-07-28	0
1972-02-21	0			1979-07-29	0
1972-02-22	0			1979-07-30	0
1972-02-23	0			1979-07-31	0
1972-02-24	0			1979-08-01	0
1972-02-25	45			1979-08-02	0
1972-02-26	17.5			1979-08-03	0
1972-02-27	0			1979-08-04	0
1972-02-28	0			1979-08-05	0
1972-02-29	7			1979-08-06	0
1972-03-01	0			1979-08-07	0
1972-03-02	0			1979-08-08	0
1972-03-03	29			1979-08-09	0
1972-03-04	12			1979-08-10	0
1972-03-05	11			1979-08-11	0
1972-03-06	4			1979-08-12	0
1972-03-07	0			1979-08-13	0
1972-03-08	0			1979-08-14	0
1972-03-09	0			1979-08-15	0
1972-03-10	0			1979-08-16	0
1972-03-11	0			1979-08-17	0
1972-03-12	7			1979-08-18	0
1972-03-13	0			1979-08-19	0
1972-03-14	9			1979-08-20	0
1972-03-15	25			1979-08-21	0
1972-03-16	33			1979-08-22	0
1972-03-17	0			1979-08-23	0
1972-03-18	14.5			1979-08-24	0
1972-03-19	0			1979-08-25	0
1972-03-20	0			1979-08-26	0
1972-03-21	0			1979-08-27	0
1972-03-22	0			1979-08-28	0
1972-03-23	0			1979-08-29	0
1972-03-24	0			1979-08-30	0
1972-03-25	0			1979-08-31	0
1972-03-26	45			1979-09-01	0
1972-03-27	0			1979-09-02	0
1972-03-28	10			1979-09-03	0
1972-03-29	0			1979-09-04	0
1972-03-30	0			1979-09-05	0
1972-03-31	10			1979-09-06	0
1972-04-01	46			1979-09-07	0
1972-04-02	9			1979-09-08	0
1972-04-03	0			1979-09-09	0
1972-04-04	0			1979-09-10	0
1972-04-05	0			1979-09-11	0
1972-04-06	0			1979-09-12	0
1972-04-07	60			1979-09-13	0
1972-04-08	0			1979-09-14	0
1972-04-09	0			1979-09-15	0
1972-04-10	0			1979-09-16	0
1972-04-11	9			1979-09-17	0
1972-04-12	0			1979-09-18	0
1972-04-13	0			1979-09-19	0
1972-04-14	0			1979-09-20	0
1972-04-15	0			1979-09-21	0
1972-04-16	0			1979-09-22	0
1972-04-17	0			1980-06-22	0
1972-04-18	0			1980-06-23	0
1972-04-19	0			1980-06-24	0
1972-04-20	0			1980-06-25	0
1972-04-21	16			1980-06-26	0
1972-04-22	30.5			1980-06-27	0
1972-04-23	3			1980-06-28	0
1972-04-24	0			1980-06-29	0
1972-04-25	0			1980-06-30	0
1972-04-26	0			1980-07-01	0
1972-04-27	0			1980-07-02	0
1972-04-28	0			1980-07-03	0
1972-04-29	0			1980-07-04	0
1972-04-30	10			1980-07-05	0
1972-05-01	0			1980-07-06	0
1972-05-02	0			1980-07-07	0
1972-05-03	0			1980-07-08	0
1972-05-04	0			1980-07-09	0
1972-05-05	0			1980-07-10	0
1972-05-06	0			1980-07-11	0
1972-05-07	15			1980-07-12	0
1972-05-08	0			1980-07-13	0
1972-05-09	0			1980-07-14	0
1972-05-10	0			1980-07-15	0
1972-05-11	0			1980-07-16	0
1972-05-12	16			1980-07-17	0
1972-05-13	0			1980-07-18	0
1972-05-14	51			1980-07-19	0
1972-05-15	0			1980-07-20	0
1972-05-16	0			1980-07-21	0
1972-05-17	0			1980-07-22	0
1972-05-18	0			1980-07-23	0
1972-05-19	17.5			1980-07-24	0
1972-05-20	14			1980-07-25	0
1972-05-21	8.5			1980-07-26	0
1972-05-22	0			1980-07-27	0
1972-05-23	0			1980-07-28	0
1972-05-24	0			1980-07-29	0
1972-05-25	0			1980-07-30	0
1972-05-26	0			1980-07-31	0
1972-05-27	0			1980-08-01	0
1972-05-28	0			1980-08-02	0
1972-05-29	0			1980-08-03	0
1972-05-30	0			1980-08-04	0
1972-05-31	0			1980-08-05	0
1972-06-01	0			1980-08-06	0
1972-06-02	0			1980-08-07	0
1972-06-03	0			1980-08-08	0
1972-06-04	0			1980-08-09	0
1972-06-05	0			1980-08-10	0
1972-06-06	0			1980-08-11	0
1972-06-07	0			1980-08-12	0
1972-06-08	0			1980-08-13	0
1972-06-09	0			1980-08-14	0
1972-06-10	0			1980-08-15	0
1972-06-11	0			1980-08-16	0
1972-06-12	0			1980-08-17	0
1972-06-13	0			1980-08-18	0
1972-06-14	0			1980-08-19	0
1972-06-15	6			1980-08-20	0
1972-06-16	0			1980-08-21	0
1972-06-17	0			1980-08-22	0
1972-06-18	0			1980-08-23	0
1972-06-19	0			1980-08-24	0
1972-06-20	24.5			1980-08-25	0
1972-06-21	0			1980-08-26	0
1972-09-23	0			1980-08-27	0
1972-09-24	0			1980-08-28	0
1972-09-25	0			1980-08-29	0
1972-09-26	0			1980-08-30	0
1972-09-27	0			1980-08-31	0
1972-09-28	0			1980-09-01	0
1972-09-29	0			1980-09-02	0
1972-09-30	0			1980-09-03	0
1972-10-01	0			1980-09-04	0
1972-10-02	0			1980-09-05	0
1972-10-03	0			1980-09-06	0
1972-10-04	0			1980-09-07	0
1972-10-05	0			1980-09-08	0
1972-10-06	0			1980-09-09	0
1972-10-07	0			1980-09-10	0
1972-10-08	0			1980-09-11	0
1972-10-09	0			1980-09-12	0
1972-10-10	0			1980-09-13	0
1972-10-11	0			1980-09-14	0
1972-10-12	0			1980-09-15	0
1972-10-13	0			1980-09-16	0
1972-10-14	0			1980-09-17	0
1972-10-15	0			1980-09-18	0
1972-10-16	0			1980-09-19	0
1972-10-17	0			1980-09-20	0
1972-10-18	0			1980-09-21	0
1972-10-19	0			1980-09-22	0
1972-10-20	0			1981-06-22	0
1972-10-21	0			1981-06-23	0
1972-10-22	0			1981-06-24	0
1972-10-23	0			1981-06-25	0
1972-10-24	0			1981-06-26	0
1972-10-25	0			1981-06-27	0
1972-10-26	0			1981-06-28	0
1972-10-27	0			1981-06-29	0
1972-10-28	0			1981-06-30	0
1972-10-29	0			1981-07-01	0
1972-10-30	0			1981-07-02	0
1972-10-31	0			1981-07-03	0
1972-11-01	0			1981-07-04	0
1972-11-02	0			1981-07-05	0
1972-11-03	0			1981-07-06	0
1972-11-04	0			1981-07-07	0
1972-11-05	0			1981-07-08	0
1972-11-06	0			1981-07-09	0
1972-11-07	0			1981-07-10	0
1972-11-08	0			1981-07-11	0
1972-11-09	0			1981-07-12	0
1972-11-10	0			1981-07-13	0
1972-11-11	0			1981-07-14	0
1972-11-12	0			1981-07-15	0
1972-11-13	0			1981-07-16	0
1972-11-14	0			1981-07-17	0
1972-11-15	0			1981-07-18	0
1972-11-16	0			1981-07-19	0
1972-11-17	0			1981-07-20	0
1972-11-18	0			1981-07-21	0
1972-11-19	0			1981-07-22	0
1972-11-20	0			1981-07-23	0
1972-11-21	0			1981-07-24	0
1972-11-22	0			1981-07-25	0
1972-11-23	0			1981-07-26	0
1972-11-24	14			1981-07-27	0
1972-11-25	0			1981-07-28	0
1972-11-26	0			1981-07-29	0
1972-11-27	0			1981-07-30	0
1972-11-28	0			1981-07-31	0
1972-11-29	0			1981-08-01	0
1972-11-30	0			1981-08-02	0
1972-12-01	0			1981-08-03	0
1972-12-02	0			1981-08-04	0
1972-12-03	0			1981-08-05	0
1972-12-04	0			1981-08-06	0
1972-12-05	0			1981-08-07	0
1972-12-06	4			1981-08-08	0
1972-12-07	0			1981-08-09	0
1972-12-08	0			1981-08-10	0
1972-12-09	0			1981-08-11	0
1972-12-10	0			1981-08-12	0
1972-12-11	0			1981-08-13	0
1972-12-12	0			1981-08-14	0
1972-12-13	0			1981-08-15	0
1972-12-14	0			1981-08-16	0
1972-12-15	0			1981-08-17	0
1972-12-16	8			1981-08-18	0
1972-12-17	0			1981-08-19	0
1972-12-18	0			1981-08-20	0
1972-12-19	0			1981-08-21	0
1972-12-20	12.5			1981-08-22	0
1972-12-21	0			1981-08-23	0
1972-12-22	0			1981-08-24	0
1972-12-23	0			1981-08-25	0
1972-12-24	0			1981-08-26	0
1972-12-25	0			1981-08-27	0
1972-12-26	0			1981-08-28	0
1972-12-27	0			1981-08-29	0
1972-12-28	10.5			1981-08-30	0
1972-12-29	76			1981-08-31	0
1972-12-30	19			1981-09-01	0
1972-12-31	0			1981-09-02	0
1973-01-01	0			1981-09-03	0
1973-01-02	0			1981-09-04	0
1973-01-03	0			1981-09-05	0
1973-01-04	0			1981-09-06	0
1973-01-05	0			1981-09-07	0
1973-01-06	0			1981-09-08	0
1973-01-07	0			1981-09-09	0
1973-01-08	0			1981-09-10	0
1973-01-09	0			1981-09-11	0
1973-01-10	0			1981-09-12	0
1973-01-11	25			1981-09-13	0
1973-01-12	15.5			1981-09-14	0
1973-01-13	0			1981-09-15	0
1973-01-14	0			1981-09-16	0
1973-01-15	9			1981-09-17	0
1973-01-16	0			1981-09-18	0
1973-01-17	0			1981-09-19	0
1973-01-18	0			1981-09-20	0
1973-01-19	8			1981-09-21	0
1973-01-20	26			1981-09-22	0
1973-01-21	14			1982-06-22	0
1973-01-22	13.5			1982-06-23	0
1973-01-23	16			1982-06-24	0
1973-01-24	0			1982-06-25	0
1973-01-25	0			1982-06-26	0
1973-01-26	0			1982-06-27	0
1973-01-27	0			1982-06-28	0
1973-01-28	0			1982-06-29	0
1973-01-29	0			1982-06-30	0
1973-01-30	0			1982-07-01	0
1973-01-31	0			1982-07-02	0
1973-02-01	0			1982-07-03	0
1973-02-02	0			1982-07-04	0
1973-02-03	0			1982-07-05	0
1973-02-04	10			1982-07-06	0
1973-02-05	16			1982-07-07	0
1973-02-06	12			1982-07-08	0
1973-02-07	15			1982-07-09	0
1973-02-08	0			1982-07-10	0
1973-02-09	0			1982-07-11	0
1973-02-10	0			1982-07-12	0
1973-02-11	16			1982-07-13	0
1973-02-12	0			1982-07-14	0
1973-02-13	5			1982-07-15	0
1973-02-14	0			1982-07-16	0
1973-02-15	0			1982-07-17	0
1973-02-16	0			1982-07-18	0
1973-02-17	34			1982-07-19	0
1973-02-18	32			1982-07-20	0
1973-02-19	27			1982-07-21	0
1973-02-20	15			1982-07-22	0
1973-02-21	0			1982-07-23	0
1973-02-22	0			1982-07-24	0
1973-02-23	0			1982-07-25	0
1973-02-24	0			1982-07-26	0
1973-02-25	0			1982-07-27	0
1973-02-26	0			1982-07-28	0
1973-02-27	0			1982-07-29	0
1973-02-28	20			1982-07-30	0
1973-03-01	19			1982-07-31	0
1973-03-02	35			1982-08-01	0
1973-03-03	23			1982-08-02	0
1973-03-04	0			1982-08-03	0
1973-03-05	6			1982-08-04	0
1973-03-06	0			1982-08-05	0
1973-03-07	0			1982-08-06	0
1973-03-08	0			1982-08-07	0
1973-03-09	5.5			1982-08-08	0
1973-03-10	0			1982-08-09	0
1973-03-11	0			1982-08-10	0
1973-03-12	0			1982-08-11	0
1973-03-13	0			1982-08-12	0
1973-03-14	0			1982-08-13	0
1973-03-15	0			1982-08-14	0
1973-03-16	0			1982-08-15	0
1973-03-17	0			1982-08-16	0
1973-03-18	6.5			1982-08-17	0
1973-03-19	14			1982-08-18	0
1973-03-20	5			1982-08-19	0
1973-03-21	0			1982-08-20	0
1973-03-22	0			1982-08-21	0
1973-03-23	0			1982-08-22	0
1973-03-24	0			1982-08-23	0
1973-03-25	27			1982-08-24	0
1973-03-26	0			1982-08-25	0
1973-03-27	0			1982-08-26	0
1973-03-28	0			1982-08-27	0
1973-03-29	0			1982-08-28	0
1973-03-30	0			1982-08-29	0
1973-03-31	0			1982-08-30	0
1973-04-01	6			1982-08-31	0
1973-04-02	14			1982-09-01	0
1973-04-03	0			1982-09-02	0
1973-04-04	7			1982-09-03	0
1973-04-05	39			1982-09-04	0
1973-04-06	45			1982-09-05	0
1973-04-07	0			1982-09-06	0
1973-04-08	0			1982-09-07	0
1973-04-09	0			1982-09-08	0
1973-04-10	0			1982-09-09	0
1973-04-11	23			1982-09-10	0
1973-04-12	0			1982-09-11	0
1973-04-13	0			1982-09-12	0
1973-04-14	0			1982-09-13	0
1973-04-15	0			1982-09-14	0
1973-04-16	0			1982-09-15	0
1973-04-17	0			1982-09-16	0
1973-04-18	0			1982-09-17	0
1973-04-19	0			1982-09-18	0
1973-04-20	0			1982-09-19	0
1973-04-21	0			1982-09-20	0
1973-04-22	44.5			1982-09-21	0
1973-04-23	11			1982-09-22	0
1973-04-24	8			1983-06-22	0
1973-04-25	0			1983-06-23	0
1973-04-26	16			1983-06-24	0
1973-04-27	30			1983-06-25	0
1973-04-28	9			1983-06-26	0
1973-04-29	31			1983-06-27	0
1973-04-30	55			1983-06-28	0
1973-05-01	11			1983-06-29	0
1973-05-02	9			1983-06-30	0
1973-05-03	0			1983-07-01	0
1973-05-04	0			1983-07-02	0
1973-05-05	16			1983-07-03	0
1973-05-06	0			1983-07-04	0
1973-05-07	0			1983-07-05	0
1973-05-08	0			1983-07-06	0
1973-05-09	0			1983-07-07	0
1973-05-10	25.5			1983-07-08	0
1973-05-11	0			1983-07-09	0
1973-05-12	0			1983-07-10	0
1973-05-13	21			1983-07-11	0
1973-05-14	14.5			1983-07-12	0
1973-05-15	0			1983-07-13	0
1973-05-16	0			1983-07-14	0
1973-05-17	21			1983-07-15	0
1973-05-18	44			1983-07-16	0
1973-05-19	8			1983-07-17	0
1973-05-20	7			1983-07-18	0
1973-05-21	0			1983-07-19	0
1973-05-22	0			1983-07-20	0
1973-05-23	0			1983-07-21	0
1973-05-24	0			1983-07-22	0
1973-05-25	0			1983-07-23	0
1973-05-26	0			1983-07-24	0
1973-05-27	0			1983-07-25	0
1973-05-28	0			1983-07-26	0
1973-05-29	0			1983-07-27	0
1973-05-30	0			1983-07-28	0
1973-05-31	0			1983-07-29	0
1973-06-01	0			1983-07-30	0
1973-06-02	0			1983-07-31	0
1973-06-03	0			1983-08-01	0
1973-06-04	0			1983-08-02	0
1973-06-05	0			1983-08-03	0
1973-06-06	0			1983-08-04	0
1973-06-07	0			1983-08-05	0
1973-06-08	0			1983-08-06	0
1973-06-09	0			1983-08-07	0
1973-06-10	0			1983-08-08	0
1973-06-11	0			1983-08-09	0
1973-06-12	0			1983-08-10	0
1973-06-13	18.5			1983-08-11	0
1973-06-14	0			1983-08-12	0
1973-06-15	0			1983-08-13	0
1973-06-16	0			1983-08-14	0
1973-06-17	0			1983-08-15	0
1973-06-18	0			1983-08-16	0
1973-06-19	0			1983-08-17	0
1973-06-20	0			1983-08-18	0
1973-09-23	0			1983-08-19	0
1973-09-24	0			1983-08-20	0
1973-09-25	0			1983-08-21	0
1973-09-26	0			1983-08-22	0
1973-09-27	0			1983-08-23	0
1973-09-28	0			1983-08-24	0
1973-09-29	0			1983-08-25	0
1973-09-30	0			1983-08-26	0
1973-10-01	0			1983-08-27	0
1973-10-02	0			1983-08-28	0
1973-10-03	0			1983-08-29	0
1973-10-04	0			1983-08-30	0
1973-10-05	0			1983-08-31	0
1973-10-06	3			1983-09-01	0
1973-10-07	0			1983-09-02	0
1973-10-08	0			1983-09-03	0
1973-10-09	0			1983-09-04	0
1973-10-10	0			1983-09-05	0
1973-10-11	0			1983-09-06	0
1973-10-12	0			1983-09-07	0
1973-10-13	0			1983-09-08	0
1973-10-14	0			1983-09-09	0
1973-10-15	0			1983-09-10	0
1973-10-16	0			1983-09-11	0
1973-10-17	0			1983-09-12	0
1973-10-18	0			1983-09-13	0
1973-10-19	0			1983-09-14	0
1973-10-20	0			1983-09-15	0
1973-10-21	0			1983-09-16	0
1973-10-22	0			1983-09-17	0
1973-10-23	0			1983-09-18	0
1973-10-24	0			1983-09-19	0
1973-10-25	0			1983-09-20	0
1973-10-26	0			1983-09-21	0
1973-10-27	0			1983-09-22	0
1973-10-28	0			1984-06-22	0
1973-10-29	0			1984-06-23	0
1973-10-30	0			1984-06-24	0
1973-10-31	0			1984-06-25	0
1973-11-01	0			1984-06-26	0
1973-11-02	0			1984-06-27	0
1973-11-03	0			1984-06-28	0
1973-11-04	0			1984-06-29	0
1973-11-05	0			1984-06-30	0
1973-11-06	0			1984-07-01	0
1973-11-07	0			1984-07-02	0
1973-11-08	0			1984-07-03	0
1973-11-09	1.5			1984-07-04	0
1973-11-10	0			1984-07-05	0
1973-11-11	0			1984-07-06	0
1973-11-12	0			1984-07-07	0
1973-11-13	0			1984-07-08	0
1973-11-14	6			1984-07-09	0
1973-11-15	0			1984-07-10	0
1973-11-16	0			1984-07-11	0
1973-11-17	0			1984-07-12	0
1973-11-18	2.5			1984-07-13	0
1973-11-19	0			1984-07-14	0
1973-11-20	0			1984-07-15	0
1973-11-21	0			1984-07-16	0
1973-11-22	0			1984-07-17	0
1973-11-23	0			1984-07-18	0
1973-11-24	0			1984-07-19	0
1973-11-25	0			1984-07-20	0
1973-11-26	0			1984-07-21	0
1973-11-27	0			1984-07-22	0
1973-11-28	0			1984-07-23	0
1973-11-29	0			1984-07-24	0
1973-11-30	0			1984-07-25	0
1973-12-01	0			1984-07-26	0
1973-12-02	0			1984-07-27	0
1973-12-03	0			1984-07-28	0
1973-12-04	0			1984-07-29	0
1973-12-05	0			1984-07-30	0
1973-12-06	0			1984-07-31	0
1973-12-07	0			1984-08-01	0
1973-12-08	0			1984-08-02	0
1973-12-09	0			1984-08-03	0
1973-12-10	0			1984-08-04	0
1973-12-11	0			1984-08-05	0
1973-12-12	0			1984-08-06	0
1973-12-13	0			1984-08-07	0
1973-12-14	0			1984-08-08	0
1973-12-15	0			1984-08-09	0
1973-12-16	0			1984-08-10	0
1973-12-17	0			1984-08-11	0
1973-12-18	0			1984-08-12	0
1973-12-19	0			1984-08-13	0
1973-12-20	0			1984-08-14	0
1973-12-21	0			1984-08-15	0
1973-12-22	0			1984-08-16	0
1973-12-23	8			1984-08-17	0
1973-12-24	16.5			1984-08-18	0
1973-12-25	0			1984-08-19	0
1973-12-26	0			1984-08-20	0
1973-12-27	0			1984-08-21	0
1973-12-28	0			1984-08-22	0
1973-12-29	0			1984-08-23	0
1973-12-30	0			1984-08-24	0
1973-12-31	0			1984-08-25	0
1974-01-01	0			1984-08-26	0
1974-01-02	7.5			1984-08-27	0
1974-01-03	9			1984-08-28	0
1974-01-04	0			1984-08-29	0
1974-01-05	0			1984-08-30	0
1974-01-06	0			1984-08-31	0
1974-01-07	0			1984-09-01	0
1974-01-08	2.5			1984-09-02	0
1974-01-09	0			1984-09-03	0
1974-01-10	8			1984-09-04	0
1974-01-11	18.5			1984-09-05	0
1974-01-12	24.5			1984-09-06	0
1974-01-13	5			1984-09-07	0
1974-01-14	0			1984-09-08	0
1974-01-15	0			1984-09-09	0
1974-01-16	0			1984-09-10	0
1974-01-17	22.5			1984-09-11	0
1974-01-18	19			1984-09-12	0
1974-01-19	0			1984-09-13	0
1974-01-20	0			1984-09-14	0
1974-01-21	0			1984-09-15	0
1974-01-22	18			1984-09-16	0
1974-01-23	0			1984-09-17	0
1974-01-24	0			1984-09-18	0
1974-01-25	0			1984-09-19	0
1974-01-26	0			1984-09-20	0
1974-01-27	0			1984-09-21	0
1974-01-28	4			1984-09-22	0
1974-01-29	22			1985-06-22	0
1974-01-30	10			1985-06-23	0
1974-01-31	29			1985-06-24	0
1974-02-01	24			1985-06-25	0
1974-02-02	13.5			1985-06-26	0
1974-02-03	0			1985-06-27	0
1974-02-04	0			1985-06-28	0
1974-02-05	23.5			1985-06-29	0
1974-02-06	6			1985-06-30	0
1974-02-07	0			1985-07-01	0
1974-02-08	0			1985-07-02	0
1974-02-09	0			1985-07-03	0
1974-02-10	70			1985-07-04	0
1974-02-11	31			1985-07-05	0
1974-02-12	0			1985-07-06	0
1974-02-13	0			1985-07-07	0
1974-02-14	0			1985-07-08	0
1974-02-15	0			1985-07-09	0
1974-02-16	0			1985-07-10	0
1974-02-17	0			1985-07-11	0
1974-02-18	0			1985-07-12	0
1974-02-19	0			1985-07-13	0
1974-02-20	0			1985-07-14	0
1974-02-21	4			1985-07-15	0
1974-02-22	31.5			1985-07-16	0
1974-02-23	60			1985-07-17	0
1974-02-24	0			1985-07-18	0
1974-02-25	0			1985-07-19	0
1974-02-26	14			1985-07-20	0
1974-02-27	10			1985-07-21	0
1974-02-28	0			1985-07-22	0
1974-03-01	0			1985-07-23	0
1974-03-02	17			1985-07-24	0
1974-03-03	0			1985-07-25	0
1974-03-04	0			1985-07-26	0
1974-03-05	17			1985-07-27	0
1974-03-06	17.5			1985-07-28	0
1974-03-07	29			1985-07-29	0
1974-03-08	0			1985-07-30	0
1974-03-09	0			1985-07-31	0
1974-03-10	21			1985-08-01	0
1974-03-11	0			1985-08-02	0
1974-03-12	0			1985-08-03	0
1974-03-13	0			1985-08-04	0
1974-03-14	18			1985-08-05	0
1974-03-15	0			1985-08-06	0
1974-03-16	0			1985-08-07	0
1974-03-17	17			1985-08-08	0
1974-03-18	0			1985-08-09	0
1974-03-19	31			1985-08-10	0
1974-03-20	0			1985-08-11	0
1974-03-21	0			1985-08-12	0
1974-03-22	0			1985-08-13	0
1974-03-23	0			1985-08-14	0
1974-03-24	0			1985-08-15	0
1974-03-25	0			1985-08-16	0
1974-03-26	0			1985-08-17	0
1974-03-27	0			1985-08-18	0
1974-03-28	0			1985-08-19	0
1974-03-29	18			1985-08-20	0
1974-03-30	0			1985-08-21	0
1974-03-31	0			1985-08-22	0
1974-04-01	54			1985-08-23	0
1974-04-02	54.5			1985-08-24	0
1974-04-03	0			1985-08-25	0
1974-04-04	0			1985-08-26	0
1974-04-05	20			1985-08-27	0
1974-04-06	10.5			1985-08-28	0
1974-04-07	0			1985-08-29	0
1974-04-08	0			1985-08-30	0
1974-04-09	17			1985-08-31	0
1974-04-10	0			1985-09-01	0
1974-04-11	0			1985-09-02	0
1974-04-12	0			1985-09-03	0
1974-04-13	0			1985-09-04	0
1974-04-14	0			1985-09-05	0
1974-04-15	0			1985-09-06	0
1974-04-16	0			1985-09-07	0
1974-04-17	0			1985-09-08	0
1974-04-18	0			1985-09-09	0
1974-04-19	0			1985-09-10	0
1974-04-20	0			1985-09-11	0
1974-04-21	0			1985-09-12	0
1974-04-22	0			1985-09-13	0
1974-04-23	0			1985-09-14	0
1974-04-24	17			1985-09-15	0
1974-04-25	0			1985-09-16	0
1974-04-26	23			1985-09-17	0
1974-04-27	0			1985-09-18	0
1974-04-28	0			1985-09-19	0
1974-04-29	0			1985-09-20	0
1974-04-30	0			1985-09-21	0
1974-05-01	16			1985-09-22	0
1974-05-02	0			1986-06-22	0
1974-05-03	6			1986-06-23	0
1974-05-04	0			1986-06-24	0
1974-05-05	0			1986-06-25	0
1974-05-06	0			1986-06-26	0
1974-05-07	0			1986-06-27	0
1974-05-08	9			1986-06-28	0
1974-05-09	0			1986-06-29	0
1974-05-10	0			1986-06-30	0
1974-05-11	16			1986-07-01	0
1974-05-12	0			1986-07-02	0
1974-05-13	0			1986-07-03	0
1974-05-14	0			1986-07-04	0
1974-05-15	0			1986-07-05	0
1974-05-16	0			1986-07-06	0
1974-05-17	0			1986-07-07	0
1974-05-18	0			1986-07-08	0
1974-05-19	0			1986-07-09	0
1974-05-20	0			1986-07-10	0
1974-05-21	0			1986-07-11	0
1974-05-22	0			1986-07-12	0
1974-05-23	0			1986-07-13	0
1974-05-24	16			1986-07-14	0
1974-05-25	0			1986-07-15	0
1974-05-26	0			1986-07-16	0
1974-05-27	0			1986-07-17	0
1974-05-28	0			1986-07-18	0
1974-05-29	10.5			1986-07-19	0
1974-05-30	19			1986-07-20	0
1974-05-31	14			1986-07-21	0
1974-06-01	15.5			1986-07-22	0
1974-06-02	0			1986-07-23	0
1974-06-03	0			1986-07-24	0
1974-06-04	0			1986-07-25	0
1974-06-05	0			1986-07-26	0
1974-06-06	0			1986-07-27	0
1974-06-07	19			1986-07-28	0
1974-06-08	10			1986-07-29	0
1974-06-09	0			1986-07-30	0
1974-06-10	0			1986-07-31	0
1974-06-11	28			1986-08-01	0
1974-06-12	11			1986-08-02	0
1974-06-13	8			1986-08-03	0
1974-06-14	0			1986-08-04	0
1974-06-15	0			1986-08-05	0
1974-06-16	0			1986-08-06	0
1974-06-17	19			1986-08-07	0
1974-06-18	0			1986-08-08	0
1974-06-19	0			1986-08-09	0
1974-06-20	0			1986-08-10	0
1974-06-21	17			1986-08-11	0
1974-09-23	23			1986-08-12	0
1974-09-24	0			1986-08-13	0
1974-09-25	0			1986-08-14	0
1974-09-26	0			1986-08-15	0
1974-09-27	0			1986-08-16	0
1974-09-28	0			1986-08-17	0
1974-09-29	0			1986-08-18	0
1974-09-30	0			1986-08-19	0
1974-10-01	0			1986-08-20	0
1974-10-02	0			1986-08-21	0
1974-10-03	0			1986-08-22	0
1974-10-04	0			1986-08-23	0
1974-10-05	0			1986-08-24	0
1974-10-06	0			1986-08-25	0
1974-10-07	0			1986-08-26	0
1974-10-08	0			1986-08-27	0
1974-10-09	0			1986-08-28	0
1974-10-10	0			1986-08-29	0
1974-10-11	0			1986-08-30	0
1974-10-12	0			1986-08-31	0
1974-10-13	0			1986-09-01	0
1974-10-14	0			1986-09-02	0
1974-10-15	0			1986-09-03	0
1974-10-16	0			1986-09-04	0
1974-10-17	0			1986-09-05	0
1974-10-18	0			1986-09-06	0
1974-10-19	0			1986-09-07	0
1974-10-20	0			1986-09-08	0
1974-10-21	0			1986-09-09	0
1974-10-22	0			1986-09-10	0
1974-10-23	0			1986-09-11	0
1974-10-24	0			1986-09-12	0
1974-10-25	0			1986-09-13	0
1974-10-26	0			1986-09-14	0
1974-10-27	0			1986-09-15	0
1974-10-28	0			1986-09-16	0
1974-10-29	0			1986-09-17	0
1974-10-30	0			1986-09-18	0
1974-10-31	0			1986-09-19	0
1974-11-01	0			1986-09-20	0
1974-11-02	0			1986-09-21	0
1974-11-03	0			1986-09-22	0
1974-11-04	0			1987-06-22	0
1974-11-05	0			1987-06-23	0
1974-11-06	0			1987-06-24	0
1974-11-07	0			1987-06-25	0
1974-11-08	3			1987-06-26	0
1974-11-09	0			1987-06-27	0
1974-11-10	0			1987-06-28	0
1974-11-11	0			1987-06-29	0
1974-11-12	0			1987-06-30	0
1974-11-13	0			1987-07-01	0
1974-11-14	0			1987-07-02	0
1974-11-15	0			1987-07-03	0
1974-11-16	0			1987-07-04	0
1974-11-17	0			1987-07-05	0
1974-11-18	0			1987-07-06	0
1974-11-19	0			1987-07-07	0
1974-11-20	0			1987-07-08	0
1974-11-21	0			1987-07-09	0
1974-11-22	0			1987-07-10	0
1974-11-23	0			1987-07-11	0
1974-11-24	0			1987-07-12	0
1974-11-25	0			1987-07-13	0
1974-11-26	0			1987-07-14	0
1974-11-27	0			1987-07-15	0
1974-11-28	0			1987-07-16	0
1974-11-29	0			1987-07-17	0
1974-11-30	0			1987-07-18	0
1974-12-01	0			1987-07-19	0
1974-12-02	0			1987-07-20	0
1974-12-03	0			1987-07-21	0
1974-12-04	0			1987-07-22	0
1974-12-05	0			1987-07-23	0
1974-12-06	0			1987-07-24	0
1974-12-07	0			1987-07-25	0
1974-12-08	0			1987-07-26	0
1974-12-09	0			1987-07-27	0
1974-12-10	0			1987-07-28	0
1974-12-11	0			1987-07-29	0
1974-12-12	0			1987-07-30	0
1974-12-13	0			1987-07-31	0
1974-12-14	0			1987-08-01	0
1974-12-15	0			1987-08-02	0
1974-12-16	0			1987-08-03	0
1974-12-17	16			1987-08-04	0
1974-12-18	31			1987-08-05	0
1974-12-19	0			1987-08-06	0
1974-12-20	0			1987-08-07	0
1974-12-21	0			1987-08-08	0
1974-12-22	0			1987-08-09	0
1974-12-23	0			1987-08-10	0
1974-12-24	0			1987-08-11	0
1974-12-25	0			1987-08-12	0
1974-12-26	0			1987-08-13	0
1974-12-27	0			1987-08-14	0
1974-12-28	0			1987-08-15	0
1974-12-29	0			1987-08-16	0
1974-12-30	0			1987-08-17	0
1974-12-31	0			1987-08-18	0
1975-01-01	0			1987-08-19	0
1975-01-02	8			1987-08-20	0
1975-01-03	0			1987-08-21	0
1975-01-04	19			1987-08-22	0
1975-01-05	0			1987-08-23	0
1975-01-06	6			1987-08-24	0
1975-01-07	0			1987-08-25	0
1975-01-08	11			1987-08-26	0
1975-01-09	0			1987-08-27	0
1975-01-10	0			1987-08-28	0
1975-01-11	15			1987-08-29	0
1975-01-12	10			1987-08-30	0
1975-01-13	0			1987-08-31	0
1975-01-14	6			1987-09-01	0
1975-01-15	0			1987-09-02	0
1975-01-16	2			1987-09-03	0
1975-01-17	12			1987-09-04	0
1975-01-18	0			1987-09-05	0
1975-01-19	0			1987-09-06	0
1975-01-20	0			1987-09-07	0
1975-01-21	0			1987-09-08	0
1975-01-22	0			1987-09-09	0
1975-01-23	0			1987-09-10	0
1975-01-24	0			1987-09-11	0
1975-01-25	0			1987-09-12	0
1975-01-26	0			1987-09-13	0
1975-01-27	4			1987-09-14	0
1975-01-28	0			1987-09-15	0
1975-01-29	0			1987-09-16	0
1975-01-30	0			1987-09-17	0
1975-01-31	0			1987-09-18	0
1975-02-01	0			1987-09-19	0
1975-02-02	0			1987-09-20	0
1975-02-03	0			1987-09-21	0
1975-02-04	30			1987-09-22	0
1975-02-05	0			1988-06-22	0
1975-02-06	0			1988-06-23	0
1975-02-07	0			1988-06-24	0
1975-02-08	9			1988-06-25	0
1975-02-09	12			1988-06-26	0
1975-02-10	0			1988-06-27	0
1975-02-11	0			1988-06-28	0
1975-02-12	0			1988-06-29	0
1975-02-13	0			1988-06-30	0
1975-02-14	0			1988-07-01	0
1975-02-15	10			1988-07-02	0
1975-02-16	0			1988-07-03	0
1975-02-17	0			1988-07-04	0
1975-02-18	0			1988-07-05	0
1975-02-19	0			1988-07-06	0
1975-02-20	0			1988-07-07	0
1975-02-21	0			1988-07-08	0
1975-02-22	0			1988-07-09	0
1975-02-23	0			1988-07-10	0
1975-02-24	0			1988-07-11	0
1975-02-25	8			1988-07-12	0
1975-02-26	25			1988-07-13	0
1975-02-27	45			1988-07-14	0
1975-02-28	8			1988-07-15	0
1975-03-01	0			1988-07-16	0
1975-03-02	0			1988-07-17	0
1975-03-03	2			1988-07-18	0
1975-03-04	0			1988-07-19	0
1975-03-05	9			1988-07-20	0
1975-03-06	4			1988-07-21	0
1975-03-07	0			1988-07-22	0
1975-03-08	24			1988-07-23	0
1975-03-09	0			1988-07-24	0
1975-03-10	0			1988-07-25	0
1975-03-11	0			1988-07-26	0
1975-03-12	0			1988-07-27	0
1975-03-13	0			1988-07-28	0
1975-03-14	12			1988-07-29	0
1975-03-15	0			1988-07-30	0
1975-03-16	0			1988-07-31	0
1975-03-17	6			1988-08-01	0
1975-03-18	0			1988-08-02	0
1975-03-19	0			1988-08-03	0
1975-03-20	0			1988-08-04	0
1975-03-21	22			1988-08-05	0
1975-03-22	35			1988-08-06	0
1975-03-23	0			1988-08-07	0
1975-03-24	0			1988-08-08	0
1975-03-25	0			1988-08-09	0
1975-03-26	0			1988-08-10	0
1975-03-27	0			1988-08-11	0
1975-03-28	0			1988-08-12	0
1975-03-29	0			1988-08-13	0
1975-03-30	0			1988-08-14	0
1975-03-31	0			1988-08-15	0
1975-04-01	0			1988-08-16	0
1975-04-02	3			1988-08-17	0
1975-04-03	13			1988-08-18	0
1975-04-04	0			1988-08-19	0
1975-04-05	0			1988-08-20	0
1975-04-06	0			1988-08-21	0
1975-04-07	9			1988-08-22	0
1975-04-08	0			1988-08-23	0
1975-04-09	0			1988-08-24	0
1975-04-10	21			1988-08-25	0
1975-04-11	0			1988-08-26	0
1975-04-12	7.5			1988-08-27	0
1975-04-13	25			1988-08-28	0
1975-04-14	31			1988-08-29	0
1975-04-15	29			1988-08-30	0
1975-04-16	0			1988-08-31	0
1975-04-17	0			1988-09-01	0
1975-04-18	0			1988-09-02	0
1975-04-19	0			1988-09-03	0
1975-04-20	0			1988-09-04	0
1975-04-21	4			1988-09-05	0
1975-04-22	14			1988-09-06	0
1975-04-23	0			1988-09-07	0
1975-04-24	12			1988-09-08	0
1975-04-25	0			1988-09-09	0
1975-04-26	0			1988-09-10	0
1975-04-27	0			1988-09-11	0
1975-04-28	0			1988-09-12	0
1975-04-29	0			1988-09-13	0
1975-04-30	0			1988-09-14	0
1975-05-01	0			1988-09-15	0
1975-05-02	0			1988-09-16	0
1975-05-03	0			1988-09-17	0
1975-05-04	0			1988-09-18	0
1975-05-05	0			1988-09-19	0
1975-05-06	0			1988-09-20	0
1975-05-07	0			1988-09-21	0
1975-05-08	0			1988-09-22	0
1975-05-09	15			1989-06-22	0
1975-05-10	18			1989-06-23	0
1975-05-11	0			1989-06-24	0
1975-05-12	0			1989-06-25	0
1975-05-13	0			1989-06-26	0
1975-05-14	0			1989-06-27	0
1975-05-15	0			1989-06-28	0
1975-05-16	4			1989-06-29	0
1975-05-17	21			1989-06-30	0
1975-05-18	18			1989-07-01	0
1975-05-19	0			1989-07-02	0
1975-05-20	0			1989-07-03	0
1975-05-21	0			1989-07-04	0
1975-05-22	0			1989-07-05	0
1975-05-23	0			1989-07-06	0
1975-05-24	0			1989-07-07	0
1975-05-25	0			1989-07-08	0
1975-05-26	0			1989-07-09	0
1975-05-27	7			1989-07-10	0
1975-05-28	32			1989-07-11	0
1975-05-29	0			1989-07-12	0
1975-05-30	58			1989-07-13	0
1975-05-31	39			1989-07-14	0
1975-06-01	0			1989-07-15	0
1975-06-02	38			1989-07-16	0
1975-06-03	0			1989-07-17	0
1975-06-04	0			1989-07-18	0
1975-06-05	0			1989-07-19	0
1975-06-06	0			1989-07-20	0
1975-06-07	0			1989-07-21	0
1975-06-08	20			1989-07-22	0
1975-06-09	14.5			1989-07-23	0
1975-06-10	0			1989-07-24	0
1975-06-11	0			1989-07-25	0
1975-06-12	0			1989-07-26	0
1975-06-13	0			1989-07-27	0
1975-06-14	0			1989-07-28	0
1975-06-15	0			1989-07-29	0
1975-06-16	0			1989-07-30	0
1975-06-17	0			1989-07-31	0
1975-06-18	0			1989-08-01	0
1975-06-19	0			1989-08-02	0
1975-06-20	0			1989-08-03	0
1975-06-21	0			1989-08-04	0
1975-09-23	0			1989-08-05	0
1975-09-24	0			1989-08-06	0
1975-09-25	7			1989-08-07	0
1975-09-26	0			1989-08-08	0
1975-09-27	21			1989-08-09	0
1975-09-28	18			1989-08-10	0
1975-09-29	0			1989-08-11	0
1975-09-30	0			1989-08-12	0
1975-10-01	0			1989-08-13	0
1975-10-02	0			1989-08-14	0
1975-10-03	15			1989-08-15	0
1975-10-04	10			1989-08-16	0
1975-10-05	0			1989-08-17	0
1975-10-06	0			1989-08-18	0
1975-10-07	0			1989-08-19	0
1975-10-08	34			1989-08-20	0
1975-10-09	0			1989-08-21	0
1975-10-10	0			1989-08-22	0
1975-10-11	0			1989-08-23	0
1975-10-12	0			1989-08-24	0
1975-10-13	0			1989-08-25	0
1975-10-14	0			1989-08-26	0
1975-10-15	0			1989-08-27	0
1975-10-16	0			1989-08-28	0
1975-10-17	0			1989-08-29	0
1975-10-18	0			1989-08-30	0
1975-10-19	0			1989-08-31	0
1975-10-20	0			1989-09-01	0
1975-10-21	0			1989-09-02	0
1975-10-22	0			1989-09-03	0
1975-10-23	0			1989-09-04	0
1975-10-24	0			1989-09-05	0
1975-10-25	0			1989-09-06	0
1975-10-26	0			1989-09-07	0
1975-10-27	0			1989-09-08	0
1975-10-28	0			1989-09-09	0
1975-10-29	0			1989-09-10	0
1975-10-30	0			1989-09-11	0
1975-10-31	0			1989-09-12	0
1975-11-01	0			1989-09-13	0
1975-11-02	0			1989-09-14	0
1975-11-03	0			1989-09-15	0
1975-11-04	0			1989-09-16	0
1975-11-05	25			1989-09-17	0
1975-11-06	61			1989-09-18	0
1975-11-07	24			1989-09-19	0
1975-11-08	7			1989-09-20	0
1975-11-09	0			1989-09-21	0
1975-11-10	0			1989-09-22	0
1975-11-11	0			1990-06-22	0
1975-11-12	0			1990-06-23	0
1975-11-13	0			1990-06-24	0
1975-11-14	0			1990-06-25	0
1975-11-15	0			1990-06-26	0
1975-11-16	0			1990-06-27	0
1975-11-17	0			1990-06-28	0
1975-11-18	0			1990-06-29	0
1975-11-19	0			1990-06-30	0
1975-11-20	0			1990-07-01	0
1975-11-21	0			1990-07-02	0
1975-11-22	0			1990-07-03	0
1975-11-23	9			1990-07-04	0
1975-11-24	0			1990-07-05	0
1975-11-25	0			1990-07-06	0
1975-11-26	0			1990-07-07	0
1975-11-27	0			1990-07-08	0
1975-11-28	0			1990-07-09	0
1975-11-29	0			1990-07-10	0
1975-11-30	0			1990-07-11	0
1975-12-01	0			1990-07-12	0
1975-12-02	0			1990-07-13	0
1975-12-03	0			1990-07-14	0
1975-12-04	0			1990-07-15	0
1975-12-05	0			1990-07-16	0
1975-12-06	0			1990-07-17	0
1975-12-07	0			1990-07-18	0
1975-12-08	0			1990-07-19	0
1975-12-09	0			1990-07-20	0
1975-12-10	0			1990-07-21	0
1975-12-11	0			1990-07-22	0
1975-12-12	5			1990-07-23	0
1975-12-13	6			1990-07-24	0
1975-12-14	32			1990-07-25	0
1975-12-15	6			1990-07-26	0
1975-12-16	0			1990-07-27	0
1975-12-17	0			1990-07-28	0
1975-12-18	0			1990-07-29	0
1975-12-19	0			1990-07-30	0
1975-12-20	0			1990-07-31	0
1975-12-21	0			1990-08-01	0
1975-12-22	0			1990-08-02	0
1975-12-23	7			1990-08-03	0
1975-12-24	0			1990-08-04	0
1975-12-25	0			1990-08-05	0
[truncated: 10,796 more rows]

## Sheet: Rahimabad
Wet Season				Dry Season
Date	Precipitation			Date	Precipitation
1984-09-23	0			1985-06-22	0
1984-09-24	0			1985-06-23	0
1984-09-25	0			1985-06-24	0
1984-09-26	0			1985-06-25	0
1984-09-27	0			1985-06-26	0
1984-09-28	0			1985-06-27	0
1984-09-29	0			1985-06-28	0
1984-09-30	0			1985-06-29	0
1984-10-01	0			1985-06-30	0
1984-10-02	0			1985-07-01	0
1984-10-03	0			1985-07-02	0
1984-10-04	0			1985-07-03	0
1984-10-05	0			1985-07-04	0
1984-10-06	0			1985-07-05	0
1984-10-07	0			1985-07-06	0
1984-10-08	0			1985-07-07	0
1984-10-09	0			1985-07-08	0
1984-10-10	0			1985-07-09	0
1984-10-11	0			1985-07-10	0
1984-10-12	0			1985-07-11	0
1984-10-13	0			1985-07-12	0
1984-10-14	0			1985-07-13	0
1984-10-15	0			1985-07-14	0
1984-10-16	0			1985-07-15	0
1984-10-17	0			1985-07-16	0
1984-10-18	0			1985-07-17	0
1984-10-19	0			1985-07-18	0
1984-10-20	0			1985-07-19	0
1984-10-21	0			1985-07-20	0
1984-10-22	0			1985-07-21	0
1984-10-23	0			1985-07-22	0
1984-10-24	0			1985-07-23	0
1984-10-25	0			1985-07-24	0
1984-10-26	30			1985-07-25	0
1984-10-27	12			1985-07-26	0
1984-10-28	5			1985-07-27	0
1984-10-29	0			1985-07-28	0
1984-10-30	0			1985-07-29	0
1984-10-31	0			1985-07-30	0
1984-11-01	4.5			1985-07-31	0
1984-11-02	1.5			1985-08-01	0
1984-11-03	28.5			1985-08-02	0
1984-11-04	7.5			1985-08-03	0
1984-11-05	0			1985-08-04	0
1984-11-06	0			1985-08-05	0
1984-11-07	0			1985-08-06	0
1984-11-08	10			1985-08-07	0
1984-11-09	0.5			1985-08-08	0
1984-11-10	0			1985-08-09	0
1984-11-11	0			1985-08-10	0
1984-11-12	0			1985-08-11	0
1984-11-13	0			1985-08-12	0
1984-11-14	0			1985-08-13	0
1984-11-15	0			1985-08-14	0
1984-11-16	0			1985-08-15	0
1984-11-17	0			1985-08-16	0
1984-11-18	0			1985-08-17	0
1984-11-19	0			1985-08-18	0
1984-11-20	7			1985-08-19	0
1984-11-21	3			1985-08-20	0
1984-11-22	0			1985-08-21	0
1984-11-23	0			1985-08-22	0
1984-11-24	0			1985-08-23	0
1984-11-25	0			1985-08-24	0
1984-11-26	3			1985-08-25	0
1984-11-27	17.8			1985-08-26	0
1984-11-28	1			1985-08-27	0
1984-11-29	4			1985-08-28	0
1984-11-30	10.5			1985-08-29	0
1984-12-01	0			1985-08-30	0
1984-12-02	0			1985-08-31	0
1984-12-03	0			1985-09-01	0
1984-12-04	11.5			1985-09-02	0
1984-12-05	2.5			1985-09-03	0
1984-12-06	0			1985-09-04	0
1984-12-07	0			1985-09-05	0
1984-12-08	0			1985-09-06	0
1984-12-09	0			1985-09-07	0
1984-12-10	0.8			1985-09-08	0
1984-12-11	5.5			1985-09-09	0
1984-12-12	0.8			1985-09-10	0
1984-12-13	0			1985-09-11	0
1984-12-14	0			1985-09-12	0
1984-12-15	6.5			1985-09-13	0
1984-12-16	0			1985-09-14	0
1984-12-17	0			1985-09-15	0
1984-12-18	0			1985-09-16	0
1984-12-19	16			1985-09-17	0
1984-12-20	3			1985-09-18	0
1984-12-21	0			1985-09-19	0
1984-12-22	0			1985-09-20	0
1984-12-23	0			1985-09-21	0
1984-12-24	0			1985-09-22	0
1984-12-25	0.5			1986-06-22	0
1984-12-26	0			1986-06-23	0
1984-12-27	0			1986-06-24	0
1984-12-28	0			1986-06-25	0
1984-12-29	0			1986-06-26	0
1984-12-30	0			1986-06-27	0
1984-12-31	0			1986-06-28	0
1985-01-01	0			1986-06-29	0
1985-01-02	0.7			1986-06-30	0
1985-01-03	3.5			1986-07-01	0
1985-01-04	13.5			1986-07-02	0
1985-01-05	14.5			1986-07-03	0
1985-01-06	2.5			1986-07-04	0
1985-01-07	0			1986-07-05	0
1985-01-08	1.6			1986-07-06	0
1985-01-09	0			1986-07-07	0
1985-01-10	0			1986-07-08	0
1985-01-11	0			1986-07-09	0
1985-01-12	0			1986-07-10	0
1985-01-13	5			1986-07-11	0
1985-01-14	0			1986-07-12	0
1985-01-15	0			1986-07-13	0
1985-01-16	0			1986-07-14	0
1985-01-17	0			1986-07-15	0
1985-01-18	5			1986-07-16	0
1985-01-19	0			1986-07-17	0
1985-01-20	0			1986-07-18	0
1985-01-21	0			1986-07-19	0
1985-01-22	2			1986-07-20	0
1985-01-23	0			1986-07-21	0
1985-01-24	0			1986-07-22	0
1985-01-25	0			1986-07-23	0
1985-01-26	0			1986-07-24	0
1985-01-27	0			1986-07-25	0
1985-01-28	0			1986-07-26	0
1985-01-29	0			1986-07-27	0
1985-01-30	0			1986-07-28	0
1985-01-31	11			1986-07-29	0
1985-02-01	1			1986-07-30	0
1985-02-02	0			1986-07-31	0
1985-02-03	0			1986-08-01	0
1985-02-04	0			1986-08-02	0
1985-02-05	0			1986-08-03	0
1985-02-06	0			1986-08-04	0
1985-02-07	4			1986-08-05	0
1985-02-08	2			1986-08-06	0
1985-02-09	0			1986-08-07	0
1985-02-10	0			1986-08-08	0
1985-02-11	0			1986-08-09	0
1985-02-12	0			1986-08-10	0
1985-02-13	0			1986-08-11	0
1985-02-14	1.2			1986-08-12	0
1985-02-15	12.5			1986-08-13	0
1985-02-16	16.2			1986-08-14	0
1985-02-17	0			1986-08-15	12
1985-02-18	0			1986-08-16	0
1985-02-19	0			1986-08-17	0
1985-02-20	0			1986-08-18	0
1985-02-21	0			1986-08-19	0
1985-02-22	0			1986-08-20	0
1985-02-23	0			1986-08-21	0
1985-02-24	0			1986-08-22	0
1985-02-25	0.7			1986-08-23	0
1985-02-26	0			1986-08-24	0
1985-02-27	8			1986-08-25	0
1985-02-28	0			1986-08-26	0
1985-03-01	0			1986-08-27	0
1985-03-02	0			1986-08-28	0
1985-03-03	0			1986-08-29	0
1985-03-04	5.5			1986-08-30	0
1985-03-05	2.5			1986-08-31	0
1985-03-06	0			1986-09-01	0
1985-03-07	1.2			1986-09-02	0
1985-03-08	0			1986-09-03	0
1985-03-09	0			1986-09-04	0
1985-03-10	6.7			1986-09-05	0
1985-03-11	0			1986-09-06	0
1985-03-12	0			1986-09-07	0
1985-03-13	0			1986-09-08	0
1985-03-14	0			1986-09-09	0
1985-03-15	0			1986-09-10	0
1985-03-16	0			1986-09-11	0
1985-03-17	0			1986-09-12	0
1985-03-18	0			1986-09-13	0
1985-03-19	0			1986-09-14	0
1985-03-20	0			1986-09-15	0
1985-03-21	0			1986-09-16	0
1985-03-22	0			1986-09-17	0
1985-03-23	0			1986-09-18	0
1985-03-24	0			1986-09-19	0
1985-03-25	15			1986-09-20	0
1985-03-26	0			1986-09-21	0
1985-03-27	0			1986-09-22	0
1985-03-28	0			1987-06-22	0
1985-03-29	0			1987-06-23	0
1985-03-30	3			1987-06-24	0
1985-03-31	0			1987-06-25	0
1985-04-01	0			1987-06-26	0
1985-04-02	0			1987-06-27	0
1985-04-03	0			1987-06-28	0
1985-04-04	3.5			1987-06-29	0
1985-04-05	0.5			1987-06-30	0
1985-04-06	0			1987-07-01	0
1985-04-07	0			1987-07-02	0
1985-04-08	0			1987-07-03	0
1985-04-09	0			1987-07-04	0
1985-04-10	0			1987-07-05	0
1985-04-11	0			1987-07-06	0
1985-04-12	0			1987-07-07	0
1985-04-13	0			1987-07-08	0
1985-04-14	0			1987-07-09	0
1985-04-15	4			1987-07-10	0
1985-04-16	0			1987-07-11	0
1985-04-17	0			1987-07-12	0
1985-04-18	1			1987-07-13	0
1985-04-19	4			1987-07-14	0
1985-04-20	0			1987-07-15	0
1985-04-21	0			1987-07-16	0
1985-04-22	9			1987-07-17	0
1985-04-23	3			1987-07-18	0
1985-04-24	0			1987-07-19	0
1985-04-25	6			1987-07-20	0
1985-04-26	4			1987-07-21	0
1985-04-27	0			1987-07-22	0
1985-04-28	0			1987-07-23	0
1985-04-29	0			1987-07-24	0
1985-04-30	0			1987-07-25	0
1985-05-01	0			1987-07-26	0
1985-05-02	0			1987-07-27	0
1985-05-03	0			1987-07-28	0
1985-05-04	0			1987-07-29	0
1985-05-05	0			1987-07-30	0
1985-05-06	0			1987-07-31	0
1985-05-07	0			1987-08-01	0
1985-05-08	0			1987-08-02	0
1985-05-09	0			1987-08-03	0
1985-05-10	0			1987-08-04	0
1985-05-11	0			1987-08-05	0
1985-05-12	0			1987-08-06	0
1985-05-13	0			1987-08-07	0
1985-05-14	0			1987-08-08	0
1985-05-15	0			1987-08-09	0
1985-05-16	0			1987-08-10	0
1985-05-17	0			1987-08-11	0
1985-05-18	0			1987-08-12	0
1985-05-19	0			1987-08-13	0
1985-05-20	0			1987-08-14	0
1985-05-21	0			1987-08-15	0
1985-05-22	0			1987-08-16	0
1985-05-23	0			1987-08-17	0
1985-05-24	0			1987-08-18	0
1985-05-25	0			1987-08-19	0
1985-05-26	0			1987-08-20	0
1985-05-27	0			1987-08-21	0
1985-05-28	0			1987-08-22	0
1985-05-29	0			1987-08-23	0
1985-05-30	0			1987-08-24	0
1985-05-31	0			1987-08-25	0
1985-06-01	0			1987-08-26	0
1985-06-02	0			1987-08-27	0
1985-06-03	0			1987-08-28	0
1985-06-04	0			1987-08-29	0
1985-06-05	0			1987-08-30	0
1985-06-06	0			1987-08-31	0
1985-06-07	0			1987-09-01	0
1985-06-08	0			1987-09-02	0
1985-06-09	0			1987-09-03	0
1985-06-10	0			1987-09-04	0
1985-06-11	0			1987-09-05	0
1985-06-12	0			1987-09-06	0
1985-06-13	0			1987-09-07	0
1985-06-14	0			1987-09-08	0
1985-06-15	0			1987-09-09	0
1985-06-16	0			1987-09-10	0
1985-06-17	0			1987-09-11	0
1985-06-18	0			1987-09-12	0
1985-06-19	0			1987-09-13	0
1985-06-20	0			1987-09-14	0
1985-06-21	0			1987-09-15	0
1985-09-23	0			1987-09-16	0
1985-09-24	0			1987-09-17	0
1985-09-25	0			1987-09-18	0
1985-09-26	0			1987-09-19	0
1985-09-27	0			1987-09-20	0
1985-09-28	0			1987-09-21	0
1985-09-29	0			1987-09-22	0
1985-09-30	0			1988-06-22	0
1985-10-01	0			1988-06-23	0
1985-10-02	0			1988-06-24	0
1985-10-03	0			1988-06-25	0
1985-10-04	0			1988-06-26	0
1985-10-05	0			1988-06-27	0
1985-10-06	0			1988-06-28	0
1985-10-07	0			1988-06-29	0
1985-10-08	0			1988-06-30	0
1985-10-09	2			1988-07-01	0
1985-10-10	7			1988-07-02	0
1985-10-11	2			1988-07-03	0
1985-10-12	0			1988-07-04	0
1985-10-13	0			1988-07-05	0
1985-10-14	0			1988-07-06	0
1985-10-15	0			1988-07-07	0
1985-10-16	0			1988-07-08	0
1985-10-17	7			1988-07-09	0
1985-10-18	3			1988-07-10	0
1985-10-19	0			1988-07-11	0
1985-10-20	0			1988-07-12	0
1985-10-21	0			1988-07-13	0
1985-10-22	0			1988-07-14	0
1985-10-23	0			1988-07-15	0
1985-10-24	0			1988-07-16	0
1985-10-25	0			1988-07-17	0
1985-10-26	0			1988-07-18	0
1985-10-27	7			1988-07-19	0
1985-10-28	4			1988-07-20	0
1985-10-29	0			1988-07-21	0
1985-10-30	0			1988-07-22	0
1985-10-31	2			1988-07-23	0
1985-11-01	6			1988-07-24	0
1985-11-02	0			1988-07-25	0
1985-11-03	0			1988-07-26	0
1985-11-04	0			1988-07-27	0
1985-11-05	0			1988-07-28	0
1985-11-06	0			1988-07-29	0
1985-11-07	0			1988-07-30	0
1985-11-08	0			1988-07-31	0
1985-11-09	0			1988-08-01	0
1985-11-10	0			1988-08-02	0
1985-11-11	0			1988-08-03	0
1985-11-12	0			1988-08-04	0
1985-11-13	0			1988-08-05	0
1985-11-14	0			1988-08-06	0
1985-11-15	34			1988-08-07	0
1985-11-16	48			1988-08-08	0
1985-11-17	0			1988-08-09	0
1985-11-18	3			1988-08-10	0
1985-11-19	0			1988-08-11	0
1985-11-20	0			1988-08-12	0
1985-11-21	0			1988-08-13	0
1985-11-22	25			1988-08-14	0
1985-11-23	20			1988-08-15	0
1985-11-24	0			1988-08-16	0
1985-11-25	0			1988-08-17	0
1985-11-26	0			1988-08-18	0
1985-11-27	0			1988-08-19	0
1985-11-28	2			1988-08-20	0
1985-11-29	0			1988-08-21	0
1985-11-30	0			1988-08-22	0
1985-12-01	0			1988-08-23	0
1985-12-02	0			1988-08-24	0
1985-12-03	0			1988-08-25	0
1985-12-04	0			1988-08-26	0
1985-12-05	0			1988-08-27	0
1985-12-06	0			1988-08-28	0
1985-12-07	0			1988-08-29	0
1985-12-08	0			1988-08-30	0
1985-12-09	0			1988-08-31	0
1985-12-10	0			1988-09-01	0
1985-12-11	0			1988-09-02	0
1985-12-12	0			1988-09-03	0
1985-12-13	0			1988-09-04	0
1985-12-14	0			1988-09-05	0
1985-12-15	0			1988-09-06	0
1985-12-16	0			1988-09-07	0
1985-12-17	0			1988-09-08	0
1985-12-18	0			1988-09-09	0
1985-12-19	0			1988-09-10	0
1985-12-20	0			1988-09-11	0
1985-12-21	0			1988-09-12	0
1985-12-22	0			1988-09-13	0
1985-12-23	0			1988-09-14	0
1985-12-24	0			1988-09-15	0
1985-12-25	0			1988-09-16	0
1985-12-26	0			1988-09-17	0
1985-12-27	0			1988-09-18	0
1985-12-28	0			1988-09-19	0
1985-12-29	0			1988-09-20	0
1985-12-30	0			1988-09-21	0
1985-12-31	0			1988-09-22	0
1986-01-01	0			1989-06-22	0
1986-01-02	4			1989-06-23	0
1986-01-03	0			1989-06-24	0
1986-01-04	0			1989-06-25	0
1986-01-05	2			1989-06-26	0
1986-01-06	10			1989-06-27	0
1986-01-07	3			1989-06-28	0
1986-01-08	0			1989-06-29	0
1986-01-09	0			1989-06-30	0
1986-01-10	9			1989-07-01	0
1986-01-11	0			1989-07-02	0
1986-01-12	0			1989-07-03	0
1986-01-13	6			1989-07-04	0
1986-01-14	9			1989-07-05	0
1986-01-15	0			1989-07-06	0
1986-01-16	0			1989-07-07	0
1986-01-17	0			1989-07-08	0
1986-01-18	0			1989-07-09	0
1986-01-19	3			1989-07-10	0
1986-01-20	0			1989-07-11	0
1986-01-21	9			1989-07-12	0
1986-01-22	0			1989-07-13	0
1986-01-23	0			1989-07-14	0
1986-01-24	0			1989-07-15	0
1986-01-25	0			1989-07-16	0
1986-01-26	0			1989-07-17	0
1986-01-27	0			1989-07-18	0
1986-01-28	0			1989-07-19	0
1986-01-29	0			1989-07-20	0
1986-01-30	0			1989-07-21	0
1986-01-31	0			1989-07-22	0
1986-02-01	0			1989-07-23	0
1986-02-02	0			1989-07-24	0
1986-02-03	0			1989-07-25	0
1986-02-04	0			1989-07-26	0
1986-02-05	7			1989-07-27	0
1986-02-06	11			1989-07-28	0
1986-02-07	0			1989-07-29	0
1986-02-08	0			1989-07-30	0
1986-02-09	0			1989-07-31	0
1986-02-10	0			1989-08-01	0
1986-02-11	0			1989-08-02	0
1986-02-12	17			1989-08-03	0
1986-02-13	22			1989-08-04	0
1986-02-14	0			1989-08-05	0
1986-02-15	0			1989-08-06	0
1986-02-16	0			1989-08-07	0
1986-02-17	0			1989-08-08	0
1986-02-18	0			1989-08-09	0
1986-02-19	0			1989-08-10	0
1986-02-20	0			1989-08-11	0
1986-02-21	0			1989-08-12	0
1986-02-22	11			1989-08-13	0
1986-02-23	3			1989-08-14	0
1986-02-24	0			1989-08-15	0
1986-02-25	14			1989-08-16	0
1986-02-26	24			1989-08-17	0
1986-02-27	0			1989-08-18	0
1986-02-28	0			1989-08-19	0
1986-03-01	0			1989-08-20	0
1986-03-02	0			1989-08-21	0
1986-03-03	5			1989-08-22	0
1986-03-04	0			1989-08-23	0
1986-03-05	0			1989-08-24	0
1986-03-06	0			1989-08-25	0
1986-03-07	12			1989-08-26	0
1986-03-08	0			1989-08-27	0
1986-03-09	0			1989-08-28	0
1986-03-10	7			1989-08-29	0
1986-03-11	5			1989-08-30	0
1986-03-12	9			1989-08-31	0
1986-03-13	0			1989-09-01	0
1986-03-14	0			1989-09-02	0
1986-03-15	3			1989-09-03	0
1986-03-16	0			1989-09-04	0
1986-03-17	0			1989-09-05	0
1986-03-18	0			1989-09-06	0
1986-03-19	0			1989-09-07	0
1986-03-20	0			1989-09-08	0
1986-03-21	0			1989-09-09	0
1986-03-22	0			1989-09-10	0
1986-03-23	16			1989-09-11	0
1986-03-24	5			1989-09-12	0
1986-03-25	0			1989-09-13	0
1986-03-26	4			1989-09-14	0
1986-03-27	0			1989-09-15	0
1986-03-28	0			1989-09-16	0
1986-03-29	0			1989-09-17	0
1986-03-30	0			1989-09-18	0
1986-03-31	4			1989-09-19	0
1986-04-01	2			1989-09-20	0
1986-04-02	0			1989-09-21	0
1986-04-03	0			1989-09-22	0
1986-04-04	6			1990-06-22	0
1986-04-05	63			1990-06-23	0
1986-04-06	90			1990-06-24	0
1986-04-07	0			1990-06-25	0
1986-04-08	0			1990-06-26	0
1986-04-09	0			1990-06-27	0
1986-04-10	0			1990-06-28	0
1986-04-11	2			1990-06-29	0
1986-04-12	0			1990-06-30	0
1986-04-13	0			1990-07-01	0
1986-04-14	0			1990-07-02	0
1986-04-15	0			1990-07-03	0
1986-04-16	0			1990-07-04	0
1986-04-17	0			1990-07-05	0
1986-04-18	0			1990-07-06	0
1986-04-19	0			1990-07-07	0
1986-04-20	0			1990-07-08	0
1986-04-21	0			1990-07-09	0
1986-04-22	4			1990-07-10	0
1986-04-23	0			1990-07-11	0
1986-04-24	0			1990-07-12	0
1986-04-25	0			1990-07-13	0
1986-04-26	0			1990-07-14	0
1986-04-27	0			1990-07-15	0
1986-04-28	0			1990-07-16	0
1986-04-29	0			1990-07-17	0
1986-04-30	0			1990-07-18	0
1986-05-01	0			1990-07-19	0
1986-05-02	0			1990-07-20	0
1986-05-03	0			1990-07-21	0
1986-05-04	0			1990-07-22	0
1986-05-05	0			1990-07-23	0
1986-05-06	0			1990-07-24	0
1986-05-07	0			1990-07-25	0
1986-05-08	0			1990-07-26	0
1986-05-09	0			1990-07-27	0
1986-05-10	0			1990-07-28	0
1986-05-11	0			1990-07-29	0
1986-05-12	0			1990-07-30	0
1986-05-13	0			1990-07-31	0
1986-05-14	0			1990-08-01	0
1986-05-15	0			1990-08-02	0
1986-05-16	0			1990-08-03	0
1986-05-17	0			1990-08-04	0
1986-05-18	0			1990-08-05	0
1986-05-19	0			1990-08-06	0
1986-05-20	0			1990-08-07	0
1986-05-21	0			1990-08-08	0
1986-05-22	0			1990-08-09	0
1986-05-23	0			1990-08-10	0
1986-05-24	0			1990-08-11	0
1986-05-25	0			1990-08-12	0
1986-05-26	0			1990-08-13	0
1986-05-27	0			1990-08-14	0
1986-05-28	0			1990-08-15	0
1986-05-29	0			1990-08-16	0
1986-05-30	0			1990-08-17	0
1986-05-31	0			1990-08-18	0
1986-06-01	0			1990-08-19	0
1986-06-02	0			1990-08-20	0
1986-06-03	0			1990-08-21	0
1986-06-04	0			1990-08-22	0
1986-06-05	0			1990-08-23	0
1986-06-06	0			1990-08-24	0
1986-06-07	0			1990-08-25	0
1986-06-08	0			1990-08-26	0
1986-06-09	0			1990-08-27	0
1986-06-10	0			1990-08-28	0
1986-06-11	0			1990-08-29	0
1986-06-12	0			1990-08-30	0
1986-06-13	0			1990-08-31	0
1986-06-14	0			1990-09-01	0
1986-06-15	0			1990-09-02	0
1986-06-16	0			1990-09-03	0
1986-06-17	0			1990-09-04	0
1986-06-18	0			1990-09-05	0
1986-06-19	0			1990-09-06	0
1986-06-20	0			1990-09-07	0
1986-06-21	0			1990-09-08	0
1986-09-23	0			1990-09-09	0
1986-09-24	0			1990-09-10	0
1986-09-25	0			1990-09-11	0
1986-09-26	0			1990-09-12	0
1986-09-27	0			1990-09-13	0
1986-09-28	0			1990-09-14	0
1986-09-29	0			1990-09-15	0
1986-09-30	0			1990-09-16	0
1986-10-01	0			1990-09-17	0
1986-10-02	0			1990-09-18	0
1986-10-03	0			1990-09-19	0
1986-10-04	2			1990-09-20	0
1986-10-05	2			1990-09-21	0
1986-10-06	14			1990-09-22	0
1986-10-07	5			1991-06-22	0
1986-10-08	0			1991-06-23	0
1986-10-09	2			1991-06-24	0
1986-10-10	3			1991-06-25	0
1986-10-11	3			1991-06-26	0
1986-10-12	0			1991-06-27	0
1986-10-13	0			1991-06-28	0
1986-10-14	0			1991-06-29	0
1986-10-15	32			1991-06-30	0
1986-10-16	28			1991-07-01	0
1986-10-17	20			1991-07-02	0
1986-10-18	31			1991-07-03	0
1986-10-19	0			1991-07-04	0
1986-10-20	0			1991-07-05	0
1986-10-21	0			1991-07-06	0
1986-10-22	8			1991-07-07	0
1986-10-23	0			1991-07-08	0
1986-10-24	0			1991-07-09	0
1986-10-25	0			1991-07-10	0
1986-10-26	6			1991-07-11	0
1986-10-27	0			1991-07-12	0
1986-10-28	0			1991-07-13	0
1986-10-29	0			1991-07-14	0
1986-10-30	4			1991-07-15	0
1986-10-31	0			1991-07-16	0
1986-11-01	0			1991-07-17	0
1986-11-02	0			1991-07-18	0
1986-11-03	0			1991-07-19	0
1986-11-04	0			1991-07-20	0
1986-11-05	0			1991-07-21	0
1986-11-06	0			1991-07-22	0
1986-11-07	0			1991-07-23	0
1986-11-08	0			1991-07-24	0
1986-11-09	0			1991-07-25	0
1986-11-10	0			1991-07-26	0
1986-11-11	0			1991-07-27	0
1986-11-12	11			1991-07-28	0
1986-11-13	35			1991-07-29	0
1986-11-14	0			1991-07-30	0
1986-11-15	0			1991-07-31	0
1986-11-16	0			1991-08-01	0
1986-11-17	0			1991-08-02	0
1986-11-18	0			1991-08-03	0
1986-11-19	0			1991-08-04	0
1986-11-20	0			1991-08-05	0
1986-11-21	0			1991-08-06	0
1986-11-22	0			1991-08-07	0
1986-11-23	0			1991-08-08	0
1986-11-24	0			1991-08-09	0
1986-11-25	0			1991-08-10	0
1986-11-26	0			1991-08-11	0
1986-11-27	0			1991-08-12	0
1986-11-28	5			1991-08-13	0
1986-11-29	6			1991-08-14	0
1986-11-30	0			1991-08-15	0
1986-12-01	0			1991-08-16	0
1986-12-02	0			1991-08-17	0
1986-12-03	0			1991-08-18	0
1986-12-04	0			1991-08-19	0
1986-12-05	0			1991-08-20	0
1986-12-06	0			1991-08-21	0
1986-12-07	0			1991-08-22	0
1986-12-08	0			1991-08-23	0
1986-12-09	0			1991-08-24	0
1986-12-10	0			1991-08-25	0
1986-12-11	0			1991-08-26	0
1986-12-12	0			1991-08-27	0
1986-12-13	0			1991-08-28	0
1986-12-14	0			1991-08-29	0
1986-12-15	0			1991-08-30	0
1986-12-16	30			1991-08-31	0
1986-12-17	12			1991-09-01	0
1986-12-18	0			1991-09-02	0
1986-12-19	0			1991-09-03	0
1986-12-20	4			1991-09-04	0
1986-12-21	2			1991-09-05	0
1986-12-22	0			1991-09-06	0
1986-12-23	0			1991-09-07	0
1986-12-24	3			1991-09-08	0
1986-12-25	0			1991-09-09	0
1986-12-26	0			1991-09-10	0
1986-12-27	0			1991-09-11	0
1986-12-28	0			1991-09-12	0
1986-12-29	0			1991-09-13	0
1986-12-30	0			1991-09-14	0
1986-12-31	3			1991-09-15	0
1987-01-01	0			1991-09-16	0
1987-01-02	4			1991-09-17	0
1987-01-03	10			1991-09-18	0
1987-01-04	2			1991-09-19	0
1987-01-05	0			1991-09-20	0
1987-01-06	0			1991-09-21	0
1987-01-07	19			1991-09-22	0
1987-01-08	3			1992-06-22	0
1987-01-09	0			1992-06-23	0
1987-01-10	0			1992-06-24	0
1987-01-11	0			1992-06-25	0
1987-01-12	7			1992-06-26	0
1987-01-13	0			1992-06-27	0
1987-01-14	4			1992-06-28	0
1987-01-15	0			1992-06-29	0
1987-01-16	0			1992-06-30	0
1987-01-17	0			1992-07-01	0
1987-01-18	0			1992-07-02	0
1987-01-19	0			1992-07-03	0
1987-01-20	0			1992-07-04	0
1987-01-21	0			1992-07-05	0
1987-01-22	0			1992-07-06	0
1987-01-23	0			1992-07-07	0
1987-01-24	0			1992-07-08	0
1987-01-25	0			1992-07-09	0
1987-01-26	0			1992-07-10	0
1987-01-27	27			1992-07-11	0
1987-01-28	0			1992-07-12	0
1987-01-29	0			1992-07-13	0
1987-01-30	0			1992-07-14	0
1987-01-31	0			1992-07-15	0
1987-02-01	0			1992-07-16	0
1987-02-02	0			1992-07-17	0
1987-02-03	0			1992-07-18	0
1987-02-04	0			1992-07-19	0
1987-02-05	7			1992-07-20	0
1987-02-06	0			1992-07-21	0
1987-02-07	0			1992-07-22	0
1987-02-08	0			1992-07-23	0
1987-02-09	9			1992-07-24	0
1987-02-10	12			1992-07-25	0
1987-02-11	2			1992-07-26	0
1987-02-12	10			1992-07-27	0
1987-02-13	0			1992-07-28	0
1987-02-14	0			1992-07-29	0
1987-02-15	0			1992-07-30	0
1987-02-16	0			1992-07-31	0
1987-02-17	0			1992-08-01	0
1987-02-18	16			1992-08-02	0
1987-02-19	13			1992-08-03	0
1987-02-20	0			1992-08-04	0
1987-02-21	0			1992-08-05	0
1987-02-22	0			1992-08-06	0
1987-02-23	0			1992-08-07	0
1987-02-24	0			1992-08-08	0
1987-02-25	24			1992-08-09	0
1987-02-26	5			1992-08-10	0
1987-02-27	7			1992-08-11	0
1987-02-28	24			1992-08-12	0
1987-03-01	6			1992-08-13	0
1987-03-02	0			1992-08-14	0
1987-03-03	0			1992-08-15	0
1987-03-04	12			1992-08-16	0
1987-03-05	0			1992-08-17	0
1987-03-06	0			1992-08-18	0
1987-03-07	0			1992-08-19	0
1987-03-08	0			1992-08-20	0
1987-03-09	0			1992-08-21	0
1987-03-10	0			1992-08-22	0
1987-03-11	0			1992-08-23	0
1987-03-12	0			1992-08-24	0
1987-03-13	0			1992-08-25	0
1987-03-14	0			1992-08-26	0
1987-03-15	0			1992-08-27	0
1987-03-16	17			1992-08-28	0
1987-03-17	0			1992-08-29	0
1987-03-18	0			1992-08-30	0
1987-03-19	0			1992-08-31	0
1987-03-20	0			1992-09-01	0
1987-03-21	0			1992-09-02	0
1987-03-22	0			1992-09-03	0
1987-03-23	4			1992-09-04	0
1987-03-24	0			1992-09-05	0
1987-03-25	0			1992-09-06	0
1987-03-26	0			1992-09-07	0
1987-03-27	0			1992-09-08	0
1987-03-28	0			1992-09-09	0
1987-03-29	0			1992-09-10	0
1987-03-30	0			1992-09-11	0
1987-03-31	0			1992-09-12	0
1987-04-01	0			1992-09-13	0
1987-04-02	0			1992-09-14	0
1987-04-03	0			1992-09-15	0
1987-04-04	6			1992-09-16	0
1987-04-05	0			1992-09-17	0
1987-04-06	0			1992-09-18	0
1987-04-07	0			1992-09-19	0
1987-04-08	0			1992-09-20	0
1987-04-09	0			1992-09-21	0
1987-04-10	0			1992-09-22	0
1987-04-11	0			1993-06-22	0
1987-04-12	0			1993-06-23	0
1987-04-13	0			1993-06-24	0
1987-04-14	0			1993-06-25	0
1987-04-15	0			1993-06-26	0
1987-04-16	0			1993-06-27	0
1987-04-17	0			1993-06-28	0
1987-04-18	0			1993-06-29	0
1987-04-19	0			1993-06-30	0
1987-04-20	0			1993-07-01	0
1987-04-21	0			1993-07-02	0
1987-04-22	7			1993-07-03	0
1987-04-23	4			1993-07-04	0
1987-04-24	0			1993-07-05	0
1987-04-25	3			1993-07-06	0
1987-04-26	2			1993-07-07	0
1987-04-27	6			1993-07-08	0
1987-04-28	6			1993-07-09	0
1987-04-29	0			1993-07-10	0
1987-04-30	0			1993-07-11	0
1987-05-01	0			1993-07-12	0
1987-05-02	0			1993-07-13	0
1987-05-03	0			1993-07-14	0
1987-05-04	0			1993-07-15	0
1987-05-05	0			1993-07-16	0
1987-05-06	0			1993-07-17	0
1987-05-07	0			1993-07-18	0
1987-05-08	0			1993-07-19	0
1987-05-09	0			1993-07-20	0
1987-05-10	0			1993-07-21	0
1987-05-11	0			1993-07-22	0
1987-05-12	0			1993-07-23	0
1987-05-13	0			1993-07-24	0
1987-05-14	0			1993-07-25	0
1987-05-15	0			1993-07-26	0
1987-05-16	0			1993-07-27	0
1987-05-17	0			1993-07-28	0
1987-05-18	0			1993-07-29	0
1987-05-19	0			1993-07-30	0
1987-05-20	0			1993-07-31	0
1987-05-21	0			1993-08-01	0
1987-05-22	0			1993-08-02	0
1987-05-23	0			1993-08-03	0
1987-05-24	0			1993-08-04	0
1987-05-25	0			1993-08-05	0
1987-05-26	0			1993-08-06	0
1987-05-27	0			1993-08-07	0
1987-05-28	0			1993-08-08	0
1987-05-29	0			1993-08-09	0
1987-05-30	0			1993-08-10	0
1987-05-31	0			1993-08-11	0
1987-06-01	0			1993-08-12	0
1987-06-02	0			1993-08-13	0
1987-06-03	0			1993-08-14	0
1987-06-04	0			1993-08-15	0
1987-06-05	0			1993-08-16	0
1987-06-06	0			1993-08-17	0
1987-06-07	0			1993-08-18	0
1987-06-08	0			1993-08-19	0
1987-06-09	0			1993-08-20	0
1987-06-10	0			1993-08-21	0
1987-06-11	0			1993-08-22	0
1987-06-12	0			1993-08-23	0
1987-06-13	0			1993-08-24	0
1987-06-14	0			1993-08-25	0
1987-06-15	0			1993-08-26	0
1987-06-16	0			1993-08-27	0
1987-06-17	0			1993-08-28	0
1987-06-18	0			1993-08-29	0
1987-06-19	0			1993-08-30	0
1987-06-20	0			1993-08-31	0
1987-06-21	0			1993-09-01	0
1987-09-23	0			1993-09-02	0
1987-09-24	0			1993-09-03	0
1987-09-25	0			1993-09-04	0
1987-09-26	0			1993-09-05	0
1987-09-27	0			1993-09-06	0
1987-09-28	0			1993-09-07	0
1987-09-29	0			1993-09-08	0
1987-09-30	0			1993-09-09	0
1987-10-01	0			1993-09-10	0
1987-10-02	0			1993-09-11	0
1987-10-03	0			1993-09-12	0
1987-10-04	0			1993-09-13	0
1987-10-05	0			1993-09-14	0
1987-10-06	0			1993-09-15	0
1987-10-07	0			1993-09-16	0
1987-10-08	0			1993-09-17	0
1987-10-09	0			1993-09-18	0
1987-10-10	0			1993-09-19	0
1987-10-11	0			1993-09-20	0
1987-10-12	0			1993-09-21	0
1987-10-13	0			1993-09-22	0
1987-10-14	0			1994-06-22	0
1987-10-15	0			1994-06-23	0
1987-10-16	0			1994-06-24	0
1987-10-17	0			1994-06-25	0
1987-10-18	0			1994-06-26	0
1987-10-19	0			1994-06-27	0
1987-10-20	0			1994-06-28	0
1987-10-21	0			1994-06-29	0
1987-10-22	0			1994-06-30	0
1987-10-23	0			1994-07-01	0
1987-10-24	0			1994-07-02	0
1987-10-25	0			1994-07-03	0
1987-10-26	0			1994-07-04	0
1987-10-27	0			1994-07-05	0
1987-10-28	0			1994-07-06	0
1987-10-29	0			1994-07-07	0
1987-10-30	0			1994-07-08	0
1987-10-31	0			1994-07-09	0
1987-11-01	8			1994-07-10	0
1987-11-02	0			1994-07-11	0
1987-11-03	3			1994-07-12	0
1987-11-04	0			1994-07-13	0
1987-11-05	0			1994-07-14	0
1987-11-06	0			1994-07-15	0
1987-11-07	0			1994-07-16	0
1987-11-08	0			1994-07-17	0
1987-11-09	12			1994-07-18	0
1987-11-10	0			1994-07-19	0
1987-11-11	0			1994-07-20	0
1987-11-12	0			1994-07-21	0
1987-11-13	0			1994-07-22	0
1987-11-14	0			1994-07-23	0
1987-11-15	0			1994-07-24	0
1987-11-16	9			1994-07-25	0
1987-11-17	10			1994-07-26	0
1987-11-18	0			1994-07-27	0
1987-11-19	0			1994-07-28	0
1987-11-20	0			1994-07-29	0
1987-11-21	0			1994-07-30	0
1987-11-22	0			1994-07-31	0
1987-11-23	0			1994-08-01	0
1987-11-24	0			1994-08-02	0
1987-11-25	0			1994-08-03	0
1987-11-26	0			1994-08-04	0
1987-11-27	0			1994-08-05	0
1987-11-28	0			1994-08-06	0
1987-11-29	0			1994-08-07	0
1987-11-30	0			1994-08-08	0
1987-12-01	0			1994-08-09	0
1987-12-02	0			1994-08-10	0
1987-12-03	3			1994-08-11	0
1987-12-04	0			1994-08-12	0
1987-12-05	0			1994-08-13	0
1987-12-06	9			1994-08-14	0
1987-12-07	0			1994-08-15	0
1987-12-08	0			1994-08-16	0
1987-12-09	0			1994-08-17	0
1987-12-10	0			1994-08-18	0
1987-12-11	8			1994-08-19	0
1987-12-12	0			1994-08-20	0
1987-12-13	0			1994-08-21	0
1987-12-14	8			1994-08-22	0
1987-12-15	2			1994-08-23	0
1987-12-16	7			1994-08-24	0
1987-12-17	0			1994-08-25	0
1987-12-18	0			1994-08-26	0
1987-12-19	0			1994-08-27	0
1987-12-20	0			1994-08-28	0
1987-12-21	0			1994-08-29	0
1987-12-22	0			1994-08-30	0
1987-12-23	17			1994-08-31	0
1987-12-24	14			1994-09-01	0
1987-12-25	4			1994-09-02	0
1987-12-26	0			1994-09-03	0
1987-12-27	0			1994-09-04	0
1987-12-28	0			1994-09-05	0
1987-12-29	0			1994-09-06	0
1987-12-30	7			1994-09-07	0
1987-12-31	20			1994-09-08	0
1988-01-01	0			1994-09-09	0
1988-01-02	0			1994-09-10	0
1988-01-03	7			1994-09-11	0
1988-01-04	8			1994-09-12	0
1988-01-05	0			1994-09-13	0
1988-01-06	0			1994-09-14	0
1988-01-07	0			1994-09-15	0
1988-01-08	0			1994-09-16	0
1988-01-09	0			1994-09-17	0
1988-01-10	0			1994-09-18	0
1988-01-11	0			1994-09-19	0
1988-01-12	0			1994-09-20	0
1988-01-13	12			1994-09-21	0
1988-01-14	0			1994-09-22	0
1988-01-15	0			1995-06-22	0
1988-01-16	5			1995-06-23	0
1988-01-17	6			1995-06-24	0
1988-01-18	0			1995-06-25	0
1988-01-19	0			1995-06-26	0
1988-01-20	0			1995-06-27	0
1988-01-21	0			1995-06-28	0
1988-01-22	12			1995-06-29	0
1988-01-23	8			1995-06-30	0
1988-01-24	0			1995-07-01	0
1988-01-25	0			1995-07-02	0
1988-01-26	0			1995-07-03	0
1988-01-27	20			1995-07-04	0
1988-01-28	19			1995-07-05	0
1988-01-29	3			1995-07-06	0
1988-01-30	3			1995-07-07	0
1988-01-31	0			1995-07-08	0
1988-02-01	0			1995-07-09	0
1988-02-02	0			1995-07-10	0
1988-02-03	0			1995-07-11	0
1988-02-04	10			1995-07-12	0
1988-02-05	0			1995-07-13	0
1988-02-06	9			1995-07-14	0
1988-02-07	16			1995-07-15	0
1988-02-08	0			1995-07-16	0
1988-02-09	0			1995-07-17	0
1988-02-10	0			1995-07-18	0
1988-02-11	0			1995-07-19	0
1988-02-12	0			1995-07-20	0
1988-02-13	0			1995-07-21	0
1988-02-14	0			1995-07-22	0
1988-02-15	0			1995-07-23	0
1988-02-16	0			1995-07-24	0
1988-02-17	0			1995-07-25	0
1988-02-18	0			1995-07-26	0
1988-02-19	0			1995-07-27	0
1988-02-20	0			1995-07-28	0
1988-02-21	0			1995-07-29	0
1988-02-22	16			1995-07-30	0
1988-02-23	12			1995-07-31	0
1988-02-24	0			1995-08-01	0
1988-02-25	0			1995-08-02	0
1988-02-26	0			1995-08-03	0
1988-02-27	0			1995-08-04	0
1988-02-28	0			1995-08-05	0
1988-02-29	0			1995-08-06	0
1988-03-01	0			1995-08-07	0
1988-03-02	0			1995-08-08	0
1988-03-03	8			1995-08-09	0
1988-03-04	6			1995-08-10	0
1988-03-05	0			1995-08-11	0
1988-03-06	0			1995-08-12	0
1988-03-07	8			1995-08-13	0
1988-03-08	9			1995-08-14	0
1988-03-09	0			1995-08-15	0
1988-03-10	5			1995-08-16	0
1988-03-11	0			1995-08-17	0
1988-03-12	0			1995-08-18	0
1988-03-13	10			1995-08-19	0
1988-03-14	12			1995-08-20	0
1988-03-15	8			1995-08-21	0
1988-03-16	0			1995-08-22	0
1988-03-17	0			1995-08-23	0
1988-03-18	0			1995-08-24	0
1988-03-19	0			1995-08-25	0
1988-03-20	0			1995-08-26	0
1988-03-21	4			1995-08-27	0
1988-03-22	2			1995-08-28	0
1988-03-23	2			1995-08-29	0
1988-03-24	0			1995-08-30	0
1988-03-25	0			1995-08-31	0
1988-03-26	0			1995-09-01	0
1988-03-27	0			1995-09-02	0
1988-03-28	5			1995-09-03	0
1988-03-29	24			1995-09-04	0
1988-03-30	5			1995-09-05	0
1988-03-31	3			1995-09-06	0
1988-04-01	0			1995-09-07	0
1988-04-02	0			1995-09-08	0
1988-04-03	0			1995-09-09	0
1988-04-04	0			1995-09-10	0
1988-04-05	0			1995-09-11	0
1988-04-06	0			1995-09-12	0
1988-04-07	0			1995-09-13	0
1988-04-08	0			1995-09-14	0
1988-04-09	0			1995-09-15	0
1988-04-10	0			1995-09-16	0
1988-04-11	0			1995-09-17	0
1988-04-12	0			1995-09-18	0
1988-04-13	0			1995-09-19	0
1988-04-14	0			1995-09-20	0
1988-04-15	0			1995-09-21	0
1988-04-16	0			1995-09-22	0
1988-04-17	0			1996-06-22	0
1988-04-18	0			1996-06-23	0
1988-04-19	0			1996-06-24	0
1988-04-20	0			1996-06-25	0
1988-04-21	0			1996-06-26	0
1988-04-22	0			1996-06-27	0
1988-04-23	0			1996-06-28	0
1988-04-24	0			1996-06-29	0
1988-04-25	0			1996-06-30	0
1988-04-26	0			1996-07-01	0
1988-04-27	0			1996-07-02	0
1988-04-28	0			1996-07-03	0
1988-04-29	0			1996-07-04	0
1988-04-30	0			1996-07-05	0
1988-05-01	0			1996-07-06	0
1988-05-02	0			1996-07-07	0
1988-05-03	0			1996-07-08	0
1988-05-04	0			1996-07-09	0
1988-05-05	0			1996-07-10	0
1988-05-06	0			1996-07-11	0
1988-05-07	0			1996-07-12	0
1988-05-08	0			1996-07-13	0
1988-05-09	0			1996-07-14	0
1988-05-10	0			1996-07-15	0
1988-05-11	0			1996-07-16	0
1988-05-12	0			1996-07-17	0
1988-05-13	0			1996-07-18	0
1988-05-14	0			1996-07-19	0
1988-05-15	0			1996-07-20	0
1988-05-16	0			1996-07-21	0
1988-05-17	0			1996-07-22	0
1988-05-18	0			1996-07-23	0
1988-05-19	0			1996-07-24	0
1988-05-20	0			1996-07-25	0
1988-05-21	0			1996-07-26	0
1988-05-22	0			1996-07-27	0
1988-05-23	0			1996-07-28	0
1988-05-24	0			1996-07-29	0
1988-05-25	0			1996-07-30	0
1988-05-26	0			1996-07-31	0
1988-05-27	0			1996-08-01	0
1988-05-28	0			1996-08-02	0
1988-05-29	0			1996-08-03	0
1988-05-30	0			1996-08-04	0
1988-05-31	0			1996-08-05	0
1988-06-01	0			1996-08-06	0
1988-06-02	0			1996-08-07	0
1988-06-03	0			1996-08-08	0
1988-06-04	0			1996-08-09	0
1988-06-05	0			1996-08-10	0
1988-06-06	0			1996-08-11	0
1988-06-07	0			1996-08-12	0
1988-06-08	0			1996-08-13	0
1988-06-09	0			1996-08-14	0
1988-06-10	0			1996-08-15	0
1988-06-11	0			1996-08-16	0
1988-06-12	0			1996-08-17	0
1988-06-13	0			1996-08-18	0
1988-06-14	0			1996-08-19	0
1988-06-15	0			1996-08-20	0
1988-06-16	0			1996-08-21	0
1988-06-17	0			1996-08-22	0
1988-06-18	0			1996-08-23	0
1988-06-19	0			1996-08-24	0
1988-06-20	0			1996-08-25	0
1988-06-21	0			1996-08-26	0
1988-09-23	0			1996-08-27	0
1988-09-24	0			1996-08-28	0
1988-09-25	0			1996-08-29	0
1988-09-26	0			1996-08-30	0
1988-09-27	0			1996-08-31	0
1988-09-28	0			1996-09-01	0
1988-09-29	0			1996-09-02	0
1988-09-30	0			1996-09-03	0
1988-10-01	0			1996-09-04	0
1988-10-02	0			1996-09-05	0
1988-10-03	0			1996-09-06	0
1988-10-04	0			1996-09-07	0
1988-10-05	0			1996-09-08	0
1988-10-06	0			1996-09-09	0
1988-10-07	0			1996-09-10	0
1988-10-08	0			1996-09-11	0
1988-10-09	0			1996-09-12	0
1988-10-10	0			1996-09-13	0
1988-10-11	0			1996-09-14	0
1988-10-12	0			1996-09-15	0
1988-10-13	0			1996-09-16	0
1988-10-14	3			1996-09-17	0
1988-10-15	4			1996-09-18	0
1988-10-16	5			1996-09-19	0
1988-10-17	0			1996-09-20	0
1988-10-18	0			1996-09-21	0
1988-10-19	0			1996-09-22	0
1988-10-20	0			1997-06-22	0
1988-10-21	0			1997-06-23	0
1988-10-22	0			1997-06-24	0
1988-10-23	0			1997-06-25	0
1988-10-24	0			1997-06-26	0
1988-10-25	0			1997-06-27	0
1988-10-26	0			1997-06-28	0
1988-10-27	0			1997-06-29	0
1988-10-28	10			1997-06-30	0
1988-10-29	12			1997-07-01	0
1988-10-30	10			1997-07-02	0
1988-10-31	0			1997-07-03	0
1988-11-01	0			1997-07-04	0
1988-11-02	0			1997-07-05	0
1988-11-03	9			1997-07-06	0
1988-11-04	17			1997-07-07	0
1988-11-05	0			1997-07-08	0
1988-11-06	0			1997-07-09	0
1988-11-07	0			1997-07-10	0
1988-11-08	0			1997-07-11	0
1988-11-09	0			1997-07-12	0
1988-11-10	0			1997-07-13	0
1988-11-11	0			1997-07-14	0
1988-11-12	3			1997-07-15	0
1988-11-13	30			1997-07-16	0
1988-11-14	0			1997-07-17	0
1988-11-15	0			1997-07-18	0
1988-11-16	0			1997-07-19	0
1988-11-17	0			1997-07-20	0
1988-11-18	0			1997-07-21	0
1988-11-19	0			1997-07-22	0
1988-11-20	0			1997-07-23	0
1988-11-21	0			1997-07-24	0
1988-11-22	0			1997-07-25	0
1988-11-23	8			1997-07-26	0
1988-11-24	21			1997-07-27	0
1988-11-25	0			1997-07-28	0
1988-11-26	25			1997-07-29	0
1988-11-27	0			1997-07-30	0
1988-11-28	0			1997-07-31	0
1988-11-29	0			1997-08-01	0
1988-11-30	0			1997-08-02	0
1988-12-01	0			1997-08-03	0
1988-12-02	21			1997-08-04	0
1988-12-03	22			1997-08-05	0
1988-12-04	0			1997-08-06	0
1988-12-05	14			1997-08-07	0
1988-12-06	0			1997-08-08	0
1988-12-07	0			1997-08-09	0
1988-12-08	0			1997-08-10	0
1988-12-09	0			1997-08-11	0
1988-12-10	0			1997-08-12	0
1988-12-11	0			1997-08-13	0
1988-12-12	0			1997-08-14	0
1988-12-13	0			1997-08-15	0
1988-12-14	0			1997-08-16	0
1988-12-15	0			1997-08-17	0
1988-12-16	0			1997-08-18	0
1988-12-17	0			1997-08-19	0
1988-12-18	0			1997-08-20	0
1988-12-19	0			1997-08-21	0
1988-12-20	0			1997-08-22	0
1988-12-21	0			1997-08-23	0
1988-12-22	0			1997-08-24	0
1988-12-23	0			1997-08-25	0
1988-12-24	0			1997-08-26	0
1988-12-25	0			1997-08-27	0
1988-12-26	0			1997-08-28	0
1988-12-27	0			1997-08-29	0
1988-12-28	4			1997-08-30	0
1988-12-29	0			1997-08-31	0
1988-12-30	0			1997-09-01	0
1988-12-31	5			1997-09-02	0
1989-01-01	0			1997-09-03	0
1989-01-02	0			1997-09-04	0
1989-01-03	0			1997-09-05	0
1989-01-04	0			1997-09-06	0
1989-01-05	0			1997-09-07	0
1989-01-06	3			1997-09-08	0
1989-01-07	0			1997-09-09	0
1989-01-08	0			1997-09-10	0
1989-01-09	2			1997-09-11	0
1989-01-10	0			1997-09-12	0
1989-01-11	7			1997-09-13	0
1989-01-12	0			1997-09-14	0
1989-01-13	3			1997-09-15	0
1989-01-14	0			1997-09-16	0
1989-01-15	0			1997-09-17	0
1989-01-16	18			1997-09-18	0
1989-01-17	0			1997-09-19	0
1989-01-18	13			1997-09-20	0
1989-01-19	2			1997-09-21	0
1989-01-20	0			1997-09-22	0
1989-01-21	0			1998-06-22	0
1989-01-22	7			1998-06-23	0
1989-01-23	0			1998-06-24	0
1989-01-24	0			1998-06-25	0
1989-01-25	0			1998-06-26	0
1989-01-26	6			1998-06-27	0
1989-01-27	0			1998-06-28	0
1989-01-28	3			1998-06-29	0
1989-01-29	7			1998-06-30	0
1989-01-30	2			1998-07-01	0
1989-01-31	0			1998-07-02	0
1989-02-01	3			1998-07-03	0
1989-02-02	23			1998-07-04	0
1989-02-03	0			1998-07-05	0
1989-02-04	0			1998-07-06	0
1989-02-05	0			1998-07-07	0
1989-02-06	4			1998-07-08	0
1989-02-07	0			1998-07-09	0
1989-02-08	0			1998-07-10	0
1989-02-09	0			1998-07-11	0
1989-02-10	4			1998-07-12	0
1989-02-11	3			1998-07-13	0
1989-02-12	0			1998-07-14	0
1989-02-13	13			1998-07-15	0
1989-02-14	0			1998-07-16	0
1989-02-15	4			1998-07-17	0
1989-02-16	5			1998-07-18	0
1989-02-17	0			1998-07-19	0
1989-02-18	0			1998-07-20	0
1989-02-19	0			1998-07-21	0
1989-02-20	0			1998-07-22	0
1989-02-21	0			1998-07-23	0
1989-02-22	0			1998-07-24	0
1989-02-23	0			1998-07-25	0
1989-02-24	0			1998-07-26	0
1989-02-25	0			1998-07-27	0
1989-02-26	0			1998-07-28	0
1989-02-27	0			1998-07-29	0
1989-02-28	0			1998-07-30	0
1989-03-01	0			1998-07-31	0
1989-03-02	0			1998-08-01	0
1989-03-03	0			1998-08-02	0
1989-03-04	8			1998-08-03	0
1989-03-05	0			1998-08-04	0
1989-03-06	14			1998-08-05	0
1989-03-07	12			1998-08-06	0
1989-03-08	0			1998-08-07	0
1989-03-09	0			1998-08-08	0
1989-03-10	10			1998-08-09	0
1989-03-11	7			1998-08-10	0
1989-03-12	0			1998-08-11	0
1989-03-13	0			1998-08-12	0
1989-03-14	0			1998-08-13	0
1989-03-15	7			1998-08-14	0
1989-03-16	0			1998-08-15	0
1989-03-17	0			1998-08-16	0
1989-03-18	0			1998-08-17	0
1989-03-19	0			1998-08-18	0
1989-03-20	0			1998-08-19	0
1989-03-21	0			1998-08-20	0
1989-03-22	0			1998-08-21	0
1989-03-23	4			1998-08-22	0
1989-03-24	3			1998-08-23	0
1989-03-25	0			1998-08-24	0
1989-03-26	0			1998-08-25	0
1989-03-27	0			1998-08-26	0
1989-03-28	0			1998-08-27	0
1989-03-29	10			1998-08-28	0
1989-03-30	32			1998-08-29	0
1989-03-31	5			1998-08-30	0
1989-04-01	0			1998-08-31	0
1989-04-02	0			1998-09-01	0
1989-04-03	0			1998-09-02	0
1989-04-04	0			1998-09-03	0
1989-04-05	0			1998-09-04	0
1989-04-06	0			1998-09-05	0
1989-04-07	0			1998-09-06	0
1989-04-08	0			1998-09-07	0
1989-04-09	0			1998-09-08	0
1989-04-10	0			1998-09-09	0
1989-04-11	0			1998-09-10	0
1989-04-12	0			1998-09-11	0
1989-04-13	0			1998-09-12	0
1989-04-14	0			1998-09-13	0
1989-04-15	0			1998-09-14	0
1989-04-16	0			1998-09-15	0
1989-04-17	0			1998-09-16	0
1989-04-18	0			1998-09-17	0
1989-04-19	0			1998-09-18	0
1989-04-20	0			1998-09-19	0
1989-04-21	0			1998-09-20	0
1989-04-22	0			1998-09-21	0
1989-04-23	0			1998-09-22	0
1989-04-24	0			1999-06-22	0
1989-04-25	0			1999-06-23	0
1989-04-26	10			1999-06-24	0
1989-04-27	11			1999-06-25	0
1989-04-28	0			1999-06-26	0
1989-04-29	0			1999-06-27	0
1989-04-30	0			1999-06-28	0
1989-05-01	0			1999-06-29	0
1989-05-02	0			1999-06-30	0
1989-05-03	0			1999-07-01	0
1989-05-04	0			1999-07-02	0
1989-05-05	0			1999-07-03	0
1989-05-06	0			1999-07-04	0
1989-05-07	8			1999-07-05	0
1989-05-08	11			1999-07-06	0
1989-05-09	3			1999-07-07	0
1989-05-10	0			1999-07-08	0
1989-05-11	0			1999-07-09	0
1989-05-12	0			1999-07-10	0
1989-05-13	0			1999-07-11	0
1989-05-14	0			1999-07-12	0
1989-05-15	0			1999-07-13	0
1989-05-16	0			1999-07-14	0
1989-05-17	0			1999-07-15	0
1989-05-18	0			1999-07-16	0
1989-05-19	0			1999-07-17	0
1989-05-20	0			1999-07-18	0
1989-05-21	0			1999-07-19	0
1989-05-22	0			1999-07-20	0
1989-05-23	0			1999-07-21	0
1989-05-24	0			1999-07-22	0
1989-05-25	0			1999-07-23	0
1989-05-26	0			1999-07-24	0
1989-05-27	0			1999-07-25	0
1989-05-28	0			1999-07-26	0
1989-05-29	0			1999-07-27	0
1989-05-30	0			1999-07-28	0
1989-05-31	0			1999-07-29	0
1989-06-01	0			1999-07-30	0
1989-06-02	0			1999-07-31	0
1989-06-03	0			1999-08-01	0
1989-06-04	0			1999-08-02	0
1989-06-05	0			1999-08-03	0
1989-06-06	0			1999-08-04	0
1989-06-07	0			1999-08-05	0
1989-06-08	0			1999-08-06	0
1989-06-09	0			1999-08-07	0
1989-06-10	0			1999-08-08	0
1989-06-11	0			1999-08-09	0
1989-06-12	0			1999-08-10	0
1989-06-13	0			1999-08-11	0
1989-06-14	0			1999-08-12	0
1989-06-15	0			1999-08-13	0
1989-06-16	0			1999-08-14	0
1989-06-17	0			1999-08-15	0
1989-06-18	0			1999-08-16	0
1989-06-19	0			1999-08-17	0
1989-06-20	0			1999-08-18	0
1989-06-21	0			1999-08-19	0
1989-09-23	0			1999-08-20	0
1989-09-24	0			1999-08-21	0
1989-09-25	0			1999-08-22	0
1989-09-26	0			1999-08-23	0
1989-09-27	0			1999-08-24	0
1989-09-28	0			1999-08-25	0
1989-09-29	0			1999-08-26	0
1989-09-30	0			1999-08-27	0
1989-10-01	0			1999-08-28	0
1989-10-02	0			1999-08-29	0
1989-10-03	0			1999-08-30	0
1989-10-04	0			1999-08-31	0
1989-10-05	0			1999-09-01	0
1989-10-06	0			1999-09-02	0
1989-10-07	0			1999-09-03	0
1989-10-08	0			1999-09-04	0
1989-10-09	0			1999-09-05	0
1989-10-10	0			1999-09-06	0
1989-10-11	0			1999-09-07	0
1989-10-12	0			1999-09-08	0
1989-10-13	0			1999-09-09	0
1989-10-14	0			1999-09-10	0
1989-10-15	0			1999-09-11	0
1989-10-16	0			1999-09-12	0
1989-10-17	0			1999-09-13	0
1989-10-18	0			1999-09-14	0
1989-10-19	0			1999-09-15	0
1989-10-20	0			1999-09-16	0
1989-10-21	6			1999-09-17	0
1989-10-22	15			1999-09-18	0
1989-10-23	6			1999-09-19	0
1989-10-24	0			1999-09-20	0
1989-10-25	0			1999-09-21	0
1989-10-26	0			1999-09-22	0
1989-10-27	0			2000-06-22	0
1989-10-28	0			2000-06-23	0
1989-10-29	0			2000-06-24	0
1989-10-30	0			2000-06-25	0
1989-10-31	30			2000-06-26	0
1989-11-01	4			2000-06-27	0
1989-11-02	0			2000-06-28	0
1989-11-03	0			2000-06-29	0
1989-11-04	0			2000-06-30	0
1989-11-05	0			2000-07-01	0
1989-11-06	0			2000-07-02	0
1989-11-07	0			2000-07-03	0
1989-11-08	0			2000-07-04	0
1989-11-09	0			2000-07-05	0
1989-11-10	0			2000-07-06	0
1989-11-11	0			2000-07-07	0
1989-11-12	0			2000-07-08	0
1989-11-13	0			2000-07-09	0
1989-11-14	0			2000-07-10	0
1989-11-15	0			2000-07-11	0
1989-11-16	0			2000-07-12	0
1989-11-17	0			2000-07-13	0
1989-11-18	0			2000-07-14	0
1989-11-19	0			2000-07-15	0
1989-11-20	0			2000-07-16	0
1989-11-21	0			2000-07-17	0
1989-11-22	0			2000-07-18	0
1989-11-23	0			2000-07-19	0
1989-11-24	0			2000-07-20	0
1989-11-25	0			2000-07-21	0
1989-11-26	0			2000-07-22	0
1989-11-27	0			2000-07-23	0
1989-11-28	0			2000-07-24	0
1989-11-29	0			2000-07-25	0
1989-11-30	0			2000-07-26	0
1989-12-01	0			2000-07-27	0
1989-12-02	0			2000-07-28	0
1989-12-03	0			2000-07-29	0
1989-12-04	0			2000-07-30	0
1989-12-05	4			2000-07-31	0
1989-12-06	0			2000-08-01	0
1989-12-07	0			2000-08-02	0
1989-12-08	0			2000-08-03	0
1989-12-09	0			2000-08-04	0
1989-12-10	0			2000-08-05	0
1989-12-11	0			2000-08-06	0
1989-12-12	0			2000-08-07	0
1989-12-13	0			2000-08-08	0
1989-12-14	12			2000-08-09	0
1989-12-15	0			2000-08-10	0
1989-12-16	6			2000-08-11	0
1989-12-17	13			2000-08-12	0
1989-12-18	0			2000-08-13	0
1989-12-19	0			2000-08-14	0
1989-12-20	3			2000-08-15	0
1989-12-21	22			2000-08-16	0
1989-12-22	0			2000-08-17	0
1989-12-23	0			2000-08-18	0
1989-12-24	0			2000-08-19	0
1989-12-25	0			2000-08-20	0
1989-12-26	0			2000-08-21	0
1989-12-27	2			2000-08-22	0
1989-12-28	7			2000-08-23	0
1989-12-29	0			2000-08-24	0
1989-12-30	0			2000-08-25	0
1989-12-31	0			2000-08-26	0
1990-01-01	0			2000-08-27	0
1990-01-02	0			2000-08-28	0
1990-01-03	24			2000-08-29	0
1990-01-04	6			2000-08-30	0
1990-01-05	0			2000-08-31	0
1990-01-06	10			2000-09-01	0
1990-01-07	0			2000-09-02	0
1990-01-08	0			2000-09-03	0
1990-01-09	10			2000-09-04	0
1990-01-10	0			2000-09-05	0
1990-01-11	0			2000-09-06	0
1990-01-12	0			2000-09-07	0
1990-01-13	0			2000-09-08	0
1990-01-14	0			2000-09-09	0
1990-01-15	0			2000-09-10	0
1990-01-16	0			2000-09-11	0
1990-01-17	15			2000-09-12	0
1990-01-18	3			2000-09-13	0
1990-01-19	0			2000-09-14	0
1990-01-20	0			2000-09-15	0
1990-01-21	0			2000-09-16	0
1990-01-22	0			2000-09-17	0
1990-01-23	0			2000-09-18	0
1990-01-24	0			2000-09-19	0
1990-01-25	0			2000-09-20	0
1990-01-26	0			2000-09-21	0
1990-01-27	12			2000-09-22	0
1990-01-28	0			2001-06-22	0
1990-01-29	10			2001-06-23	0
1990-01-30	2			2001-06-24	0
1990-01-31	4			2001-06-25	0
1990-02-01	0			2001-06-26	0
1990-02-02	0			2001-06-27	0
1990-02-03	0			2001-06-28	0
1990-02-04	0			2001-06-29	0
1990-02-05	0			2001-06-30	0
1990-02-06	8			2001-07-01	0
1990-02-07	0			2001-07-02	0
1990-02-08	0			2001-07-03	0
1990-02-09	0			2001-07-04	0
1990-02-10	4			2001-07-05	0
1990-02-11	0			2001-07-06	0
1990-02-12	0			2001-07-07	0
1990-02-13	0			2001-07-08	0
1990-02-14	4			2001-07-09	0
1990-02-15	0			2001-07-10	0
1990-02-16	0			2001-07-11	0
1990-02-17	4			2001-07-12	0
1990-02-18	0			2001-07-13	0
1990-02-19	4			2001-07-14	0
1990-02-20	8			2001-07-15	0
1990-02-21	0			2001-07-16	0
1990-02-22	0			2001-07-17	0
1990-02-23	0			2001-07-18	0
1990-02-24	3			2001-07-19	0
1990-02-25	4			2001-07-20	0
1990-02-26	0			2001-07-21	0
1990-02-27	0			2001-07-22	0
1990-02-28	0			2001-07-23	0
1990-03-01	2			2001-07-24	0
1990-03-02	21			2001-07-25	0
1990-03-03	0			2001-07-26	0
1990-03-04	0			2001-07-27	0
1990-03-05	28			2001-07-28	0
1990-03-06	7			2001-07-29	0
1990-03-07	0			2001-07-30	0
1990-03-08	0			2001-07-31	0
1990-03-09	0			2001-08-01	0
1990-03-10	0			2001-08-02	0
1990-03-11	0			2001-08-03	0
1990-03-12	4			2001-08-04	0
1990-03-13	34			2001-08-05	0
1990-03-14	21			2001-08-06	0
1990-03-15	0			2001-08-07	0
1990-03-16	0			2001-08-08	0
1990-03-17	0			2001-08-09	0
1990-03-18	0			2001-08-10	0
1990-03-19	0			2001-08-11	0
1990-03-20	0			2001-08-12	0
1990-03-21	0			2001-08-13	0
1990-03-22	0			2001-08-14	0
1990-03-23	13			2001-08-15	0
1990-03-24	23			2001-08-16	0
1990-03-25	13			2001-08-17	0
1990-03-26	0			2001-08-18	0
1990-03-27	0			2001-08-19	0
1990-03-28	0			2001-08-20	0
1990-03-29	0			2001-08-21	0
1990-03-30	0			2001-08-22	0
1990-03-31	0			2001-08-23	0
1990-04-01	0			2001-08-24	0
1990-04-02	11			2001-08-25	0
1990-04-03	0			2001-08-26	0
1990-04-04	0			2001-08-27	0
1990-04-05	0			2001-08-28	0
1990-04-06	0			2001-08-29	0
1990-04-07	13			2001-08-30	0
1990-04-08	0			2001-08-31	0
1990-04-09	4			2001-09-01	0
1990-04-10	4			2001-09-02	0
1990-04-11	8			2001-09-03	0
1990-04-12	4			2001-09-04	0
1990-04-13	0			2001-09-05	0
1990-04-14	0			2001-09-06	0
1990-04-15	0			2001-09-07	0
1990-04-16	0			2001-09-08	0
1990-04-17	0			2001-09-09	0
1990-04-18	27			2001-09-10	0
1990-04-19	0			2001-09-11	0
1990-04-20	0			2001-09-12	0
1990-04-21	0			2001-09-13	0
1990-04-22	0			2001-09-14	0
1990-04-23	0			2001-09-15	0
1990-04-24	0			2001-09-16	0
1990-04-25	0			2001-09-17	0
1990-04-26	0			2001-09-18	0
1990-04-27	0			2001-09-19	0
1990-04-28	0			2001-09-20	0
1990-04-29	13			2001-09-21	0
1990-04-30	0			2001-09-22	0
1990-05-01	0			2002-06-22	0
1990-05-02	0			2002-06-23	0
1990-05-03	0			2002-06-24	0
1990-05-04	0			2002-06-25	0
1990-05-05	0			2002-06-26	0
1990-05-06	0			2002-06-27	0
1990-05-07	0			2002-06-28	0
1990-05-08	0			2002-06-29	0
1990-05-09	0			2002-06-30	0
1990-05-10	0			2002-07-01	0
1990-05-11	0			2002-07-02	0
1990-05-12	0			2002-07-03	0
1990-05-13	33			2002-07-04	0
1990-05-14	0			2002-07-05	0
1990-05-15	9			2002-07-06	0
1990-05-16	37			2002-07-07	0
1990-05-17	0			2002-07-08	0
1990-05-18	0			2002-07-09	0
1990-05-19	4			2002-07-10	0
1990-05-20	0			2002-07-11	0
1990-05-21	0			2002-07-12	0
1990-05-22	0			2002-07-13	0
1990-05-23	0			2002-07-14	0
1990-05-24	0			2002-07-15	0
1990-05-25	0			2002-07-16	0
1990-05-26	0			2002-07-17	0
1990-05-27	0			2002-07-18	0
1990-05-28	0			2002-07-19	0
1990-05-29	0			2002-07-20	0
1990-05-30	0			2002-07-21	0
1990-05-31	0			2002-07-22	0
1990-06-01	0			2002-07-23	0
1990-06-02	0			2002-07-24	0
1990-06-03	0			2002-07-25	0
1990-06-04	0			2002-07-26	0
1990-06-05	0			2002-07-27	0
1990-06-06	0			2002-07-28	0
1990-06-07	0			2002-07-29	0
1990-06-08	0			2002-07-30	0
1990-06-09	0			2002-07-31	0
1990-06-10	0			2002-08-01	0
1990-06-11	0			2002-08-02	0
1990-06-12	0			2002-08-03	0
1990-06-13	0			2002-08-04	0
1990-06-14	0			2002-08-05	0
1990-06-15	0			2002-08-06	0
1990-06-16	0			2002-08-07	0
1990-06-17	0			2002-08-08	0
1990-06-18	0			2002-08-09	0
1990-06-19	0			2002-08-10	0
1990-06-20	0			2002-08-11	0
1990-06-21	0			2002-08-12	0
1990-09-23	0			2002-08-13	0
1990-09-24	0			2002-08-14	0
1990-09-25	0			2002-08-15	0
1990-09-26	0			2002-08-16	0
1990-09-27	0			2002-08-17	0
1990-09-28	0			2002-08-18	0
1990-09-29	0			2002-08-19	0
1990-09-30	0			2002-08-20	0
1990-10-01	0			2002-08-21	0
1990-10-02	0			2002-08-22	0
1990-10-03	0			2002-08-23	0
1990-10-04	0			2002-08-24	0
1990-10-05	0			2002-08-25	0
1990-10-06	0			2002-08-26	0
1990-10-07	0			2002-08-27	0
1990-10-08	0			2002-08-28	0
1990-10-09	0			2002-08-29	0
1990-10-10	0			2002-08-30	0
1990-10-11	0			2002-08-31	0
1990-10-12	0			2002-09-01	0
1990-10-13	0			2002-09-02	0
1990-10-14	0			2002-09-03	0
1990-10-15	0			2002-09-04	0
1990-10-16	0			2002-09-05	0
1990-10-17	0			2002-09-06	0
1990-10-18	0			2002-09-07	0
1990-10-19	0			2002-09-08	0
1990-10-20	0			2002-09-09	0
1990-10-21	0			2002-09-10	0
1990-10-22	0			2002-09-11	0
1990-10-23	0			2002-09-12	0
1990-10-24	0			2002-09-13	0
1990-10-25	0			2002-09-14	0
1990-10-26	0			2002-09-15	0
1990-10-27	0			2002-09-16	0
1990-10-28	0			2002-09-17	0
1990-10-29	0			2002-09-18	0
1990-10-30	0			2002-09-19	0
1990-10-31	0			2002-09-20	0
1990-11-01	20			2002-09-21	0
1990-11-02	6			2002-09-22	0
1990-11-03	4			2003-06-22	0
1990-11-04	0			2003-06-23	0
1990-11-05	0			2003-06-24	0
1990-11-06	0			2003-06-25	0
1990-11-07	0			2003-06-26	0
1990-11-08	0			2003-06-27	0
1990-11-09	0			2003-06-28	0
1990-11-10	0			2003-06-29	0
1990-11-11	0			2003-06-30	0
1990-11-12	0			2003-07-01	0
1990-11-13	0			2003-07-02	0
1990-11-14	0			2003-07-03	0
1990-11-15	0			2003-07-04	0
1990-11-16	0			2003-07-05	0
1990-11-17	0			2003-07-06	0
1990-11-18	0			2003-07-07	0
1990-11-19	0			2003-07-08	0
1990-11-20	32			2003-07-09	0
1990-11-21	12			2003-07-10	0
1990-11-22	0			2003-07-11	0
1990-11-23	0			2003-07-12	0
1990-11-24	0			2003-07-13	0
1990-11-25	0			2003-07-14	0
1990-11-26	0			2003-07-15	0
1990-11-27	12			2003-07-16	0
1990-11-28	31			2003-07-17	0
1990-11-29	0			2003-07-18	0
1990-11-30	0			2003-07-19	0
1990-12-01	7			2003-07-20	0
1990-12-02	0			2003-07-21	0
1990-12-03	0			2003-07-22	0
1990-12-04	0			2003-07-23	0
1990-12-05	0			2003-07-24	0
1990-12-06	0			2003-07-25	0
1990-12-07	0			2003-07-26	0
1990-12-08	0			2003-07-27	0
1990-12-09	0			2003-07-28	0
1990-12-10	0			2003-07-29	0
1990-12-11	18			2003-07-30	0
1990-12-12	0			2003-07-31	0
1990-12-13	0			2003-08-01	0
1990-12-14	0			2003-08-02	0
1990-12-15	3			2003-08-03	0
1990-12-16	0			2003-08-04	0
1990-12-17	15			2003-08-05	0
1990-12-18	0			2003-08-06	0
1990-12-19	0			2003-08-07	0
1990-12-20	0			2003-08-08	0
1990-12-21	0			2003-08-09	0
1990-12-22	0			2003-08-10	0
1990-12-23	3			2003-08-11	0
1990-12-24	0			2003-08-12	0
1990-12-25	0			2003-08-13	0
1990-12-26	0			2003-08-14	0
1990-12-27	0			2003-08-15	0
1990-12-28	0			2003-08-16	0
1990-12-29	0			2003-08-17	0
1990-12-30	0			2003-08-18	0
1990-12-31	0			2003-08-19	0
1991-01-01	0			2003-08-20	0
1991-01-02	6			2003-08-21	0
1991-01-03	0			2003-08-22	0
1991-01-04	0			2003-08-23	0
1991-01-05	9			2003-08-24	0
1991-01-06	0			2003-08-25	0
1991-01-07	0			2003-08-26	0
1991-01-08	0			2003-08-27	0
1991-01-09	0			2003-08-28	0
1991-01-10	0			2003-08-29	0
1991-01-11	0			2003-08-30	0
1991-01-12	0			2003-08-31	0
1991-01-13	0			2003-09-01	0
1991-01-14	0			2003-09-02	0
1991-01-15	0			2003-09-03	0
1991-01-16	0			2003-09-04	0
1991-01-17	8			2003-09-05	0
1991-01-18	17			2003-09-06	0
1991-01-19	0			2003-09-07	0
1991-01-20	5			2003-09-08	0
1991-01-21	23			2003-09-09	0
1991-01-22	22			2003-09-10	0
1991-01-23	0			2003-09-11	0
1991-01-24	0			2003-09-12	0
1991-01-25	3			2003-09-13	0
1991-01-26	0			2003-09-14	0
1991-01-27	7			2003-09-15	0
1991-01-28	0			2003-09-16	0
1991-01-29	0			2003-09-17	0
1991-01-30	0			2003-09-18	0
1991-01-31	0			2003-09-19	0
1991-02-01	7			2003-09-20	0
1991-02-02	0			2003-09-21	0
1991-02-03	0			2003-09-22	0
1991-02-04	0			2004-06-22	0
1991-02-05	0			2004-06-23	0
1991-02-06	0			2004-06-24	0
1991-02-07	0			2004-06-25	0
1991-02-08	4			2004-06-26	0
1991-02-09	0			2004-06-27	0
1991-02-10	0			2004-06-28	0
1991-02-11	0			2004-06-29	0
1991-02-12	0			2004-06-30	0
1991-02-13	0			2004-07-01	0
1991-02-14	0			2004-07-02	0
1991-02-15	0			2004-07-03	0
1991-02-16	0			2004-07-04	0
1991-02-17	24			2004-07-05	0
1991-02-18	29			2004-07-06	0
1991-02-19	0			2004-07-07	0
1991-02-20	0			2004-07-08	0
1991-02-21	0			2004-07-09	0
1991-02-22	0			2004-07-10	0
1991-02-23	0			2004-07-11	0
1991-02-24	0			2004-07-12	0
1991-02-25	7			2004-07-13	0
1991-02-26	9			2004-07-14	0
1991-02-27	0			2004-07-15	0
1991-02-28	6			2004-07-16	0
1991-03-01	0			2004-07-17	0
1991-03-02	12			2004-07-18	0
1991-03-03	0			2004-07-19	0
1991-03-04	0			2004-07-20	0
1991-03-05	0			2004-07-21	0
1991-03-06	6			2004-07-22	0
1991-03-07	20			2004-07-23	0
1991-03-08	0			2004-07-24	0
1991-03-09	8			2004-07-25	0
1991-03-10	11			2004-07-26	0
1991-03-11	0			2004-07-27	0
1991-03-12	12			2004-07-28	0
1991-03-13	44			2004-07-29	0
1991-03-14	0			2004-07-30	0
1991-03-15	0			2004-07-31	0
1991-03-16	0			2004-08-01	0
1991-03-17	0			2004-08-02	0
1991-03-18	0			2004-08-03	0
1991-03-19	6			2004-08-04	0
1991-03-20	4			2004-08-05	0
1991-03-21	12			2004-08-06	0
1991-03-22	4			2004-08-07	0
1991-03-23	5			2004-08-08	0
1991-03-24	30			2004-08-09	0
1991-03-25	0			2004-08-10	0
1991-03-26	0			2004-08-11	0
1991-03-27	0			2004-08-12	0
1991-03-28	0			2004-08-13	0
1991-03-29	0			2004-08-14	0
1991-03-30	0			2004-08-15	0
1991-03-31	5			2004-08-16	0
1991-04-01	6			2004-08-17	0
1991-04-02	0			2004-08-18	0
1991-04-03	0			2004-08-19	0
1991-04-04	0			2004-08-20	0
1991-04-05	0			2004-08-21	0
1991-04-06	0			2004-08-22	0
1991-04-07	5			2004-08-23	0
1991-04-08	0			2004-08-24	0
1991-04-09	0			2004-08-25	0
1991-04-10	0			2004-08-26	0
1991-04-11	0			2004-08-27	0
1991-04-12	11			2004-08-28	0
1991-04-13	0			2004-08-29	0
1991-04-14	0			2004-08-30	0
1991-04-15	0			2004-08-31	0
1991-04-16	0			2004-09-01	0
1991-04-17	0			2004-09-02	0
1991-04-18	0			2004-09-03	0
1991-04-19	0			2004-09-04	0
1991-04-20	0			2004-09-05	0
1991-04-21	0			2004-09-06	0
1991-04-22	0			2004-09-07	0
1991-04-23	0			2004-09-08	0
1991-04-24	0			2004-09-09	0
1991-04-25	3			2004-09-10	0
1991-04-26	11			2004-09-11	0
1991-04-27	0			2004-09-12	0
1991-04-28	0			2004-09-13	0
1991-04-29	4			2004-09-14	0
1991-04-30	17			2004-09-15	0
1991-05-01	0			2004-09-16	0
1991-05-02	0			2004-09-17	0
1991-05-03	15			2004-09-18	0
1991-05-04	12			2004-09-19	0
1991-05-05	0			2004-09-20	0
1991-05-06	0			2004-09-21	0
1991-05-07	0			2004-09-22	0
1991-05-08	0			2005-06-22	0
1991-05-09	0			2005-06-23	0
1991-05-10	0			2005-06-24	0
1991-05-11	0			2005-06-25	0
1991-05-12	0			2005-06-26	0
1991-05-13	7			2005-06-27	0
1991-05-14	8			2005-06-28	0
1991-05-15	0			2005-06-29	0
1991-05-16	18			2005-06-30	0
1991-05-17	35			2005-07-01	0
1991-05-18	15			2005-07-02	0
1991-05-19	0			2005-07-03	0
1991-05-20	0			2005-07-04	0
1991-05-21	0			2005-07-05	0
1991-05-22	0			2005-07-06	0
1991-05-23	0			2005-07-07	0
1991-05-24	0			2005-07-08	0
1991-05-25	0			2005-07-09	0
1991-05-26	0			2005-07-10	0
1991-05-27	0			2005-07-11	0
1991-05-28	10			2005-07-12	0
1991-05-29	6			2005-07-13	0
1991-05-30	10			2005-07-14	0
1991-05-31	0			2005-07-15	0
1991-06-01	0			2005-07-16	0
1991-06-02	0			2005-07-17	0
1991-06-03	0			2005-07-18	0
1991-06-04	0			2005-07-19	0
1991-06-05	0			2005-07-20	0
1991-06-06	0			2005-07-21	0
1991-06-07	0			2005-07-22	0
1991-06-08	0			2005-07-23	0
1991-06-09	0			2005-07-24	0
1991-06-10	0			2005-07-25	0
1991-06-11	0			2005-07-26	0
1991-06-12	0			2005-07-27	0
1991-06-13	0			2005-07-28	0
1991-06-14	0			2005-07-29	0
1991-06-15	0			2005-07-30	0
1991-06-16	0			2005-07-31	0
1991-06-17	0			2005-08-01	0
1991-06-18	0			2005-08-02	0
1991-06-19	0			2005-08-03	0
1991-06-20	0			2005-08-04	0
1991-06-21	0			2005-08-05	0
1991-09-23	0			2005-08-06	0
1991-09-24	0			2005-08-07	0
1991-09-25	0			2005-08-08	0
1991-09-26	0			2005-08-09	0
1991-09-27	0			2005-08-10	0
1991-09-28	0			2005-08-11	0
1991-09-29	0			2005-08-12	0
1991-09-30	0			2005-08-13	0
1991-10-01	0			2005-08-14	0
1991-10-02	0			2005-08-15	0
1991-10-03	0			2005-08-16	0
1991-10-04	0			2005-08-17	0
1991-10-05	0			2005-08-18	0
1991-10-06	0			2005-08-19	0
1991-10-07	0			2005-08-20	0
1991-10-08	0			2005-08-21	0
1991-10-09	0			2005-08-22	0
1991-10-10	0			2005-08-23	0
1991-10-11	0			2005-08-24	0
1991-10-12	0			2005-08-25	0
1991-10-13	0			2005-08-26	0
1991-10-14	0			2005-08-27	0
1991-10-15	0			2005-08-28	0
1991-10-16	0			2005-08-29	0
1991-10-17	0			2005-08-30	0
1991-10-18	0			2005-08-31	0
1991-10-19	0			2005-09-01	0
1991-10-20	0			2005-09-02	0
1991-10-21	0			2005-09-03	0
1991-10-22	0			2005-09-04	0
1991-10-23	0			2005-09-05	0
1991-10-24	0			2005-09-06	0
1991-10-25	0			2005-09-07	0
1991-10-26	0			2005-09-08	0
1991-10-27	0			2005-09-09	0
1991-10-28	0			2005-09-10	0
1991-10-29	0			2005-09-11	0
1991-10-30	0			2005-09-12	0
1991-10-31	0			2005-09-13	0
1991-11-01	0			2005-09-14	0
1991-11-02	0			2005-09-15	0
1991-11-03	0			2005-09-16	0
1991-11-04	0			2005-09-17	0
1991-11-05	0			2005-09-18	0
1991-11-06	0			2005-09-19	0
1991-11-07	0			2005-09-20	0
1991-11-08	0			2005-09-21	0
1991-11-09	0			2005-09-22	13
1991-11-10	0			2006-06-22	0
1991-11-11	9			2006-06-23	0
1991-11-12	10			2006-06-24	0
1991-11-13	11			2006-06-25	0
1991-11-14	9			2006-06-26	0
1991-11-15	40			2006-06-27	0
1991-11-16	0			2006-06-28	0
1991-11-17	0			2006-06-29	0
1991-11-18	0			2006-06-30	0
1991-11-19	0			2006-07-01	0
1991-11-20	0			2006-07-02	0
1991-11-21	0			2006-07-03	0
1991-11-22	12			2006-07-04	0
1991-11-23	0			2006-07-05	0
1991-11-24	0			2006-07-06	0
1991-11-25	0			2006-07-07	0
1991-11-26	3			2006-07-08	0
1991-11-27	0			2006-07-09	0
1991-11-28	0			2006-07-10	0
1991-11-29	0			2006-07-11	0
1991-11-30	0			2006-07-12	0
1991-12-01	0			2006-07-13	0
1991-12-02	0			2006-07-14	0
1991-12-03	22			2006-07-15	0
1991-12-04	23			2006-07-16	0
1991-12-05	10			2006-07-17	0
1991-12-06	4			2006-07-18	0
1991-12-07	10			2006-07-19	0
1991-12-08	0			2006-07-20	0
1991-12-09	0			2006-07-21	0
1991-12-10	19			2006-07-22	0
1991-12-11	33			2006-07-23	0
1991-12-12	7			2006-07-24	0
1991-12-13	0			2006-07-25	0
1991-12-14	6			2006-07-26	0
1991-12-15	0			2006-07-27	0
1991-12-16	0			2006-07-28	0
1991-12-17	0			2006-07-29	0
1991-12-18	0			2006-07-30	0
1991-12-19	0			2006-07-31	0
1991-12-20	4			2006-08-01	0
1991-12-21	0			2006-08-02	0
1991-12-22	0			2006-08-03	0
1991-12-23	0			2006-08-04	0
1991-12-24	0			2006-08-05	0
[truncated: 6,441 more rows]

## Sheet: Dorod
Wet Season				Dry Season
Date	Precipitation			Date	Precipitation
1992-09-23	0			1993-06-22	0
1992-09-24	0			1993-06-23	0
1992-09-25	0			1993-06-24	0
1992-09-26	0			1993-06-25	0
1992-09-27	0			1993-06-26	0
1992-09-28	0			1993-06-27	0
1992-09-29	0			1993-06-28	0
1992-09-30	0			1993-06-29	0
1992-10-01	0			1993-06-30	0
1992-10-02	0			1993-07-01	0
1992-10-03	0			1993-07-02	0
1992-10-04	0			1993-07-03	0
1992-10-05	0			1993-07-04	0
1992-10-06	0			1993-07-05	0
1992-10-07	0			1993-07-06	0
1992-10-08	0			1993-07-07	0
1992-10-09	0			1993-07-08	0
1992-10-10	0			1993-07-09	0
1992-10-11	0			1993-07-10	0
1992-10-12	0			1993-07-11	0
1992-10-13	0			1993-07-12	0
1992-10-14	0			1993-07-13	0
1992-10-15	0			1993-07-14	0
1992-10-16	0			1993-07-15	0
1992-10-17	0			1993-07-16	0
1992-10-18	0			1993-07-17	0
1992-10-19	0			1993-07-18	0
1992-10-20	0			1993-07-19	0
1992-10-21	0			1993-07-20	0
1992-10-22	0			1993-07-21	0
1992-10-23	0			1993-07-22	0
1992-10-24	0			1993-07-23	0
1992-10-25	0			1993-07-24	0
1992-10-26	0			1993-07-25	0
1992-10-27	0			1993-07-26	0
1992-10-28	0			1993-07-27	0
1992-10-29	0			1993-07-28	0
1992-10-30	0			1993-07-29	0
1992-10-31	0			1993-07-30	0
1992-11-01	0			1993-07-31	0
1992-11-02	0			1993-08-01	0
1992-11-03	0			1993-08-02	0
1992-11-04	0			1993-08-03	0
1992-11-05	0			1993-08-04	0
1992-11-06	0			1993-08-05	0
1992-11-07	0			1993-08-06	0
1992-11-08	0			1993-08-07	0
1992-11-09	0			1993-08-08	0
1992-11-10	0			1993-08-09	0
1992-11-11	0			1993-08-10	0
1992-11-12	0			1993-08-11	0
1992-11-13	0			1993-08-12	0
1992-11-14	0			1993-08-13	0
1992-11-15	0			1993-08-14	0
1992-11-16	0			1993-08-15	0
1992-11-17	0			1993-08-16	0
1992-11-18	0			1993-08-17	0
1992-11-19	0			1993-08-18	0
1992-11-20	0			1993-08-19	0
1992-11-21	0			1993-08-20	0
1992-11-22	10			1993-08-21	0
1992-11-23	13			1993-08-22	0
1992-11-24	0			1993-08-23	0
1992-11-25	9			1993-08-24	0
1992-11-26	5			1993-08-25	0
1992-11-27	42			1993-08-26	0
1992-11-28	0			1993-08-27	0
1992-11-29	0			1993-08-28	0
1992-11-30	0			1993-08-29	0
1992-12-01	0			1993-08-30	0
1992-12-02	6			1993-08-31	0
1992-12-03	18			1993-09-01	0
1992-12-04	0			1993-09-02	0
1992-12-05	0			1993-09-03	0
1992-12-06	2			1993-09-04	0
1992-12-07	0			1993-09-05	0
1992-12-08	0			1993-09-06	0
1992-12-09	11			1993-09-07	0
1992-12-10	0			1993-09-08	0
1992-12-11	0			1993-09-09	0
1992-12-12	0			1993-09-10	0
1992-12-13	15.5			1993-09-11	0
1992-12-14	6.5			1993-09-12	0
1992-12-15	7.5			1993-09-13	0
1992-12-16	7			1993-09-14	0
1992-12-17	5			1993-09-15	0
1992-12-18	14.5			1993-09-16	0
1992-12-19	0			1993-09-17	0
1992-12-20	59			1993-09-18	0
1992-12-21	30			1993-09-19	0
1992-12-22	18			1993-09-20	0
1992-12-23	0			1993-09-21	0
1992-12-24	0			1993-09-22	0
1992-12-25	0			1994-06-22	0
1992-12-26	2			1994-06-23	0
1992-12-27	0			1994-06-24	0
1992-12-28	0			1994-06-25	0
1992-12-29	7			1994-06-26	0
1992-12-30	1.5			1994-06-27	0
1992-12-31	0			1994-06-28	0
1993-01-01	0			1994-06-29	0
1993-01-02	6			1994-06-30	0
1993-01-03	0			1994-07-01	0
1993-01-04	0			1994-07-02	0
1993-01-05	20			1994-07-03	0
1993-01-06	0			1994-07-04	0
1993-01-07	5			1994-07-05	0
1993-01-08	47			1994-07-06	0
1993-01-09	43			1994-07-07	0
1993-01-10	4			1994-07-08	0
1993-01-11	0			1994-07-09	0
1993-01-12	0			1994-07-10	0
1993-01-13	0			1994-07-11	0
1993-01-14	0			1994-07-12	0
1993-01-15	2			1994-07-13	0
1993-01-16	0			1994-07-14	0
1993-01-17	2			1994-07-15	0
1993-01-18	0			1994-07-16	0
1993-01-19	0			1994-07-17	0
1993-01-20	0			1994-07-18	0
1993-01-21	0			1994-07-19	0
1993-01-22	0			1994-07-20	0
1993-01-23	0			1994-07-21	0
1993-01-24	0			1994-07-22	0
1993-01-25	0			1994-07-23	0
1993-01-26	0			1994-07-24	0
1993-01-27	0			1994-07-25	0
1993-01-28	0			1994-07-26	0
1993-01-29	0			1994-07-27	0
1993-01-30	0			1994-07-28	0
1993-01-31	0			1994-07-29	0
1993-02-01	0			1994-07-30	0
1993-02-02	0			1994-07-31	0
1993-02-03	8			1994-08-01	0
1993-02-04	43			1994-08-02	0
1993-02-05	30			1994-08-03	0
1993-02-06	2			1994-08-04	0
1993-02-07	0			1994-08-05	0
1993-02-08	7			1994-08-06	0
1993-02-09	0			1994-08-07	0
1993-02-10	0			1994-08-08	0
1993-02-11	0			1994-08-09	0
1993-02-12	4			1994-08-10	0
1993-02-13	19			1994-08-11	0
1993-02-14	0			1994-08-12	0
1993-02-15	10			1994-08-13	0
1993-02-16	5			1994-08-14	0
1993-02-17	0			1994-08-15	0
1993-02-18	0			1994-08-16	0
1993-02-19	9			1994-08-17	0
1993-02-20	4			1994-08-18	0
1993-02-21	0			1994-08-19	0
1993-02-22	0			1994-08-20	0
1993-02-23	0			1994-08-21	0
1993-02-24	0			1994-08-22	0
1993-02-25	28			1994-08-23	0
1993-02-26	40			1994-08-24	0
1993-02-27	5			1994-08-25	0
1993-02-28	12			1994-08-26	0
1993-03-01	0			1994-08-27	0
1993-03-02	0			1994-08-28	0
1993-03-03	0			1994-08-29	0
1993-03-04	0			1994-08-30	0
1993-03-05	0			1994-08-31	0
1993-03-06	0			1994-09-01	0
1993-03-07	5			1994-09-02	0
1993-03-08	17			1994-09-03	0
1993-03-09	27			1994-09-04	0
1993-03-10	20			1994-09-05	0
1993-03-11	59			1994-09-06	0
1993-03-12	5			1994-09-07	0
1993-03-13	0			1994-09-08	0
1993-03-14	3.5			1994-09-09	0
1993-03-15	0			1994-09-10	0
1993-03-16	0			1994-09-11	0
1993-03-17	0			1994-09-12	0
1993-03-18	0			1994-09-13	0
1993-03-19	0			1994-09-14	0
1993-03-20	0			1994-09-15	0
1993-03-21	0			1994-09-16	0
1993-03-22	6			1994-09-17	0
1993-03-23	2			1994-09-18	0
1993-03-24	0			1994-09-19	0
1993-03-25	0			1994-09-20	0
1993-03-26	0			1994-09-21	0
1993-03-27	0			1994-09-22	0
1993-03-28	25			1995-06-22	0
1993-03-29	2.5			1995-06-23	0
1993-03-30	0			1995-06-24	0
1993-03-31	0			1995-06-25	0
1993-04-01	0			1995-06-26	0
1993-04-02	0			1995-06-27	0
1993-04-03	0			1995-06-28	0
1993-04-04	0			1995-06-29	0
1993-04-05	0			1995-06-30	0
1993-04-06	0			1995-07-01	0
1993-04-07	0			1995-07-02	0
1993-04-08	0			1995-07-03	0
1993-04-09	0			1995-07-04	0
1993-04-10	0			1995-07-05	0
1993-04-11	0			1995-07-06	0
1993-04-12	0			1995-07-07	0
1993-04-13	16			1995-07-08	0
1993-04-14	25			1995-07-09	0
1993-04-15	0			1995-07-10	0
1993-04-16	9			1995-07-11	0
1993-04-17	0			1995-07-12	0
1993-04-18	0			1995-07-13	0
1993-04-19	0			1995-07-14	0
1993-04-20	0			1995-07-15	0
1993-04-21	0			1995-07-16	0
1993-04-22	16			1995-07-17	0
1993-04-23	2.5			1995-07-18	0
1993-04-24	0			1995-07-19	0
1993-04-25	0			1995-07-20	0
1993-04-26	0			1995-07-21	0
1993-04-27	0			1995-07-22	0
1993-04-28	33			1995-07-23	0
1993-04-29	14.5			1995-07-24	0
1993-04-30	0			1995-07-25	0
1993-05-01	15			1995-07-26	0
1993-05-02	17.5			1995-07-27	0
1993-05-03	58			1995-07-28	0
1993-05-04	9			1995-07-29	0
1993-05-05	11.5			1995-07-30	0
1993-05-06	0			1995-07-31	0
1993-05-07	0			1995-08-01	0
1993-05-08	0			1995-08-02	0
1993-05-09	0			1995-08-03	0
1993-05-10	0			1995-08-04	0
1993-05-11	12.5			1995-08-05	0
1993-05-12	2.5			1995-08-06	0
1993-05-13	0			1995-08-07	0
1993-05-14	0			1995-08-08	0
1993-05-15	0			1995-08-09	0
1993-05-16	4			1995-08-10	0
1993-05-17	9			1995-08-11	0
1993-05-18	0			1995-08-12	0
1993-05-19	0			1995-08-13	0
1993-05-20	0			1995-08-14	0
1993-05-21	0			1995-08-15	0
1993-05-22	0			1995-08-16	0
1993-05-23	0			1995-08-17	0
1993-05-24	0			1995-08-18	0
1993-05-25	0			1995-08-19	0
1993-05-26	0			1995-08-20	0
1993-05-27	10			1995-08-21	0
1993-05-28	0			1995-08-22	0
1993-05-29	0			1995-08-23	0
1993-05-30	0			1995-08-24	0
1993-05-31	0			1995-08-25	0
1993-06-01	0			1995-08-26	0
1993-06-02	0			1995-08-27	0
1993-06-03	0			1995-08-28	0
1993-06-04	0			1995-08-29	0
1993-06-05	0			1995-08-30	0
1993-06-06	0			1995-08-31	0
1993-06-07	0			1995-09-01	0
1993-06-08	0			1995-09-02	0
1993-06-09	0			1995-09-03	0
1993-06-10	0			1995-09-04	0
1993-06-11	0			1995-09-05	0
1993-06-12	0			1995-09-06	0
1993-06-13	0			1995-09-07	0
1993-06-14	0			1995-09-08	0
1993-06-15	0			1995-09-09	0
1993-06-16	0			1995-09-10	0
1993-06-17	0			1995-09-11	0
1993-06-18	0			1995-09-12	0
1993-06-19	0			1995-09-13	0
1993-06-20	0			1995-09-14	0
1993-06-21	0			1995-09-15	0
1993-09-23	0			1995-09-16	0
1993-09-24	0			1995-09-17	0
1993-09-25	0			1995-09-18	0
1993-09-26	0			1995-09-19	0
1993-09-27	0			1995-09-20	0
1993-09-28	0			1995-09-21	0
1993-09-29	0			1995-09-22	0
1993-09-30	0			1996-06-22	0
1993-10-01	0			1996-06-23	0
1993-10-02	0			1996-06-24	0
1993-10-03	0			1996-06-25	0
1993-10-04	0			1996-06-26	0
1993-10-05	0			1996-06-27	0
1993-10-06	0			1996-06-28	0
1993-10-07	0			1996-06-29	0
1993-10-08	0			1996-06-30	0
1993-10-09	0			1996-07-01	0
1993-10-10	0			1996-07-02	0
1993-10-11	0			1996-07-03	0
1993-10-12	0			1996-07-04	0
1993-10-13	0			1996-07-05	0
1993-10-14	0			1996-07-06	0
1993-10-15	0			1996-07-07	0
1993-10-16	0			1996-07-08	0
1993-10-17	0			1996-07-09	0
1993-10-18	0			1996-07-10	0
1993-10-19	0			1996-07-11	0
1993-10-20	0			1996-07-12	0
1993-10-21	0			1996-07-13	0
1993-10-22	0			1996-07-14	0
1993-10-23	0			1996-07-15	0
1993-10-24	0			1996-07-16	0
1993-10-25	0			1996-07-17	0
1993-10-26	0			1996-07-18	0
1993-10-27	0			1996-07-19	0
1993-10-28	0			1996-07-20	0
1993-10-29	0			1996-07-21	0
1993-10-30	0			1996-07-22	0
1993-10-31	0			1996-07-23	0
1993-11-01	15			1996-07-24	0
1993-11-02	25			1996-07-25	0
1993-11-03	0			1996-07-26	0
1993-11-04	0			1996-07-27	0
1993-11-05	0			1996-07-28	0
1993-11-06	0			1996-07-29	0
1993-11-07	0			1996-07-30	0
1993-11-08	9			1996-07-31	0
1993-11-09	20			1996-08-01	0
1993-11-10	0			1996-08-02	0
1993-11-11	0			1996-08-03	0
1993-11-12	0			1996-08-04	0
1993-11-13	0			1996-08-05	0
1993-11-14	0			1996-08-06	0
1993-11-15	0			1996-08-07	0
1993-11-16	0			1996-08-08	0
1993-11-17	0			1996-08-09	0
1993-11-18	16			1996-08-10	0
1993-11-19	0			1996-08-11	0
1993-11-20	0			1996-08-12	0
1993-11-21	0			1996-08-13	0
1993-11-22	0			1996-08-14	0
1993-11-23	8			1996-08-15	0
1993-11-24	0			1996-08-16	0
1993-11-25	0			1996-08-17	0
1993-11-26	51			1996-08-18	0
1993-11-27	42			1996-08-19	0
1993-11-28	83			1996-08-20	0
1993-11-29	9			1996-08-21	0
1993-11-30	0			1996-08-22	0
1993-12-01	0			1996-08-23	0
1993-12-02	14			1996-08-24	0
1993-12-03	0			1996-08-25	0
1993-12-04	0			1996-08-26	0
1993-12-05	0			1996-08-27	0
1993-12-06	0			1996-08-28	0
1993-12-07	0			1996-08-29	0
1993-12-08	0			1996-08-30	0
1993-12-09	0			1996-08-31	0
1993-12-10	0			1996-09-01	0
1993-12-11	0			1996-09-02	0
1993-12-12	24			1996-09-03	0
1993-12-13	0			1996-09-04	0
1993-12-14	0			1996-09-05	0
1993-12-15	9			1996-09-06	0
1993-12-16	58			1996-09-07	0
1993-12-17	10			1996-09-08	0
1993-12-18	58			1996-09-09	0
1993-12-19	0			1996-09-10	0
1993-12-20	0			1996-09-11	0
1993-12-21	0			1996-09-12	0
1993-12-22	0			1996-09-13	0
1993-12-23	50			1996-09-14	0
1993-12-24	0			1996-09-15	0
1993-12-25	0			1996-09-16	0
1993-12-26	13			1996-09-17	0
1993-12-27	0			1996-09-18	0
1993-12-28	2			1996-09-19	0
1993-12-29	0			1996-09-20	0
1993-12-30	0			1996-09-21	0
1993-12-31	0			1996-09-22	0
1994-01-01	0			1997-06-22	0
1994-01-02	0			1997-06-23	0
1994-01-03	0			1997-06-24	0
1994-01-04	9			1997-06-25	0
1994-01-05	24			1997-06-26	0
1994-01-06	18			1997-06-27	0
1994-01-07	0			1997-06-28	0
1994-01-08	0			1997-06-29	0
1994-01-09	0			1997-06-30	0
1994-01-10	0			1997-07-01	0
1994-01-11	0			1997-07-02	0
1994-01-12	0			1997-07-03	0
1994-01-13	42			1997-07-04	0
1994-01-14	0			1997-07-05	0
1994-01-15	0			1997-07-06	0
1994-01-16	0			1997-07-07	0
1994-01-17	0			1997-07-08	0
1994-01-18	0			1997-07-09	0
1994-01-19	0			1997-07-10	0
1994-01-20	0			1997-07-11	0
1994-01-21	0			1997-07-12	0
1994-01-22	16			1997-07-13	0
1994-01-23	15			1997-07-14	0
1994-01-24	7			1997-07-15	0
1994-01-25	0			1997-07-16	0
1994-01-26	0			1997-07-17	0
1994-01-27	0			1997-07-18	0
1994-01-28	0			1997-07-19	0
1994-01-29	0			1997-07-20	0
1994-01-30	0			1997-07-21	0
1994-01-31	0			1997-07-22	0
1994-02-01	0			1997-07-23	0
1994-02-02	0			1997-07-24	0
1994-02-03	64			1997-07-25	0
1994-02-04	0			1997-07-26	0
1994-02-05	0			1997-07-27	0
1994-02-06	0			1997-07-28	0
1994-02-07	0			1997-07-29	0
1994-02-08	0			1997-07-30	0
1994-02-09	0			1997-07-31	0
1994-02-10	0			1997-08-01	0
1994-02-11	0			1997-08-02	0
1994-02-12	0			1997-08-03	0
1994-02-13	0			1997-08-04	0
1994-02-14	7			1997-08-05	0
1994-02-15	0			1997-08-06	0
1994-02-16	0			1997-08-07	0
1994-02-17	0			1997-08-08	0
1994-02-18	0			1997-08-09	0
1994-02-19	0			1997-08-10	0
1994-02-20	0			1997-08-11	0
1994-02-21	0			1997-08-12	0
1994-02-22	0			1997-08-13	0
1994-02-23	0			1997-08-14	0
1994-02-24	0			1997-08-15	0
1994-02-25	0			1997-08-16	0
1994-02-26	0			1997-08-17	0
1994-02-27	0			1997-08-18	0
1994-02-28	3			1997-08-19	0
1994-03-01	20			1997-08-20	0
1994-03-02	0			1997-08-21	0
1994-03-03	5			1997-08-22	0
1994-03-04	28.5			1997-08-23	0
1994-03-05	0			1997-08-24	0
1994-03-06	0			1997-08-25	0
1994-03-07	0			1997-08-26	0
1994-03-08	0			1997-08-27	0
1994-03-09	0			1997-08-28	0
1994-03-10	16			1997-08-29	0
1994-03-11	3.5			1997-08-30	0
1994-03-12	30.5			1997-08-31	0
1994-03-13	40			1997-09-01	0
1994-03-14	6			1997-09-02	0
1994-03-15	15			1997-09-03	0
1994-03-16	0			1997-09-04	0
1994-03-17	0			1997-09-05	0
1994-03-18	0			1997-09-06	0
1994-03-19	0			1997-09-07	0
1994-03-20	0			1997-09-08	0
1994-03-21	12			1997-09-09	0
1994-03-22	0			1997-09-10	0
1994-03-23	0			1997-09-11	0
1994-03-24	0			1997-09-12	0
1994-03-25	0			1997-09-13	0
1994-03-26	0			1997-09-14	0
1994-03-27	0			1997-09-15	0
1994-03-28	0			1997-09-16	0
1994-03-29	0			1997-09-17	0
1994-03-30	0			1997-09-18	0
1994-03-31	0			1997-09-19	0
1994-04-01	0			1997-09-20	0
1994-04-02	0			1997-09-21	0
1994-04-03	0			1997-09-22	0
1994-04-04	0			1998-06-22	0
1994-04-05	0			1998-06-23	0
1994-04-06	10			1998-06-24	0
1994-04-07	0			1998-06-25	0
1994-04-08	0			1998-06-26	0
1994-04-09	0			1998-06-27	0
1994-04-10	0			1998-06-28	0
1994-04-11	0			1998-06-29	0
1994-04-12	0			1998-06-30	0
1994-04-13	0			1998-07-01	0
1994-04-14	0			1998-07-02	0
1994-04-15	0			1998-07-03	0
1994-04-16	0			1998-07-04	0
1994-04-17	4			1998-07-05	0
1994-04-18	0			1998-07-06	0
1994-04-19	0			1998-07-07	0
1994-04-20	0			1998-07-08	0
1994-04-21	0			1998-07-09	0
1994-04-22	6			1998-07-10	0
1994-04-23	0			1998-07-11	0
1994-04-24	0			1998-07-12	0
1994-04-25	0			1998-07-13	0
1994-04-26	0			1998-07-14	0
1994-04-27	0			1998-07-15	0
1994-04-28	0			1998-07-16	0
1994-04-29	0			1998-07-17	0
1994-04-30	0			1998-07-18	0
1994-05-01	12			1998-07-19	0
1994-05-02	4			1998-07-20	0
1994-05-03	0			1998-07-21	0
1994-05-04	0			1998-07-22	0
1994-05-05	8			1998-07-23	0
1994-05-06	0			1998-07-24	0
1994-05-07	0			1998-07-25	0
1994-05-08	0			1998-07-26	0
1994-05-09	0			1998-07-27	0
1994-05-10	10			1998-07-28	0
1994-05-11	20			1998-07-29	0
1994-05-12	0			1998-07-30	0
1994-05-13	0			1998-07-31	0
1994-05-14	0			1998-08-01	0
1994-05-15	0			1998-08-02	0
1994-05-16	0			1998-08-03	0
1994-05-17	9			1998-08-04	0
1994-05-18	0			1998-08-05	0
1994-05-19	24.5			1998-08-06	0
1994-05-20	12			1998-08-07	0
1994-05-21	9			1998-08-08	0
1994-05-22	0			1998-08-09	0
1994-05-23	0			1998-08-10	0
1994-05-24	3.5			1998-08-11	0
1994-05-25	0			1998-08-12	0
1994-05-26	0			1998-08-13	0
1994-05-27	0			1998-08-14	0
1994-05-28	3.5			1998-08-15	0
1994-05-29	10			1998-08-16	0
1994-05-30	0			1998-08-17	0
1994-05-31	9			1998-08-18	0
1994-06-01	0			1998-08-19	0
1994-06-02	12.5			1998-08-20	0
1994-06-03	4.5			1998-08-21	0
1994-06-04	0			1998-08-22	0
1994-06-05	0			1998-08-23	0
1994-06-06	0			1998-08-24	0
1994-06-07	0			1998-08-25	0
1994-06-08	0			1998-08-26	0
1994-06-09	0			1998-08-27	0
1994-06-10	0			1998-08-28	0
1994-06-11	0			1998-08-29	0
1994-06-12	0			1998-08-30	0
1994-06-13	0			1998-08-31	0
1994-06-14	0			1998-09-01	0
1994-06-15	0			1998-09-02	0
1994-06-16	0			1998-09-03	0
1994-06-17	0			1998-09-04	0
1994-06-18	0			1998-09-05	0
1994-06-19	0			1998-09-06	0
1994-06-20	0			1998-09-07	0
1994-06-21	0			1998-09-08	0
1994-09-23	0			1998-09-09	0
1994-09-24	0			1998-09-10	0
1994-09-25	0			1998-09-11	0
1994-09-26	10			1998-09-12	0
1994-09-27	12			1998-09-13	0
1994-09-28	5			1998-09-14	0
1994-09-29	0			1998-09-15	0
1994-09-30	5			1998-09-16	0
1994-10-01	0			1998-09-17	0
1994-10-02	0			1998-09-18	0
1994-10-03	6			1998-09-19	0
1994-10-04	0			1998-09-20	0
1994-10-05	0			1998-09-21	0
1994-10-06	0			1998-09-22	0
1994-10-07	0			1999-06-22	0
1994-10-08	0			1999-06-23	0
1994-10-09	0			1999-06-24	0
1994-10-10	50			1999-06-25	0
1994-10-11	28			1999-06-26	0
1994-10-12	8			1999-06-27	0
1994-10-13	0			1999-06-28	0
1994-10-14	12			1999-06-29	0
1994-10-15	0			1999-06-30	0
1994-10-16	0			1999-07-01	0
1994-10-17	0			1999-07-02	0
1994-10-18	0			1999-07-03	0
1994-10-19	0			1999-07-04	0
1994-10-20	0			1999-07-05	0
1994-10-21	0			1999-07-06	0
1994-10-22	0			1999-07-07	0
1994-10-23	0			1999-07-08	0
1994-10-24	0			1999-07-09	0
1994-10-25	0			1999-07-10	0
1994-10-26	0			1999-07-11	0
1994-10-27	0			1999-07-12	0
1994-10-28	0			1999-07-13	0
1994-10-29	0			1999-07-14	0
1994-10-30	0			1999-07-15	0
1994-10-31	0			1999-07-16	0
1994-11-01	0			1999-07-17	0
1994-11-02	0			1999-07-18	0
1994-11-03	0			1999-07-19	0
1994-11-04	0			1999-07-20	0
1994-11-05	0			1999-07-21	0
1994-11-06	0			1999-07-22	0
1994-11-07	0			1999-07-23	0
1994-11-08	0			1999-07-24	0
1994-11-09	0			1999-07-25	0
1994-11-10	0			1999-07-26	0
1994-11-11	55			1999-07-27	0
1994-11-12	0			1999-07-28	0
1994-11-13	0			1999-07-29	0
1994-11-14	13			1999-07-30	0
1994-11-15	0			1999-07-31	0
1994-11-16	0			1999-08-01	0
1994-11-17	0			1999-08-02	0
1994-11-18	0			1999-08-03	0
1994-11-19	0			1999-08-04	0
1994-11-20	0			1999-08-05	0
1994-11-21	0			1999-08-06	0
1994-11-22	0			1999-08-07	0
1994-11-23	0			1999-08-08	0
1994-11-24	0			1999-08-09	0
1994-11-25	0			1999-08-10	0
1994-11-26	0			1999-08-11	0
1994-11-27	0			1999-08-12	0
1994-11-28	0			1999-08-13	0
1994-11-29	0			1999-08-14	0
1994-11-30	0			1999-08-15	0
1994-12-01	0			1999-08-16	0
1994-12-02	0			1999-08-17	0
1994-12-03	0			1999-08-18	0
1994-12-04	0			1999-08-19	0
1994-12-05	0			1999-08-20	0
1994-12-06	0			1999-08-21	0
1994-12-07	0			1999-08-22	0
1994-12-08	0			1999-08-23	0
1994-12-09	0			1999-08-24	0
1994-12-10	0			1999-08-25	0
1994-12-11	13			1999-08-26	0
1994-12-12	0			1999-08-27	0
1994-12-13	4			1999-08-28	0
1994-12-14	11			1999-08-29	0
1994-12-15	0			1999-08-30	0
1994-12-16	0			1999-08-31	0
1994-12-17	0			1999-09-01	0
1994-12-18	3			1999-09-02	0
1994-12-19	0			1999-09-03	0
1994-12-20	0			1999-09-04	0
1994-12-21	0			1999-09-05	0
1994-12-22	0			1999-09-06	0
1994-12-23	0			1999-09-07	0
1994-12-24	0			1999-09-08	0
1994-12-25	0			1999-09-09	0
1994-12-26	0			1999-09-10	0
1994-12-27	12			1999-09-11	0
1994-12-28	0			1999-09-12	0
1994-12-29	14			1999-09-13	0
1994-12-30	0			1999-09-14	0
1994-12-31	0			1999-09-15	0
1995-01-01	0			1999-09-16	0
1995-01-02	0			1999-09-17	0
1995-01-03	5.5			1999-09-18	0
1995-01-04	0			1999-09-19	0
1995-01-05	0			1999-09-20	0
1995-01-06	0			1999-09-21	0
1995-01-07	0			1999-09-22	0
1995-01-08	0			2000-06-22	0
1995-01-09	0			2000-06-23	0
1995-01-10	0			2000-06-24	0
1995-01-11	0			2000-06-25	0
1995-01-12	0			2000-06-26	0
1995-01-13	7			2000-06-27	0
1995-01-14	10			2000-06-28	0
1995-01-15	0			2000-06-29	0
1995-01-16	0			2000-06-30	0
1995-01-17	0			2000-07-01	0
1995-01-18	0			2000-07-02	0
1995-01-19	0			2000-07-03	0
1995-01-20	0			2000-07-04	0
1995-01-21	0			2000-07-05	0
1995-01-22	0			2000-07-06	0
1995-01-23	0			2000-07-07	0
1995-01-24	0			2000-07-08	0
1995-01-25	0			2000-07-09	0
1995-01-26	0			2000-07-10	0
1995-01-27	0			2000-07-11	0
1995-01-28	0			2000-07-12	0
1995-01-29	46			2000-07-13	0
1995-01-30	44			2000-07-14	0
1995-01-31	0			2000-07-15	0
1995-02-01	0			2000-07-16	0
1995-02-02	0			2000-07-17	0
1995-02-03	0			2000-07-18	0
1995-02-04	10			2000-07-19	0
1995-02-05	0			2000-07-20	0
1995-02-06	0			2000-07-21	0
1995-02-07	10			2000-07-22	0
1995-02-08	13.5			2000-07-23	0
1995-02-09	0			2000-07-24	0
1995-02-10	0			2000-07-25	0
1995-02-11	0			2000-07-26	0
1995-02-12	0			2000-07-27	0
1995-02-13	12.5			2000-07-28	0
1995-02-14	0			2000-07-29	0
1995-02-15	0			2000-07-30	0
1995-02-16	0			2000-07-31	0
1995-02-17	0			2000-08-01	0
1995-02-18	0			2000-08-02	0
1995-02-19	0			2000-08-03	0
1995-02-20	0			2000-08-04	0
1995-02-21	0			2000-08-05	0
1995-02-22	0			2000-08-06	0
1995-02-23	0			2000-08-07	0
1995-02-24	0			2000-08-08	0
1995-02-25	0			2000-08-09	0
1995-02-26	0			2000-08-10	0
1995-02-27	24			2000-08-11	0
1995-02-28	42.5			2000-08-12	0
1995-03-01	15			2000-08-13	0
1995-03-02	0			2000-08-14	0
1995-03-03	0			2000-08-15	0
1995-03-04	0			2000-08-16	0
1995-03-05	0			2000-08-17	0
1995-03-06	0			2000-08-18	0
1995-03-07	0			2000-08-19	0
1995-03-08	0			2000-08-20	0
1995-03-09	0			2000-08-21	0
1995-03-10	23			2000-08-22	0
1995-03-11	0			2000-08-23	0
1995-03-12	8			2000-08-24	0
1995-03-13	0			2000-08-25	0
1995-03-14	0			2000-08-26	0
1995-03-15	12			2000-08-27	0
1995-03-16	4			2000-08-28	0
1995-03-17	0			2000-08-29	0
1995-03-18	0			2000-08-30	0
1995-03-19	0			2000-08-31	0
1995-03-20	8			2000-09-01	0
1995-03-21	0			2000-09-02	0
1995-03-22	0			2000-09-03	0
1995-03-23	0			2000-09-04	0
1995-03-24	0			2000-09-05	0
1995-03-25	0			2000-09-06	0
1995-03-26	30			2000-09-07	0
1995-03-27	6			2000-09-08	0
1995-03-28	15			2000-09-09	0
1995-03-29	12			2000-09-10	0
1995-03-30	10			2000-09-11	0
1995-03-31	0			2000-09-12	0
1995-04-01	0			2000-09-13	0
1995-04-02	0			2000-09-14	0
1995-04-03	12			2000-09-15	0
1995-04-04	4			2000-09-16	0
1995-04-05	0			2000-09-17	0
1995-04-06	0			2000-09-18	0
1995-04-07	0			2000-09-19	0
1995-04-08	0			2000-09-20	0
1995-04-09	10			2000-09-21	0
1995-04-10	0			2000-09-22	0
1995-04-11	0			2001-06-22	0
1995-04-12	6.5			2001-06-23	0
1995-04-13	11			2001-06-24	0
1995-04-14	0			2001-06-25	0
1995-04-15	0			2001-06-26	0
1995-04-16	0			2001-06-27	0
1995-04-17	0			2001-06-28	0
1995-04-18	10			2001-06-29	0
1995-04-19	12			2001-06-30	0
1995-04-20	0			2001-07-01	0
1995-04-21	0			2001-07-02	0
1995-04-22	38			2001-07-03	0
1995-04-23	0			2001-07-04	0
1995-04-24	4			2001-07-05	0
1995-04-25	12			2001-07-06	0
1995-04-26	0			2001-07-07	0
1995-04-27	0			2001-07-08	0
1995-04-28	0			2001-07-09	0
1995-04-29	12			2001-07-10	0
1995-04-30	2			2001-07-11	0
1995-05-01	0			2001-07-12	0
1995-05-02	0			2001-07-13	0
1995-05-03	0			2001-07-14	0
1995-05-04	0			2001-07-15	0
1995-05-05	0			2001-07-16	0
1995-05-06	0			2001-07-17	0
1995-05-07	0			2001-07-18	0
1995-05-08	0			2001-07-19	0
1995-05-09	6			2001-07-20	0
1995-05-10	24			2001-07-21	0
1995-05-11	21			2001-07-22	0
1995-05-12	0			2001-07-23	0
1995-05-13	0			2001-07-24	0
1995-05-14	0			2001-07-25	0
1995-05-15	0			2001-07-26	0
1995-05-16	0			2001-07-27	0
1995-05-17	0			2001-07-28	0
1995-05-18	0			2001-07-29	0
1995-05-19	0			2001-07-30	0
1995-05-20	0			2001-07-31	0
1995-05-21	4.5			2001-08-01	0
1995-05-22	8			2001-08-02	0
1995-05-23	0			2001-08-03	0
1995-05-24	14			2001-08-04	0
1995-05-25	0			2001-08-05	0
1995-05-26	0			2001-08-06	0
1995-05-27	0			2001-08-07	0
1995-05-28	0			2001-08-08	0
1995-05-29	0			2001-08-09	0
1995-05-30	0			2001-08-10	0
1995-05-31	0			2001-08-11	0
1995-06-01	0			2001-08-12	0
1995-06-02	3			2001-08-13	0
1995-06-03	7.5			2001-08-14	0
1995-06-04	0			2001-08-15	0
1995-06-05	0			2001-08-16	0
1995-06-06	3			2001-08-17	0
1995-06-07	0			2001-08-18	0
1995-06-08	0			2001-08-19	0
1995-06-09	0			2001-08-20	0
1995-06-10	0			2001-08-21	0
1995-06-11	0			2001-08-22	0
1995-06-12	0			2001-08-23	0
1995-06-13	0			2001-08-24	0
1995-06-14	0			2001-08-25	0
1995-06-15	0			2001-08-26	0
1995-06-16	0			2001-08-27	0
1995-06-17	0			2001-08-28	0
1995-06-18	0			2001-08-29	0
1995-06-19	0			2001-08-30	0
1995-06-20	0			2001-08-31	0
1995-06-21	0			2001-09-01	0
1995-09-23	0			2001-09-02	0
1995-09-24	0			2001-09-03	0
1995-09-25	0			2001-09-04	0
1995-09-26	0			2001-09-05	0
1995-09-27	0			2001-09-06	0
1995-09-28	0			2001-09-07	0
1995-09-29	0			2001-09-08	0
1995-09-30	0			2001-09-09	0
1995-10-01	0			2001-09-10	0
1995-10-02	0			2001-09-11	0
1995-10-03	0			2001-09-12	0
1995-10-04	0			2001-09-13	0
1995-10-05	0			2001-09-14	0
1995-10-06	0			2001-09-15	0
1995-10-07	0			2001-09-16	0
1995-10-08	0			2001-09-17	0
1995-10-09	0			2001-09-18	0
1995-10-10	0			2001-09-19	0
1995-10-11	0			2001-09-20	0
1995-10-12	0			2001-09-21	0
1995-10-13	0			2001-09-22	0
1995-10-14	0			2002-06-22	0
1995-10-15	0			2002-06-23	0
1995-10-16	0			2002-06-24	0
1995-10-17	0			2002-06-25	0
1995-10-18	0			2002-06-26	0
1995-10-19	0			2002-06-27	0
1995-10-20	0			2002-06-28	0
1995-10-21	0			2002-06-29	0
1995-10-22	0			2002-06-30	0
1995-10-23	0			2002-07-01	0
1995-10-24	0			2002-07-02	0
1995-10-25	0			2002-07-03	0
1995-10-26	0			2002-07-04	0
1995-10-27	0			2002-07-05	0
1995-10-28	0			2002-07-06	0
1995-10-29	0			2002-07-07	0
1995-10-30	0			2002-07-08	0
1995-10-31	0			2002-07-09	0
1995-11-01	0			2002-07-10	0
1995-11-02	0			2002-07-11	0
1995-11-03	0			2002-07-12	0
1995-11-04	0			2002-07-13	0
1995-11-05	0			2002-07-14	0
1995-11-06	0			2002-07-15	0
1995-11-07	0			2002-07-16	0
1995-11-08	0			2002-07-17	0
1995-11-09	0			2002-07-18	0
1995-11-10	0			2002-07-19	0
1995-11-11	0			2002-07-20	0
1995-11-12	0			2002-07-21	0
1995-11-13	0			2002-07-22	0
1995-11-14	0			2002-07-23	0
1995-11-15	0			2002-07-24	0
1995-11-16	0			2002-07-25	0
1995-11-17	0			2002-07-26	0
1995-11-18	0			2002-07-27	0
1995-11-19	0			2002-07-28	0
1995-11-20	0			2002-07-29	0
1995-11-21	0			2002-07-30	0
1995-11-22	0			2002-07-31	0
1995-11-23	0			2002-08-01	0
1995-11-24	0			2002-08-02	0
1995-11-25	0			2002-08-03	0
1995-11-26	0			2002-08-04	0
1995-11-27	0			2002-08-05	0
1995-11-28	0			2002-08-06	0
1995-11-29	0			2002-08-07	0
1995-11-30	0			2002-08-08	0
1995-12-01	0			2002-08-09	0
1995-12-02	0			2002-08-10	0
1995-12-03	0			2002-08-11	0
1995-12-04	0			2002-08-12	0
1995-12-05	0			2002-08-13	0
1995-12-06	0			2002-08-14	0
1995-12-07	0			2002-08-15	0
1995-12-08	0			2002-08-16	0
1995-12-09	0			2002-08-17	0
1995-12-10	0			2002-08-18	0
1995-12-11	0			2002-08-19	0
1995-12-12	0			2002-08-20	0
1995-12-13	0			2002-08-21	0
1995-12-14	0			2002-08-22	0
1995-12-15	0			2002-08-23	0
1995-12-16	0			2002-08-24	0
1995-12-17	0			2002-08-25	0
1995-12-18	0			2002-08-26	0
1995-12-19	5			2002-08-27	0
1995-12-20	0			2002-08-28	0
1995-12-21	0			2002-08-29	0
1995-12-22	0			2002-08-30	0
1995-12-23	0			2002-08-31	0
1995-12-24	0			2002-09-01	0
1995-12-25	0			2002-09-02	0
1995-12-26	0			2002-09-03	0
1995-12-27	0			2002-09-04	0
1995-12-28	0			2002-09-05	0
1995-12-29	0			2002-09-06	0
1995-12-30	0			2002-09-07	0
1995-12-31	6			2002-09-08	0
1996-01-01	0			2002-09-09	0
1996-01-02	0			2002-09-10	0
1996-01-03	7			2002-09-11	0
1996-01-04	0			2002-09-12	0
1996-01-05	0			2002-09-13	0
1996-01-06	0			2002-09-14	0
1996-01-07	0			2002-09-15	0
1996-01-08	0			2002-09-16	0
1996-01-09	0			2002-09-17	0
1996-01-10	0			2002-09-18	0
1996-01-11	0			2002-09-19	0
1996-01-12	0			2002-09-20	0
1996-01-13	14			2002-09-21	0
1996-01-14	2			2002-09-22	0
1996-01-15	7			2003-06-22	0
1996-01-16	10			2003-06-23	0
1996-01-17	0			2003-06-24	0
1996-01-18	0			2003-06-25	0
1996-01-19	0			2003-06-26	0
1996-01-20	32			2003-06-27	0
1996-01-21	0			2003-06-28	0
1996-01-22	0			2003-06-29	0
1996-01-23	0			2003-06-30	0
1996-01-24	0			2003-07-01	0
1996-01-25	0			2003-07-02	0
1996-01-26	0			2003-07-03	0
1996-01-27	0			2003-07-04	0
1996-01-28	0			2003-07-05	0
1996-01-29	0			2003-07-06	0
1996-01-30	0			2003-07-07	0
1996-01-31	0			2003-07-08	0
1996-02-01	0			2003-07-09	0
1996-02-02	0			2003-07-10	0
1996-02-03	0			2003-07-11	0
1996-02-04	0			2003-07-12	0
1996-02-05	42			2003-07-13	0
1996-02-06	0			2003-07-14	0
1996-02-07	0			2003-07-15	0
1996-02-08	0			2003-07-16	0
1996-02-09	0			2003-07-17	0
1996-02-10	0			2003-07-18	0
1996-02-11	2			2003-07-19	0
1996-02-12	0			2003-07-20	0
1996-02-13	0			2003-07-21	0
1996-02-14	0			2003-07-22	0
1996-02-15	0			2003-07-23	0
1996-02-16	0			2003-07-24	0
1996-02-17	41			2003-07-25	0
1996-02-18	0			2003-07-26	0
1996-02-19	0			2003-07-27	0
1996-02-20	0			2003-07-28	0
1996-02-21	0			2003-07-29	0
1996-02-22	0			2003-07-30	0
1996-02-23	18			2003-07-31	0
1996-02-24	11			2003-08-01	0
1996-02-25	0			2003-08-02	0
1996-02-26	0			2003-08-03	0
1996-02-27	0			2003-08-04	0
1996-02-28	0			2003-08-05	0
1996-02-29	0			2003-08-06	0
1996-03-01	0			2003-08-07	0
1996-03-02	0			2003-08-08	0
1996-03-03	0			2003-08-09	0
1996-03-04	0			2003-08-10	0
1996-03-05	0			2003-08-11	0
1996-03-06	0			2003-08-12	0
1996-03-07	0			2003-08-13	0
1996-03-08	0			2003-08-14	0
1996-03-09	0			2003-08-15	0
1996-03-10	0			2003-08-16	0
1996-03-11	14			2003-08-17	0
1996-03-12	17			2003-08-18	0
1996-03-13	0			2003-08-19	0
1996-03-14	0			2003-08-20	0
1996-03-15	0			2003-08-21	0
1996-03-16	6			2003-08-22	0
1996-03-17	6.5			2003-08-23	0
1996-03-18	0			2003-08-24	0
1996-03-19	0			2003-08-25	0
1996-03-20	0			2003-08-26	0
1996-03-21	2			2003-08-27	0
1996-03-22	0			2003-08-28	0
1996-03-23	5			2003-08-29	0
1996-03-24	0			2003-08-30	0
1996-03-25	4			2003-08-31	0
1996-03-26	0			2003-09-01	0
1996-03-27	3			2003-09-02	0
1996-03-28	16			2003-09-03	0
1996-03-29	0			2003-09-04	0
1996-03-30	0			2003-09-05	0
1996-03-31	20			2003-09-06	0
1996-04-01	15			2003-09-07	0
1996-04-02	0			2003-09-08	0
1996-04-03	52			2003-09-09	0
1996-04-04	0			2003-09-10	0
1996-04-05	0			2003-09-11	0
1996-04-06	22			2003-09-12	0
1996-04-07	0			2003-09-13	0
1996-04-08	0			2003-09-14	0
1996-04-09	20			2003-09-15	0
1996-04-10	0			2003-09-16	0
1996-04-11	0			2003-09-17	0
1996-04-12	0			2003-09-18	0
1996-04-13	0			2003-09-19	0
1996-04-14	0			2003-09-20	0
1996-04-15	0			2003-09-21	0
1996-04-16	14.5			2003-09-22	0
1996-04-17	0			2004-06-22	0
1996-04-18	0			2004-06-23	0
1996-04-19	0			2004-06-24	0
1996-04-20	0			2004-06-25	0
1996-04-21	0			2004-06-26	0
1996-04-22	0			2004-06-27	0
1996-04-23	33			2004-06-28	0
1996-04-24	25			2004-06-29	0
1996-04-25	42			2004-06-30	0
1996-04-26	0			2004-07-01	0
1996-04-27	0			2004-07-02	0
1996-04-28	0			2004-07-03	0
1996-04-29	0			2004-07-04	0
1996-04-30	50			2004-07-05	0
1996-05-01	0			2004-07-06	0
1996-05-02	0			2004-07-07	0
1996-05-03	8			2004-07-08	0
1996-05-04	0			2004-07-09	0
1996-05-05	0			2004-07-10	0
1996-05-06	0			2004-07-11	0
1996-05-07	0			2004-07-12	0
1996-05-08	0			2004-07-13	0
1996-05-09	24			2004-07-14	0
1996-05-10	12			2004-07-15	0
1996-05-11	0			2004-07-16	0
1996-05-12	0			2004-07-17	0
1996-05-13	20			2004-07-18	0
1996-05-14	14			2004-07-19	0
1996-05-15	3			2004-07-20	0
1996-05-16	77			2004-07-21	0
1996-05-17	31			2004-07-22	0
1996-05-18	0			2004-07-23	0
1996-05-19	0			2004-07-24	0
1996-05-20	0			2004-07-25	0
1996-05-21	1.5			2004-07-26	0
1996-05-22	0			2004-07-27	0
1996-05-23	0			2004-07-28	0
1996-05-24	0			2004-07-29	0
1996-05-25	0			2004-07-30	0
1996-05-26	23			2004-07-31	0
1996-05-27	0			2004-08-01	0
1996-05-28	0			2004-08-02	0
1996-05-29	0			2004-08-03	0
1996-05-30	20			2004-08-04	0
1996-05-31	0			2004-08-05	0
1996-06-01	0			2004-08-06	0
1996-06-02	0			2004-08-07	0
1996-06-03	0			2004-08-08	0
1996-06-04	0			2004-08-09	0
1996-06-05	3			2004-08-10	0
1996-06-06	0			2004-08-11	0
1996-06-07	2			2004-08-12	0
1996-06-08	0			2004-08-13	0
1996-06-09	0			2004-08-14	0
1996-06-10	0			2004-08-15	0
1996-06-11	17			2004-08-16	0
1996-06-12	0			2004-08-17	0
1996-06-13	0			2004-08-18	0
1996-06-14	0			2004-08-19	0
1996-06-15	0			2004-08-20	0
1996-06-16	0			2004-08-21	0
1996-06-17	0			2004-08-22	0
1996-06-18	0			2004-08-23	0
1996-06-19	0			2004-08-24	0
1996-06-20	0			2004-08-25	0
1996-09-23	0			2004-08-26	0
1996-09-24	0			2004-08-27	0
1996-09-25	0			2004-08-28	0
1996-09-26	0			2004-08-29	0
1996-09-27	0			2004-08-30	0
1996-09-28	0			2004-08-31	0
1996-09-29	0			2004-09-01	0
1996-09-30	0			2004-09-02	0
1996-10-01	0			2004-09-03	0
1996-10-02	0			2004-09-04	0
1996-10-03	0			2004-09-05	0
1996-10-04	0			2004-09-06	0
1996-10-05	0			2004-09-07	0
1996-10-06	0			2004-09-08	0
1996-10-07	1			2004-09-09	0
1996-10-08	0			2004-09-10	0
1996-10-09	0			2004-09-11	0
1996-10-10	0			2004-09-12	0
1996-10-11	3			2004-09-13	0
1996-10-12	0			2004-09-14	0
1996-10-13	0			2004-09-15	0
1996-10-14	0			2004-09-16	0
1996-10-15	0			2004-09-17	0
1996-10-16	0			2004-09-18	0
1996-10-17	0			2004-09-19	0
1996-10-18	0			2004-09-20	0
1996-10-19	0			2004-09-21	0
1996-10-20	0			2004-09-22	0
1996-10-21	0			2005-06-22	0
1996-10-22	0			2005-06-23	0
1996-10-23	0			2005-06-24	0
1996-10-24	0			2005-06-25	0
1996-10-25	0			2005-06-26	0
1996-10-26	0			2005-06-27	0
1996-10-27	0			2005-06-28	0
1996-10-28	0			2005-06-29	0
1996-10-29	0			2005-06-30	0
1996-10-30	0			2005-07-01	0
1996-10-31	0			2005-07-02	0
1996-11-01	0			2005-07-03	0
1996-11-02	0			2005-07-04	0
1996-11-03	0			2005-07-05	0
1996-11-04	0			2005-07-06	0
1996-11-05	0			2005-07-07	0
1996-11-06	0			2005-07-08	0
1996-11-07	0			2005-07-09	0
1996-11-08	0			2005-07-10	0
1996-11-09	0			2005-07-11	0
1996-11-10	0			2005-07-12	0
1996-11-11	0			2005-07-13	0
1996-11-12	0			2005-07-14	0
1996-11-13	0			2005-07-15	0
1996-11-14	0			2005-07-16	0
1996-11-15	0			2005-07-17	0
1996-11-16	0			2005-07-18	0
1996-11-17	0			2005-07-19	0
1996-11-18	0			2005-07-20	0
1996-11-19	0			2005-07-21	0
1996-11-20	0			2005-07-22	0
1996-11-21	0			2005-07-23	0
1996-11-22	0			2005-07-24	0
1996-11-23	13			2005-07-25	0
1996-11-24	14			2005-07-26	0
1996-11-25	0			2005-07-27	0
1996-11-26	0			2005-07-28	0
1996-11-27	0			2005-07-29	0
1996-11-28	0			2005-07-30	0
1996-11-29	18			2005-07-31	0
1996-11-30	0			2005-08-01	0
1996-12-01	0			2005-08-02	0
1996-12-02	0			2005-08-03	0
1996-12-03	0			2005-08-04	0
1996-12-04	0			2005-08-05	0
1996-12-05	0			2005-08-06	0
1996-12-06	0			2005-08-07	0
1996-12-07	0			2005-08-08	0
1996-12-08	0			2005-08-09	0
1996-12-09	0			2005-08-10	0
1996-12-10	0			2005-08-11	0
1996-12-11	0			2005-08-12	0
1996-12-12	0			2005-08-13	0
1996-12-13	0			2005-08-14	0
1996-12-14	0			2005-08-15	0
1996-12-15	0			2005-08-16	0
1996-12-16	15			2005-08-17	0
1996-12-17	0			2005-08-18	0
1996-12-18	0			2005-08-19	0
1996-12-19	0			2005-08-20	0
1996-12-20	0			2005-08-21	0
1996-12-21	20			2005-08-22	0
1996-12-22	0			2005-08-23	0
1996-12-23	0			2005-08-24	0
1996-12-24	19			2005-08-25	0
1996-12-25	0			2005-08-26	0
1996-12-26	0			2005-08-27	0
1996-12-27	0			2005-08-28	0
1996-12-28	17			2005-08-29	0
1996-12-29	0			2005-08-30	0
1996-12-30	0			2005-08-31	1
1996-12-31	9			2005-09-01	1.5
1997-01-01	11			2005-09-02	0
1997-01-02	0			2005-09-03	0
1997-01-03	0			2005-09-04	0
1997-01-04	0			2005-09-05	0
1997-01-05	0			2005-09-06	0
1997-01-06	3.5			2005-09-07	0
1997-01-07	0			2005-09-08	0
1997-01-08	0			2005-09-09	0
1997-01-09	0			2005-09-10	0
1997-01-10	0			2005-09-11	0
1997-01-11	0			2005-09-12	0
1997-01-12	0			2005-09-13	0
1997-01-13	15			2005-09-14	0
1997-01-14	0			2005-09-15	0
1997-01-15	0			2005-09-16	0
1997-01-16	0			2005-09-17	0
1997-01-17	10			2005-09-18	0
1997-01-18	7			2005-09-19	0
1997-01-19	0			2005-09-20	0
1997-01-20	0			2005-09-21	0
1997-01-21	8			2005-09-22	0
1997-01-22	0			2006-06-22	0
1997-01-23	0			2006-06-23	0
1997-01-24	0			2006-06-24	0
1997-01-25	0			2006-06-25	0
1997-01-26	10			2006-06-26	0
1997-01-27	25			2006-06-27	0
1997-01-28	0			2006-06-28	0
1997-01-29	0			2006-06-29	0
1997-01-30	0			2006-06-30	0
1997-01-31	4			2006-07-01	0
1997-02-01	28			2006-07-02	0
1997-02-02	0			2006-07-03	0
1997-02-03	0			2006-07-04	0
1997-02-04	0			2006-07-05	0
1997-02-05	0			2006-07-06	0
1997-02-06	0			2006-07-07	0
1997-02-07	0			2006-07-08	0
1997-02-08	0			2006-07-09	0
1997-02-09	0			2006-07-10	0
1997-02-10	0			2006-07-11	0
1997-02-11	0			2006-07-12	0
1997-02-12	0			2006-07-13	0
1997-02-13	0			2006-07-14	0
1997-02-14	0			2006-07-15	0
1997-02-15	0			2006-07-16	0
1997-02-16	0			2006-07-17	0
1997-02-17	0			2006-07-18	0
1997-02-18	28			2006-07-19	0
1997-02-19	3			2006-07-20	0
1997-02-20	0			2006-07-21	0
1997-02-21	0			2006-07-22	0
1997-02-22	0			2006-07-23	0
1997-02-23	8			2006-07-24	0
1997-02-24	0			2006-07-25	0
1997-02-25	0			2006-07-26	0
1997-02-26	0			2006-07-27	0
1997-02-27	0			2006-07-28	0
1997-02-28	44			2006-07-29	0
1997-03-01	23			2006-07-30	0
1997-03-02	0			2006-07-31	0
1997-03-03	4			2006-08-01	0
1997-03-04	14			2006-08-02	0
1997-03-05	0			2006-08-03	0
1997-03-06	0			2006-08-04	0
1997-03-07	0			2006-08-05	0
1997-03-08	0			2006-08-06	0
1997-03-09	0			2006-08-07	0
1997-03-10	0			2006-08-08	0
1997-03-11	0			2006-08-09	0
1997-03-12	0			2006-08-10	0
1997-03-13	0			2006-08-11	0
1997-03-14	0			2006-08-12	0
1997-03-15	0			2006-08-13	0
1997-03-16	3			2006-08-14	0
1997-03-17	45			2006-08-15	0
1997-03-18	22			2006-08-16	0
1997-03-19	0			2006-08-17	0
1997-03-20	14			2006-08-18	0
1997-03-21	0			2006-08-19	0
1997-03-22	0			2006-08-20	0
1997-03-23	1.5			2006-08-21	0
1997-03-24	3			2006-08-22	0
1997-03-25	24			2006-08-23	0
1997-03-26	0			2006-08-24	0
1997-03-27	0			2006-08-25	0
1997-03-28	0			2006-08-26	0
1997-03-29	0			2006-08-27	0
1997-03-30	0			2006-08-28	0
1997-03-31	0			2006-08-29	0
1997-04-01	0			2006-08-30	0
1997-04-02	0			2006-08-31	0
1997-04-03	0			2006-09-01	0
1997-04-04	0			2006-09-02	4.5
1997-04-05	0			2006-09-03	12
1997-04-06	0			2006-09-04	5
1997-04-07	20.5			2006-09-05	0
1997-04-08	30			2006-09-06	0
1997-04-09	0			2006-09-07	0
1997-04-10	0			2006-09-08	0
1997-04-11	0			2006-09-09	0
1997-04-12	0			2006-09-10	0
1997-04-13	0			2006-09-11	7
1997-04-14	0			2006-09-12	1
1997-04-15	12			2006-09-13	0
1997-04-16	0			2006-09-14	0
1997-04-17	0			2006-09-15	0
1997-04-18	0			2006-09-16	0
1997-04-19	0			2006-09-17	0
1997-04-20	0			2006-09-18	0
1997-04-21	0			2006-09-19	0
1997-04-22	0			2006-09-20	0
1997-04-23	0			2006-09-21	0
1997-04-24	0			2006-09-22	0
1997-04-25	0			2007-06-22	0
1997-04-26	0			2007-06-23	0
1997-04-27	0			2007-06-24	0
1997-04-28	0			2007-06-25	0
1997-04-29	3			2007-06-26	0
1997-04-30	0			2007-06-27	0
1997-05-01	0			2007-06-28	0
1997-05-02	0			2007-06-29	0
1997-05-03	0			2007-06-30	0
1997-05-04	0			2007-07-01	0
1997-05-05	0			2007-07-02	0
1997-05-06	0			2007-07-03	0
1997-05-07	0			2007-07-04	0
1997-05-08	0			2007-07-05	0
1997-05-09	0			2007-07-06	0
1997-05-10	0			2007-07-07	0
1997-05-11	0			2007-07-08	0
1997-05-12	7			2007-07-09	0
1997-05-13	0			2007-07-10	0
1997-05-14	16			2007-07-11	0
1997-05-15	36			2007-07-12	0
1997-05-16	57			2007-07-13	0
1997-05-17	0			2007-07-14	0
1997-05-18	0			2007-07-15	0
1997-05-19	0			2007-07-16	0
1997-05-20	0			2007-07-17	0
1997-05-21	0			2007-07-18	0
1997-05-22	0			2007-07-19	0
1997-05-23	0			2007-07-20	0
1997-05-24	0			2007-07-21	0
1997-05-25	0			2007-07-22	0
1997-05-26	0			2007-07-23	0
1997-05-27	0			2007-07-24	0
1997-05-28	0			2007-07-25	0
1997-05-29	0			2007-07-26	0
1997-05-30	0			2007-07-27	0
1997-05-31	0			2007-07-28	0
1997-06-01	0			2007-07-29	0
1997-06-02	0			2007-07-30	0
1997-06-03	0			2007-07-31	0
1997-06-04	0			2007-08-01	0
1997-06-05	10			2007-08-02	0
1997-06-06	15			2007-08-03	0
1997-06-07	2			2007-08-04	0
1997-06-08	0			2007-08-05	0
1997-06-09	0			2007-08-06	0
1997-06-10	0			2007-08-07	0
1997-06-11	0			2007-08-08	0
1997-06-12	0			2007-08-09	0
1997-06-13	6			2007-08-10	0
1997-06-14	0			2007-08-11	0
1997-06-15	0			2007-08-12	0
1997-06-16	0			2007-08-13	0
1997-06-17	0			2007-08-14	0
1997-06-18	0			2007-08-15	0
1997-06-19	0			2007-08-16	0
1997-06-20	0			2007-08-17	0
1997-06-21	0			2007-08-18	0
1997-06-22	0			2007-08-19	0
1997-09-23	0			2007-08-20	0
1997-09-24	0			2007-08-21	0
1997-09-25	0			2007-08-22	0
1997-09-26	0			2007-08-23	0
1997-09-27	0			2007-08-24	0
1997-09-28	0			2007-08-25	0
1997-09-29	0			2007-08-26	0
1997-09-30	0			2007-08-27	0
1997-10-01	0			2007-08-28	0
1997-10-02	0			2007-08-29	0
1997-10-03	0			2007-08-30	0
1997-10-04	0			2007-08-31	0
1997-10-05	0			2007-09-01	0
1997-10-06	0			2007-09-02	0
1997-10-07	0			2007-09-03	0
1997-10-08	0			2007-09-04	0
1997-10-09	0			2007-09-05	0
1997-10-10	0			2007-09-06	0
1997-10-11	0			2007-09-07	0
1997-10-12	2			2007-09-08	0
1997-10-13	0			2007-09-09	0
1997-10-14	0			2007-09-10	0
1997-10-15	0			2007-09-11	0
1997-10-16	0			2007-09-12	0
1997-10-17	0			2007-09-13	0
1997-10-18	0			2007-09-14	0
1997-10-19	0			2007-09-15	0
1997-10-20	0			2007-09-16	0
1997-10-21	0			2007-09-17	0
1997-10-22	0			2007-09-18	0
1997-10-23	0			2007-09-19	0
1997-10-24	0			2007-09-20	0
1997-10-25	0			2007-09-21	0
1997-10-26	0			2007-09-22	0
1997-10-27	0			2008-06-22	0
1997-10-28	0			2008-06-23	0
1997-10-29	0			2008-06-24	0
1997-10-30	0			2008-06-25	0
1997-10-31	0			2008-06-26	0
1997-11-01	0			2008-06-27	0
1997-11-02	0			2008-06-28	0
1997-11-03	0			2008-06-29	0
1997-11-04	0			2008-06-30	0
1997-11-05	0			2008-07-01	0
1997-11-06	0			2008-07-02	0
1997-11-07	0			2008-07-03	0
1997-11-08	0			2008-07-04	0
1997-11-09	0			2008-07-05	0
1997-11-10	0			2008-07-06	0
1997-11-11	0			2008-07-07	0
1997-11-12	0			2008-07-08	0
1997-11-13	0			2008-07-09	0
1997-11-14	0			2008-07-10	0
1997-11-15	0			2008-07-11	0
1997-11-16	0			2008-07-12	0
1997-11-17	0			2008-07-13	0
1997-11-18	0			2008-07-14	0
1997-11-19	0			2008-07-15	0
1997-11-20	0			2008-07-16	0
1997-11-21	0			2008-07-17	0
1997-11-22	28			2008-07-18	0
1997-11-23	15			2008-07-19	0
1997-11-24	17			2008-07-20	0
1997-11-25	0			2008-07-21	0
1997-11-26	0			2008-07-22	0
1997-11-27	12			2008-07-23	0
1997-11-28	3			2008-07-24	0
1997-11-29	0			2008-07-25	0
1997-11-30	0			2008-07-26	0
1997-12-01	0			2008-07-27	0
1997-12-02	0			2008-07-28	0
1997-12-03	0			2008-07-29	0
1997-12-04	0			2008-07-30	0
1997-12-05	0			2008-07-31	0
1997-12-06	0			2008-08-01	0
1997-12-07	0			2008-08-02	0
1997-12-08	0			2008-08-03	0
1997-12-09	4			2008-08-04	0
1997-12-10	0			2008-08-05	0
1997-12-11	0			2008-08-06	0
1997-12-12	4			2008-08-07	0
1997-12-13	0			2008-08-08	0
1997-12-14	0			2008-08-09	0
1997-12-15	12			2008-08-10	0
1997-12-16	0			2008-08-11	0
1997-12-17	0			2008-08-12	0
1997-12-18	0			2008-08-13	0
1997-12-19	0			2008-08-14	0
1997-12-20	0			2008-08-15	0
1997-12-21	0			2008-08-16	0
1997-12-22	0			2008-08-17	0
1997-12-23	0			2008-08-18	0
1997-12-24	0			2008-08-19	0
1997-12-25	0			2008-08-20	0
1997-12-26	10			2008-08-21	0
1997-12-27	35			2008-08-22	0
1997-12-28	3			2008-08-23	0
1997-12-29	5			2008-08-24	0
1997-12-30	0			2008-08-25	0
1997-12-31	0			2008-08-26	0
1998-01-01	0			2008-08-27	0
1998-01-02	0			2008-08-28	0
1998-01-03	0			2008-08-29	0
1998-01-04	0			2008-08-30	0
1998-01-05	5			2008-08-31	0
1998-01-06	0			2008-09-01	0
1998-01-07	0			2008-09-02	0
1998-01-08	0			2008-09-03	0
1998-01-09	0			2008-09-04	0
1998-01-10	0			2008-09-05	0
1998-01-11	22			2008-09-06	0
1998-01-12	110			2008-09-07	0
1998-01-13	0			2008-09-08	0
1998-01-14	0			2008-09-09	0
1998-01-15	3.5			2008-09-10	0
1998-01-16	0			2008-09-11	0
1998-01-17	0			2008-09-12	0
1998-01-18	0			2008-09-13	0
1998-01-19	13			2008-09-14	0
1998-01-20	49			2008-09-15	0
1998-01-21	45			2008-09-16	0
1998-01-22	0			2008-09-17	0
1998-01-23	0			2008-09-18	0
1998-01-24	27			2008-09-19	0
1998-01-25	0			2008-09-20	0
1998-01-26	0			2008-09-21	0
1998-01-27	4			2008-09-22	0
1998-01-28	0			2009-06-22	0
1998-01-29	0			2009-06-23	0
1998-01-30	0			2009-06-24	0
1998-01-31	0			2009-06-25	0
1998-02-01	6			2009-06-26	0
1998-02-02	7			2009-06-27	0
1998-02-03	5			2009-06-28	0
1998-02-04	0			2009-06-29	0
1998-02-05	20			2009-06-30	0
1998-02-06	8			2009-07-01	0
1998-02-07	0			2009-07-02	0
1998-02-08	0			2009-07-03	0
1998-02-09	3			2009-07-04	0
1998-02-10	0			2009-07-05	0
1998-02-11	0			2009-07-06	0
1998-02-12	0			2009-07-07	0
1998-02-13	0			2009-07-08	0
1998-02-14	0			2009-07-09	0
1998-02-15	0			2009-07-10	0
1998-02-16	7			2009-07-11	0
1998-02-17	0			2009-07-12	0
1998-02-18	0			2009-07-13	0
1998-02-19	0			2009-07-14	0
1998-02-20	0			2009-07-15	0
1998-02-21	0			2009-07-16	0
1998-02-22	0			2009-07-17	0
1998-02-23	0			2009-07-18	0
1998-02-24	0			2009-07-19	0
1998-02-25	0			2009-07-20	0
1998-02-26	0			2009-07-21	0
1998-02-27	20			2009-07-22	0
1998-02-28	0			2009-07-23	0
1998-03-01	0			2009-07-24	0
1998-03-02	0			2009-07-25	0
1998-03-03	35			2009-07-26	0
1998-03-04	0			2009-07-27	0
1998-03-05	0			2009-07-28	0
1998-03-06	0			2009-07-29	0
1998-03-07	0			2009-07-30	0
1998-03-08	7			2009-07-31	0
1998-03-09	0			2009-08-01	0
1998-03-10	20			2009-08-02	0
1998-03-11	0			2009-08-03	0
1998-03-12	0			2009-08-04	0
1998-03-13	10			2009-08-05	0
1998-03-14	0			2009-08-06	0
1998-03-15	0			2009-08-07	0
1998-03-16	0			2009-08-08	0
1998-03-17	0			2009-08-09	0
1998-03-18	0			2009-08-10	0
1998-03-19	0			2009-08-11	0
1998-03-20	0			2009-08-12	0
1998-03-21	10			2009-08-13	0
1998-03-22	0			2009-08-14	0
1998-03-23	0			2009-08-15	0
1998-03-24	3.5			2009-08-16	0
1998-03-25	28			2009-08-17	0
1998-03-26	0			2009-08-18	0
1998-03-27	0			2009-08-19	0
1998-03-28	20			2009-08-20	0
1998-03-29	0			2009-08-21	0
1998-03-30	14			2009-08-22	0
1998-03-31	0			2009-08-23	0
1998-04-01	0			2009-08-24	0
1998-04-02	0			2009-08-25	0
1998-04-03	0			2009-08-26	0
1998-04-04	0			2009-08-27	0
1998-04-05	0			2009-08-28	0
1998-04-06	0			2009-08-29	0
1998-04-07	0			2009-08-30	0
1998-04-08	16			2009-08-31	0
1998-04-09	0			2009-09-01	0
1998-04-10	0			2009-09-02	0
1998-04-11	0			2009-09-03	0
1998-04-12	0			2009-09-04	0
1998-04-13	0			2009-09-05	0
1998-04-14	0			2009-09-06	0
1998-04-15	0			2009-09-07	0
1998-04-16	0			2009-09-08	0
1998-04-17	0			2009-09-09	0
1998-04-18	0			2009-09-10	0
1998-04-19	0			2009-09-11	0
1998-04-20	0			2009-09-12	0
1998-04-21	0			2009-09-13	0
1998-04-22	4.5			2009-09-14	0
1998-04-23	23			2009-09-15	0
1998-04-24	2			2009-09-16	0
1998-04-25	0			2009-09-17	0
1998-04-26	0			2009-09-18	0
1998-04-27	0			2010-06-22	0
1998-04-28	4			2010-06-23	0
1998-04-29	0			2010-06-24	0
1998-04-30	0			2010-06-25	0
1998-05-01	0			2010-06-26	0
1998-05-02	4			2010-06-27	0
1998-05-03	0			2010-06-28	0
1998-05-04	0			2010-06-29	0
1998-05-05	0			2010-06-30	0
1998-05-06	0			2010-07-01	0
1998-05-07	0			2010-07-02	0
1998-05-08	4.5			2010-07-03	0
1998-05-09	0			2010-07-04	0
1998-05-10	0			2010-07-05	0
1998-05-11	17			2010-07-06	0
1998-05-12	15			2010-07-07	0
1998-05-13	0			2010-07-08	0
1998-05-14	0			2010-07-09	0
1998-05-15	0			2010-07-10	0
1998-05-16	0			2010-07-11	0
1998-05-17	0			2010-07-12	0
1998-05-18	0			2010-07-13	0
1998-05-19	0			2010-07-14	0
1998-05-20	0			2010-07-15	0
1998-05-21	2			2010-07-16	0
1998-05-22	3			2010-07-17	0
1998-05-23	14			2010-07-18	0
1998-05-24	0			2010-07-19	0
1998-05-25	0			2010-07-20	0
1998-05-26	0			2010-07-21	0
1998-05-27	0			2010-07-22	0
1998-05-28	0			2010-07-23	0
1998-05-29	0			2010-07-24	0
1998-05-30	0			2010-07-25	0
1998-05-31	0			2010-07-26	0
1998-06-01	0			2010-07-27	0
1998-06-02	0			2010-07-28	0
1998-06-03	9			2010-07-29	0
1998-06-04	0			2010-07-30	0
1998-06-05	0			2010-07-31	0
1998-06-06	0			2010-08-01	0
1998-06-07	0			2010-08-02	0
1998-06-08	0			2010-08-03	0
1998-06-09	0			2010-08-04	0
1998-06-10	0			2010-08-05	0
1998-06-11	0			2010-08-06	0
1998-06-12	0			2010-08-07	0
1998-06-13	0			2010-08-08	0
1998-06-14	0			2010-08-09	0
1998-06-15	0			2010-08-10	0
1998-06-16	0			2010-08-11	0
1998-06-17	9			2010-08-12	0
1998-06-18	40			2010-08-13	0
1998-06-19	0			2010-08-14	0
1998-06-20	0			2010-08-15	0
1998-06-21	0			2010-08-16	0
1998-09-23	0			2010-08-17	0
1998-09-24	0			2010-08-18	0
1998-09-25	0			2010-08-19	0
1998-09-26	0			2010-08-20	0
1998-09-27	0			2010-08-21	0
1998-09-28	0			2010-08-22	0
1998-09-29	0			2010-08-23	0
1998-09-30	0			2010-08-24	0
1998-10-01	0			2010-08-25	0
1998-10-02	0			2010-08-26	0
1998-10-03	0			2010-08-27	0
1998-10-04	0			2010-08-28	0
1998-10-05	0			2010-08-29	0
1998-10-06	0			2010-08-30	0
1998-10-07	0			2010-08-31	0
1998-10-08	0			2010-09-01	0
1998-10-09	0			2010-09-02	0
1998-10-10	0			2010-09-03	0
1998-10-11	0			2010-09-04	0
1998-10-12	0			2010-09-05	0
1998-10-13	0			2010-09-06	0
1998-10-14	0			2010-09-07	0
1998-10-15	0			2010-09-08	0
1998-10-16	0			2010-09-09	0
1998-10-17	0			2010-09-10	0
1998-10-18	0			2010-09-11	0
1998-10-19	0			2010-09-12	0
1998-10-20	0			2010-09-13	0
1998-10-21	0			2010-09-14	0
1998-10-22	0			2010-09-15	0
1998-10-23	0			2010-09-16	0
1998-10-24	0			2010-09-17	0
1998-10-25	0			2010-09-18	0
1998-10-26	0			2010-09-19	0
1998-10-27	3			2010-09-20	0
1998-10-28	9			2010-09-21	0
1998-10-29	0			2010-09-22	0
1998-10-30	0			2011-06-22	0
1998-10-31	0			2011-06-23	0
1998-11-01	0			2011-06-24	0
1998-11-02	0			2011-06-25	0
1998-11-03	0			2011-06-26	0
1998-11-04	2			2011-06-27	0
1998-11-05	0			2011-06-28	0
1998-11-06	0			2011-06-29	0
1998-11-07	0			2011-06-30	0
1998-11-08	0			2011-07-01	0
1998-11-09	0			2011-07-02	0
1998-11-10	0			2011-07-03	0
1998-11-11	0			2011-07-04	0
1998-11-12	0			2011-07-05	0
1998-11-13	0			2011-07-06	0
1998-11-14	0			2011-07-07	0
1998-11-15	0			2011-07-08	0
1998-11-16	0			2011-07-09	0
1998-11-17	0			2011-07-10	0
1998-11-18	0			2011-07-11	0
1998-11-19	0			2011-07-12	0
1998-11-20	0			2011-07-13	0
1998-11-21	0			2011-07-14	0
1998-11-22	0			2011-07-15	0
1998-11-23	0			2011-07-16	0
1998-11-24	0			2011-07-17	0
1998-11-25	0			2011-07-18	0
1998-11-26	0			2011-07-19	0
1998-11-27	0			2011-07-20	0
1998-11-28	0			2011-07-21	0
1998-11-29	0			2011-07-22	0
1998-11-30	0			2011-07-23	0
1998-12-01	0			2011-07-24	0
1998-12-02	0			2011-07-25	0
1998-12-03	0			2011-07-26	0
1998-12-04	5			2011-07-27	0
1998-12-05	0			2011-07-28	0
1998-12-06	1			2011-07-29	0
1998-12-07	5			2011-07-30	0
1998-12-08	7			2011-07-31	0
1998-12-09	10.5			2011-08-01	0
1998-12-10	0			2011-08-02	0
1998-12-11	0			2011-08-03	2
1998-12-12	0			2011-08-04	0
1998-12-13	0			2011-08-05	0
1998-12-14	0			2011-08-06	0
1998-12-15	0			2011-08-07	0
1998-12-16	0			2011-08-08	0
1998-12-17	0			2011-08-09	0
1998-12-18	3			2011-08-10	0
1998-12-19	0			2011-08-11	0
1998-12-20	7			2011-08-12	0
1998-12-21	0			2011-08-13	0
1998-12-22	0			2011-08-14	0
1998-12-23	0			2011-08-15	0
1998-12-24	0			2011-08-16	0
1998-12-25	0			2011-08-17	0
1998-12-26	41			2011-08-18	0
1998-12-27	5			2011-08-19	0
1998-12-28	0			2011-08-20	0
1998-12-29	0			2011-08-21	0
1998-12-30	0			2011-08-22	0
1998-12-31	0			2011-08-23	0
1999-01-01	0			2011-08-24	0
1999-01-02	0			2011-08-25	0
1999-01-03	0			2011-08-26	0
1999-01-04	0			2011-08-27	0
1999-01-05	3			2011-08-28	0
1999-01-06	0			2011-08-29	0
1999-01-07	0			2011-08-30	0
1999-01-08	0			2011-08-31	0
1999-01-09	0			2011-09-01	0
1999-01-10	0			2011-09-02	0
1999-01-11	0			2011-09-03	0
1999-01-12	31.5			2011-09-04	0
1999-01-13	58			2011-09-05	0
1999-01-14	0			2011-09-06	0
1999-01-15	21			2011-09-07	0
1999-01-16	40			2011-09-08	0
1999-01-17	0			2011-09-09	0
1999-01-18	8			2011-09-10	0
1999-01-19	0			2011-09-11	0
1999-01-20	5			2011-09-12	0
1999-01-21	8			2011-09-13	0
1999-01-22	0			2011-09-14	0
1999-01-23	0			2011-09-15	0
1999-01-24	2			2011-09-16	0
1999-01-25	0			2011-09-17	0
1999-01-26	0			2011-09-18	6
1999-01-27	8			2011-09-19	0
1999-01-28	48			2011-09-20	0
1999-01-29	0			2011-09-21	0
1999-01-30	0			2011-09-22	0
1999-01-31	0			2012-06-22	0
1999-02-01	0			2012-06-23	0
1999-02-02	0			2012-06-24	0
1999-02-03	5			2012-06-25	0
1999-02-04	0			2012-06-26	0
1999-02-05	0			2012-06-27	0
1999-02-06	0			2012-06-28	0
1999-02-07	0			2012-06-29	0
1999-02-08	0			2012-06-30	0
1999-02-09	0			2012-07-01	0
1999-02-10	0			2012-07-02	0
1999-02-11	0			2012-07-03	0
1999-02-12	3			2012-07-04	0
1999-02-13	0			2012-07-05	0
1999-02-14	0			2012-07-06	0
1999-02-15	0			2012-07-07	0
1999-02-16	3			2012-07-08	0
1999-02-17	0			2012-07-09	0
1999-02-18	44			2012-07-10	0
1999-02-19	6			2012-07-11	0
1999-02-20	7			2012-07-12	0
1999-02-21	5			2012-07-13	0
1999-02-22	0			2012-07-14	0
1999-02-23	0			2012-07-15	0
1999-02-24	0			2012-07-16	0
1999-02-25	0			2012-07-17	0
1999-02-26	0			2012-07-18	0
1999-02-27	0			2012-07-19	0
1999-02-28	0			2012-07-20	0
1999-03-01	0			2012-07-21	0
1999-03-02	0			2012-07-22	0
1999-03-03	6			2012-07-23	0
1999-03-04	0			2012-07-24	0
1999-03-05	0			2012-07-25	0
1999-03-06	0			2012-07-26	0
1999-03-07	6			2012-07-27	0
1999-03-08	1			2012-07-28	0
1999-03-09	0			2012-07-29	0
1999-03-10	4			2012-07-30	0
1999-03-11	0			2012-07-31	0
1999-03-12	0			2012-08-01	0
1999-03-13	12			2012-08-02	0
1999-03-14	3			2012-08-03	0
1999-03-15	0			2012-08-04	0
1999-03-16	0			2012-08-05	0
1999-03-17	0			2012-08-06	0
1999-03-18	0			2012-08-07	0
1999-03-19	0			2012-08-08	0
1999-03-20	0			2012-08-09	0
1999-03-21	0			2012-08-10	0
1999-03-22	0			2012-08-11	0
1999-03-23	0			2012-08-12	0
1999-03-24	0			2012-08-13	0
1999-03-25	0			2012-08-14	0
1999-03-26	9			2012-08-15	0
1999-03-27	7			2012-08-16	0
1999-03-28	0			2012-08-17	0
1999-03-29	0			2012-08-18	0
1999-03-30	0			2012-08-19	0
1999-03-31	0			2012-08-20	0
1999-04-01	10			2012-08-21	0
1999-04-02	0			2012-08-22	0
1999-04-03	3			2012-08-23	0
1999-04-04	21			2012-08-24	0
1999-04-05	0			2012-08-25	0
1999-04-06	0			2012-08-26	0
1999-04-07	8			2012-08-27	0
1999-04-08	0			2012-08-28	0
1999-04-09	0			2012-08-29	0
1999-04-10	0			2012-08-30	0
1999-04-11	0			2012-08-31	0
1999-04-12	0			2012-09-01	0
1999-04-13	0			2012-09-02	0
1999-04-14	0			2012-09-03	0
1999-04-15	0			2012-09-04	0
1999-04-16	0			2012-09-05	0
1999-04-17	0			2012-09-06	0
1999-04-18	0			2012-09-07	0
1999-04-19	0			2012-09-08	0
1999-04-20	0			2012-09-09	0
1999-04-21	0			2012-09-10	0
1999-04-22	0			2012-09-11	0
1999-04-23	0			2012-09-12	0
1999-04-24	0			2012-09-13	0
1999-04-25	0			2012-09-14	0
1999-04-26	0			2012-09-15	0
1999-04-27	2			2012-09-16	0
1999-04-28	21			2012-09-17	0
1999-04-29	2			2012-09-18	0
1999-04-30	0			2012-09-19	0
1999-05-01	0			2012-09-20	0
1999-05-02	0			2012-09-21	0
1999-05-03	0			2012-09-22	0
1999-05-04	14			2013-06-22	0
1999-05-05	0			2013-06-23	0
1999-05-06	0			2013-06-24	0
1999-05-07	0			2013-06-25	0
1999-05-08	8			2013-06-26	0
1999-05-09	25			2013-06-27	0
1999-05-10	0			2013-06-28	0
1999-05-11	0			2013-06-29	0
1999-05-12	0			2013-06-30	0
1999-05-13	0			2013-07-01	0
1999-05-14	27			2013-07-02	0
1999-05-15	0			2013-07-03	0
1999-05-16	8			2013-07-04	0
1999-05-17	0			2013-07-05	0
1999-05-18	0			2013-07-06	0
1999-05-19	30			2013-07-07	0
1999-05-20	20			2013-07-08	0
1999-05-21	6			2013-07-09	0
1999-05-22	0			2013-07-10	0
1999-05-23	0			2013-07-11	0
1999-05-24	0			2013-07-12	0
1999-05-25	6			2013-07-13	0
1999-05-26	10			2013-07-14	0
1999-05-27	2			2013-07-15	0
1999-05-28	0			2013-07-16	0
1999-05-29	0			2013-07-17	0
1999-05-30	0			2013-07-18	0
1999-05-31	0			2013-07-19	0
1999-06-01	0			2013-07-20	0
1999-06-02	18			2013-07-21	0
1999-06-03	31			2013-07-22	0
1999-06-04	0			2013-07-23	0
1999-06-05	0			2013-07-24	0
1999-06-06	0			2013-07-25	0
1999-06-07	0			2013-07-26	0
1999-06-08	0			2013-07-27	0
1999-06-09	0			2013-07-28	0
1999-06-10	0			2013-07-29	0
1999-06-11	0			2013-07-30	0
1999-06-12	0			2013-07-31	0
1999-06-13	0			2013-08-01	0
1999-06-14	0			2013-08-02	0
1999-06-15	0			2013-08-03	0
1999-06-16	0			2013-08-04	0
1999-06-17	0			2013-08-05	0
1999-06-18	7			2013-08-06	0
1999-06-19	0			2013-08-07	0
1999-06-20	9			2013-08-08	0
1999-06-21	0			2013-08-09	0
1999-09-23	0			2013-08-10	0
1999-09-24	0			2013-08-11	0
1999-09-25	9			2013-08-12	0
1999-09-26	0			2013-08-13	0
1999-09-27	0			2013-08-14	0
1999-09-28	0			2013-08-15	0
1999-09-29	0			2013-08-16	0
1999-09-30	0			2013-08-17	0
1999-10-01	0			2013-08-18	0
1999-10-02	0			2013-08-19	0
1999-10-03	0			2013-08-20	0
1999-10-04	0			2013-08-21	0
1999-10-05	0			2013-08-22	0
1999-10-06	37.5			2013-08-23	0
1999-10-07	91			2013-08-24	0
1999-10-08	0			2013-08-25	0
1999-10-09	0			2013-08-26	0
1999-10-10	0			2013-08-27	0
1999-10-11	0			2013-08-28	0
1999-10-12	0			2013-08-29	0
1999-10-13	0			2013-08-30	0
1999-10-14	0			2013-08-31	0
1999-10-15	0			2013-09-01	0
1999-10-16	0			2013-09-02	0
1999-10-17	0			2013-09-03	0
1999-10-18	0			2013-09-04	0
1999-10-19	0			2013-09-05	0
1999-10-20	0			2013-09-06	0
1999-10-21	0			2013-09-07	0
1999-10-22	0			2013-09-08	0
1999-10-23	0			2013-09-09	0
1999-10-24	0			2013-09-10	0
1999-10-25	0			2013-09-11	0
1999-10-26	0			2013-09-12	0
1999-10-27	0			2013-09-13	0
1999-10-28	0			2013-09-14	0
1999-10-29	0			2013-09-15	0
1999-10-30	0			2013-09-16	0
1999-10-31	0			2013-09-17	0
1999-11-01	0			2013-09-18	0
1999-11-02	0			2013-09-19	0
1999-11-03	0			2013-09-20	0
1999-11-04	0			2013-09-21	0
1999-11-05	0			2013-09-22	0
1999-11-06	0			2014-06-22	0
1999-11-07	0			2014-06-23	0
1999-11-08	0			2014-06-24	0
1999-11-09	0			2014-06-25	0
1999-11-10	0			2014-06-26	0
1999-11-11	0			2014-06-27	0
1999-11-12	0			2014-06-28	0
1999-11-13	0			2014-06-29	0
1999-11-14	0			2014-06-30	0
1999-11-15	0			2014-07-01	0
1999-11-16	0			2014-07-02	0
1999-11-17	0			2014-07-03	0
1999-11-18	0			2014-07-04	0
1999-11-19	0			2014-07-05	0
1999-11-20	0			2014-07-06	0
1999-11-21	0			2014-07-07	0
1999-11-22	0			2014-07-08	0
1999-11-23	0			2014-07-09	0
1999-11-24	0			2014-07-10	0
1999-11-25	0			2014-07-11	0
1999-11-26	0			2014-07-12	0
1999-11-27	0			2014-07-13	0
1999-11-28	0			2014-07-14	0
1999-11-29	0			2014-07-15	0
1999-11-30	0			2014-07-16	0
1999-12-01	0			2014-07-17	0
1999-12-02	0			2014-07-18	0
1999-12-03	0			2014-07-19	0
1999-12-04	0			2014-07-20	0
1999-12-05	0			2014-07-21	0
1999-12-06	0			2014-07-22	0
1999-12-07	0			2014-07-23	0
1999-12-08	0			2014-07-24	0
1999-12-09	0			2014-07-25	0
1999-12-10	0			2014-07-26	0
1999-12-11	0			2014-07-27	0
1999-12-12	0			2014-07-28	0
1999-12-13	0			2014-07-29	0
1999-12-14	0			2014-07-30	0
1999-12-15	3			2014-07-31	0
1999-12-16	9			2014-08-01	0
1999-12-17	11			2014-08-02	0
1999-12-18	0			2014-08-03	0
1999-12-19	0			2014-08-04	0
1999-12-20	0			2014-08-05	0
1999-12-21	14			2014-08-06	0
1999-12-22	0			2014-08-07	0
1999-12-23	0			2014-08-08	0
1999-12-24	0			2014-08-09	0
[truncated: 4,263 more rows]

## Sheet: marok
Wet Season				Dry Season
Date	Precipitation			Date	Precipitation
1971-09-23	0			1972-06-22	0
1971-09-24	0			1972-06-23	0
1971-09-25	0			1972-06-24	0
1971-09-26	0			1972-06-25	0
1971-09-27	0			1972-06-26	0
1971-09-28	0			1972-06-27	0
1971-09-29	0			1972-06-28	0
1971-09-30	0			1972-06-29	0
1971-10-01	0			1972-06-30	0
1971-10-02	0			1972-07-01	0
1971-10-03	0			1972-07-02	0
1971-10-04	0			1972-07-03	0
1971-10-05	0			1972-07-04	0
1971-10-06	0			1972-07-05	0
1971-10-07	0			1972-07-06	0
1971-10-08	0			1972-07-07	0
1971-10-09	0			1972-07-08	0
1971-10-10	0			1972-07-09	0
1971-10-11	0			1972-07-10	0
1971-10-12	0			1972-07-11	0
1971-10-13	0			1972-07-12	0
1971-10-14	0			1972-07-13	0
1971-10-15	0			1972-07-14	0
1971-10-16	0			1972-07-15	0
1971-10-17	0			1972-07-16	0
1971-10-18	0			1972-07-17	0
1971-10-19	0			1972-07-18	0
1971-10-20	0			1972-07-19	0
1971-10-21	0			1972-07-20	0
1971-10-22	0			1972-07-21	0
1971-10-23	0			1972-07-22	0
1971-10-24	0			1972-07-23	0
1971-10-25	0			1972-07-24	0
1971-10-26	0			1972-07-25	0
1971-10-27	0			1972-07-26	0
1971-10-28	0			1972-07-27	0
1971-10-29	0			1972-07-28	0
1971-10-30	0			1972-07-29	0
1971-10-31	0			1972-07-30	0
1971-11-01	0			1972-07-31	0
1971-11-02	0			1972-08-01	0
1971-11-03	0			1972-08-02	0
1971-11-04	0			1972-08-03	0
1971-11-05	0			1972-08-04	0
1971-11-06	0			1972-08-05	0
1971-11-07	0			1972-08-06	0
1971-11-08	0			1972-08-07	0
1971-11-09	0			1972-08-08	0
1971-11-10	0			1972-08-09	0
1971-11-11	0			1972-08-10	0
1971-11-12	0			1972-08-11	0
1971-11-13	0			1972-08-12	0
1971-11-14	0			1972-08-13	0
1971-11-15	0			1972-08-14	0
1971-11-16	0			1972-08-15	0
1971-11-17	0			1972-08-16	0
1971-11-18	0			1972-08-17	0
1971-11-19	0			1972-08-18	0
1971-11-20	0			1972-08-19	0
1971-11-21	0			1972-08-20	0
1971-11-22	0			1972-08-21	0
1971-11-23	0			1972-08-22	0
1971-11-24	0			1972-08-23	0
1971-11-25	0			1972-08-24	0
1971-11-26	0			1972-08-25	0
1971-11-27	0			1972-08-26	0
1971-11-28	15			1972-08-27	0
1971-11-29	0			1972-08-28	0
1971-11-30	0			1972-08-29	0
1971-12-01	0			1972-08-30	0
1971-12-02	0			1972-08-31	0
1971-12-03	0			1972-09-01	0
1971-12-04	0			1972-09-02	0
1971-12-05	28			1972-09-03	0
1971-12-06	0			1972-09-04	0
1971-12-07	32			1972-09-05	0
1971-12-08	0			1972-09-06	0
1971-12-09	0			1972-09-07	0
1971-12-10	0			1972-09-08	0
1971-12-11	0			1972-09-09	0
1971-12-12	0			1972-09-10	0
1971-12-13	0			1972-09-11	0
1971-12-14	1.5			1972-09-12	0
1971-12-15	0			1972-09-13	0
1971-12-16	5			1972-09-14	0
1971-12-17	0			1972-09-15	0
1971-12-18	0			1972-09-16	0
1971-12-19	0			1972-09-17	0
1971-12-20	0			1972-09-18	0
1971-12-21	0			1972-09-19	0
1971-12-22	32			1972-09-20	0
1971-12-23	7			1972-09-21	0
1971-12-24	0			1972-09-22	0
1971-12-25	0			1973-06-22	0
1971-12-26	0			1973-06-23	0
1971-12-27	0			1973-06-24	0
1971-12-28	0			1973-06-25	0
1971-12-29	0			1973-06-26	0
1971-12-30	0			1973-06-27	0
1971-12-31	10.2			1973-06-28	0
1972-01-01	9			1973-06-29	0
1972-01-02	7			1973-06-30	0
1972-01-03	0			1973-07-01	0
1972-01-04	0			1973-07-02	0
1972-01-05	0			1973-07-03	0
1972-01-06	6			1973-07-04	0
1972-01-07	0			1973-07-05	0
1972-01-08	0			1973-07-06	0
1972-01-09	0			1973-07-07	0
1972-01-10	0			1973-07-08	0
1972-01-11	0			1973-07-09	0
1972-01-12	0			1973-07-10	0
1972-01-13	8			1973-07-11	0
1972-01-14	0			1973-07-12	0
1972-01-15	0			1973-07-13	0
1972-01-16	0			1973-07-14	0
1972-01-17	0			1973-07-15	0
1972-01-18	6			1973-07-16	0
1972-01-19	0			1973-07-17	0
1972-01-20	0			1973-07-18	0
1972-01-21	0			1973-07-19	0
1972-01-22	0			1973-07-20	0
1972-01-23	2			1973-07-21	0
1972-01-24	0			1973-07-22	0
1972-01-25	0			1973-07-23	0
1972-01-26	0			1973-07-24	0
1972-01-27	0			1973-07-25	0
1972-01-28	0			1973-07-26	0
1972-01-29	0			1973-07-27	0
1972-01-30	0			1973-07-28	0
1972-01-31	4			1973-07-29	0
1972-02-01	0			1973-07-30	0
1972-02-02	14			1973-07-31	0
1972-02-03	0			1973-08-01	0
1972-02-04	0			1973-08-02	0
1972-02-05	0			1973-08-03	0
1972-02-06	0			1973-08-04	0
1972-02-07	0			1973-08-05	0
1972-02-08	35			1973-08-06	0
1972-02-09	0			1973-08-07	0
1972-02-10	0			1973-08-08	0
1972-02-11	0			1973-08-09	0
1972-02-12	0			1973-08-10	0
1972-02-13	0			1973-08-11	0
1972-02-14	0			1973-08-12	0
1972-02-15	0			1973-08-13	0
1972-02-16	0			1973-08-14	0
1972-02-17	0			1973-08-15	0
1972-02-18	0			1973-08-16	0
1972-02-19	8			1973-08-17	0
1972-02-20	0			1973-08-18	0
1972-02-21	0			1973-08-19	0
1972-02-22	12			1973-08-20	0
1972-02-23	0			1973-08-21	0
1972-02-24	15			1973-08-22	0
1972-02-25	0			1973-08-23	0
1972-02-26	0			1973-08-24	0
1972-02-27	0			1973-08-25	0
1972-02-28	0			1973-08-26	0
1972-02-29	0			1973-08-27	0
1972-03-01	0			1973-08-28	0
1972-03-02	0			1973-08-29	0
1972-03-03	0			1973-08-30	0
1972-03-04	0			1973-08-31	0
1972-03-05	0			1973-09-01	0
1972-03-06	0			1973-09-02	0
1972-03-07	0			1973-09-03	0
1972-03-08	0			1973-09-04	0
1972-03-09	0			1973-09-05	0
1972-03-10	0			1973-09-06	0
1972-03-11	13			1973-09-07	0
1972-03-12	0			1973-09-08	0
1972-03-13	0			1973-09-09	0
1972-03-14	7			1973-09-10	0
1972-03-15	0			1973-09-11	0
1972-03-16	12			1973-09-12	0
1972-03-17	13			1973-09-13	0
1972-03-18	8			1973-09-14	0
1972-03-19	9			1973-09-15	0
1972-03-20	0			1973-09-16	0
1972-03-21	18			1973-09-17	0
1972-03-22	4			1973-09-18	0
1972-03-23	4			1973-09-19	0
1972-03-24	0			1973-09-20	0
1972-03-25	0			1973-09-21	0
1972-03-26	0			1973-09-22	0
1972-03-27	16			1974-06-22	0
1972-03-28	22			1974-06-23	0
1972-03-29	12			1974-06-24	0
1972-03-30	0			1974-06-25	0
1972-03-31	0			1974-06-26	0
1972-04-01	0			1974-06-27	0
1972-04-02	0			1974-06-28	0
1972-04-03	0			1974-06-29	0
1972-04-04	0			1974-06-30	0
1972-04-05	0			1974-07-01	0
1972-04-06	0			1974-07-02	0
1972-04-07	0			1974-07-03	0
1972-04-08	0			1974-07-04	0
1972-04-09	0			1974-07-05	0
1972-04-10	0			1974-07-06	0
1972-04-11	0			1974-07-07	0
1972-04-12	0			1974-07-08	0
1972-04-13	13			1974-07-09	0
1972-04-14	14			1974-07-10	0
1972-04-15	0			1974-07-11	0
1972-04-16	0			1974-07-12	0
1972-04-17	0			1974-07-13	0
1972-04-18	0			1974-07-14	0
1972-04-19	0			1974-07-15	0
1972-04-20	0			1974-07-16	0
1972-04-21	0			1974-07-17	0
1972-04-22	0			1974-07-18	0
1972-04-23	0			1974-07-19	0
1972-04-24	0			1974-07-20	0
1972-04-25	0			1974-07-21	0
1972-04-26	4			1974-07-22	0
1972-04-27	0			1974-07-23	0
1972-04-28	12			1974-07-24	0
1972-04-29	0			1974-07-25	0
1972-04-30	8			1974-07-26	0
1972-05-01	0			1974-07-27	0
1972-05-02	0			1974-07-28	0
1972-05-03	0			1974-07-29	0
1972-05-04	0			1974-07-30	0
1972-05-05	0			1974-07-31	0
1972-05-06	7			1974-08-01	0
1972-05-07	9			1974-08-02	0
1972-05-08	0			1974-08-03	0
1972-05-09	0			1974-08-04	0
1972-05-10	9			1974-08-05	0
1972-05-11	0			1974-08-06	0
1972-05-12	8			1974-08-07	0
1972-05-13	11			1974-08-08	0
1972-05-14	0			1974-08-09	0
1972-05-15	0			1974-08-10	0
1972-05-16	0			1974-08-11	0
1972-05-17	0			1974-08-12	0
1972-05-18	0			1974-08-13	0
1972-05-19	0			1974-08-14	0
1972-05-20	0			1974-08-15	0
1972-05-21	0			1974-08-16	0
1972-05-22	0			1974-08-17	0
1972-05-23	0			1974-08-18	0
1972-05-24	0			1974-08-19	0
1972-05-25	0			1974-08-20	0
1972-05-26	0			1974-08-21	0
1972-05-27	0			1974-08-22	0
1972-05-28	0			1974-08-23	0
1972-05-29	47			1974-08-24	0
1972-05-30	0			1974-08-25	0
1972-05-31	0			1974-08-26	0
1972-06-01	0			1974-08-27	0
1972-06-02	9			1974-08-28	0
1972-06-03	0			1974-08-29	0
1972-06-04	12			1974-08-30	0
1972-06-05	0			1974-08-31	0
1972-06-06	0			1974-09-01	0
1972-06-07	0			1974-09-02	0
1972-06-08	0			1974-09-03	0
1972-06-09	0			1974-09-04	0
1972-06-10	0			1974-09-05	0
1972-06-11	0			1974-09-06	0
1972-06-12	0			1974-09-07	0
1972-06-13	0			1974-09-08	0
1972-06-14	0			1974-09-09	0
1972-06-15	0			1974-09-10	0
1972-06-16	0			1974-09-11	0
1972-06-17	0			1974-09-12	0
1972-06-18	0			1974-09-13	0
1972-06-19	0			1974-09-14	0
1972-06-20	0			1974-09-15	0
1972-06-21	0			1974-09-16	0
1972-09-23	0			1974-09-17	0
1972-09-24	0			1974-09-18	0
1972-09-25	0			1974-09-19	0
1972-09-26	0			1974-09-20	0
1972-09-27	0			1974-09-21	0
1972-09-28	0			1974-09-22	0
1972-09-29	0			1975-06-22	0
1972-09-30	0			1975-06-23	0
1972-10-01	0			1975-06-24	0
1972-10-02	0			1975-06-25	0
1972-10-03	0			1975-06-26	0
1972-10-04	0			1975-06-27	0
1972-10-05	0			1975-06-28	0
1972-10-06	0			1975-06-29	0
1972-10-07	0			1975-06-30	0
1972-10-08	0			1975-07-01	0
1972-10-09	0			1975-07-02	0
1972-10-10	0			1975-07-03	0
1972-10-11	0			1975-07-04	0
1972-10-12	0			1975-07-05	0
1972-10-13	0			1975-07-06	0
1972-10-14	0			1975-07-07	0
1972-10-15	0			1975-07-08	0
1972-10-16	0			1975-07-09	0
1972-10-17	0			1975-07-10	0
1972-10-18	0			1975-07-11	0
1972-10-19	0			1975-07-12	0
1972-10-20	0			1975-07-13	0
1972-10-21	0			1975-07-14	0
1972-10-22	0			1975-07-15	0
1972-10-23	0			1975-07-16	0
1972-10-24	0			1975-07-17	0
1972-10-25	0			1975-07-18	0
1972-10-26	0			1975-07-19	0
1972-10-27	0			1975-07-20	0
1972-10-28	0			1975-07-21	0
1972-10-29	0			1975-07-22	0
1972-10-30	14			1975-07-23	0
1972-10-31	30			1975-07-24	0
1972-11-01	0			1975-07-25	0
1972-11-02	0			1975-07-26	0
1972-11-03	0			1975-07-27	0
1972-11-04	0			1975-07-28	0
1972-11-05	0			1975-07-29	0
1972-11-06	0			1975-07-30	0
1972-11-07	11			1975-07-31	0
1972-11-08	0			1975-08-01	0
1972-11-09	0			1975-08-02	0
1972-11-10	0			1975-08-03	0
1972-11-11	0			1975-08-04	0
1972-11-12	0			1975-08-05	0
1972-11-13	0			1975-08-06	0
1972-11-14	0			1975-08-07	0
1972-11-15	0			1975-08-08	0
1972-11-16	0			1975-08-09	0
1972-11-17	0			1975-08-10	0
1972-11-18	0			1975-08-11	0
1972-11-19	0			1975-08-12	0
1972-11-20	0			1975-08-13	0
1972-11-21	0			1975-08-14	0
1972-11-22	0			1975-08-15	0
1972-11-23	0			1975-08-16	0
1972-11-24	0			1975-08-17	0
1972-11-25	0			1975-08-18	0
1972-11-26	0			1975-08-19	0
1972-11-27	0			1975-08-20	0
1972-11-28	0			1975-08-21	0
1972-11-29	0			1975-08-22	0
1972-11-30	0			1975-08-23	0
1972-12-01	0			1975-08-24	0
1972-12-02	23			1975-08-25	0
1972-12-03	6			1975-08-26	0
1972-12-04	0			1975-08-27	0
1972-12-05	0			1975-08-28	0
1972-12-06	0			1975-08-29	0
1972-12-07	0			1975-08-30	0
1972-12-08	0			1975-08-31	0
1972-12-09	0			1975-09-01	0
1972-12-10	0			1975-09-02	0
1972-12-11	13			1975-09-03	0
1972-12-12	0			1975-09-04	0
1972-12-13	0			1975-09-05	0
1972-12-14	0			1975-09-06	0
1972-12-15	0			1975-09-07	0
1972-12-16	0			1975-09-08	0
1972-12-17	0			1975-09-09	0
1972-12-18	0			1975-09-10	0
1972-12-19	0			1975-09-11	0
1972-12-20	0			1975-09-12	0
1972-12-21	0			1975-09-13	0
1972-12-22	0			1975-09-14	0
1972-12-23	0			1975-09-15	0
1972-12-24	2			1975-09-16	0
1972-12-25	4			1975-09-17	0
1972-12-26	0			1975-09-18	0
1972-12-27	0			1975-09-19	0
1972-12-28	0			1975-09-20	0
1972-12-29	0			1975-09-21	0
1972-12-30	0			1975-09-22	0
1972-12-31	0			1976-06-22	0
1973-01-01	0			1976-06-23	0
1973-01-02	0			1976-06-24	0
1973-01-03	0			1976-06-25	0
1973-01-04	4			1976-06-26	0
1973-01-05	1			1976-06-27	0
1973-01-06	0			1976-06-28	0
1973-01-07	0			1976-06-29	0
1973-01-08	0			1976-06-30	0
1973-01-09	0			1976-07-01	0
1973-01-10	0			1976-07-02	0
1973-01-11	0			1976-07-03	0
1973-01-12	0			1976-07-04	0
1973-01-13	0			1976-07-05	0
1973-01-14	23			1976-07-06	0
1973-01-15	0			1976-07-07	0
1973-01-16	20			1976-07-08	0
1973-01-17	14			1976-07-09	0
1973-01-18	0			1976-07-10	0
1973-01-19	2			1976-07-11	0
1973-01-20	0			1976-07-12	0
1973-01-21	0			1976-07-13	0
1973-01-22	0			1976-07-14	0
1973-01-23	16			1976-07-15	0
1973-01-24	18			1976-07-16	0
1973-01-25	10			1976-07-17	0
1973-01-26	32			1976-07-18	0
1973-01-27	0			1976-07-19	0
1973-01-28	23			1976-07-20	0
1973-01-29	0			1976-07-21	0
1973-01-30	0			1976-07-22	0
1973-01-31	8			1976-07-23	0
1973-02-01	0			1976-07-24	0
1973-02-02	0			1976-07-25	0
1973-02-03	0			1976-07-26	0
1973-02-04	0			1976-07-27	0
1973-02-05	0			1976-07-28	0
1973-02-06	5			1976-07-29	0
1973-02-07	0			1976-07-30	0
1973-02-08	0			1976-07-31	0
1973-02-09	0			1976-08-01	0
1973-02-10	9			1976-08-02	0
1973-02-11	8			1976-08-03	0
1973-02-12	20			1976-08-04	0
1973-02-13	0			1976-08-05	0
1973-02-14	0			1976-08-06	0
1973-02-15	8			1976-08-07	0
1973-02-16	0			1976-08-08	0
1973-02-17	0			1976-08-09	0
1973-02-18	7			1976-08-10	0
1973-02-19	0			1976-08-11	0
1973-02-20	0			1976-08-12	0
1973-02-21	0			1976-08-13	0
1973-02-22	0			1976-08-14	0
1973-02-23	0			1976-08-15	0
1973-02-24	0			1976-08-16	0
1973-02-25	0			1976-08-17	0
1973-02-26	0			1976-08-18	0
1973-02-27	17			1976-08-19	0
1973-02-28	0			1976-08-20	0
1973-03-01	0			1976-08-21	0
1973-03-02	19			1976-08-22	0
1973-03-03	22			1976-08-23	0
1973-03-04	0			1976-08-24	0
1973-03-05	0			1976-08-25	0
1973-03-06	0			1976-08-26	0
1973-03-07	0			1976-08-27	0
1973-03-08	0			1976-08-28	0
1973-03-09	8			1976-08-29	0
1973-03-10	0			1976-08-30	0
1973-03-11	0			1976-08-31	0
1973-03-12	0			1976-09-01	0
1973-03-13	0			1976-09-02	0
1973-03-14	0			1976-09-03	0
1973-03-15	0			1976-09-04	0
1973-03-16	0			1976-09-05	0
1973-03-17	0			1976-09-06	0
1973-03-18	16			1976-09-07	0
1973-03-19	14			1976-09-08	0
1973-03-20	0			1976-09-09	0
1973-03-21	0			1976-09-10	0
1973-03-22	0			1976-09-11	0
1973-03-23	0			1976-09-12	0
1973-03-24	0			1976-09-13	0
1973-03-25	8			1976-09-14	0
1973-03-26	0			1976-09-15	0
1973-03-27	0			1976-09-16	0
1973-03-28	18			1976-09-17	0
1973-03-29	0			1976-09-18	0
1973-03-30	0			1976-09-19	0
1973-03-31	0			1976-09-20	0
1973-04-01	0			1976-09-21	0
1973-04-02	0			1976-09-22	0
1973-04-03	0			1977-06-22	0
1973-04-04	0			1977-06-23	0
1973-04-05	0			1977-06-24	0
1973-04-06	0			1977-06-25	0
1973-04-07	0			1977-06-26	0
1973-04-08	0			1977-06-27	0
1973-04-09	0			1977-06-28	0
1973-04-10	2			1977-06-29	0
1973-04-11	0			1977-06-30	0
1973-04-12	3			1977-07-01	0
1973-04-13	0			1977-07-02	0
1973-04-14	0			1977-07-03	0
1973-04-15	0			1977-07-04	0
1973-04-16	7			1977-07-05	0
1973-04-17	0			1977-07-06	0
1973-04-18	9			1977-07-07	0
1973-04-19	0			1977-07-08	0
1973-04-20	0			1977-07-09	0
1973-04-21	0			1977-07-10	0
1973-04-22	0			1977-07-11	0
1973-04-23	32			1977-07-12	0
1973-04-24	12			1977-07-13	0
1973-04-25	0			1977-07-14	0
1973-04-26	0			1977-07-15	0
1973-04-27	0			1977-07-16	0
1973-04-28	0			1977-07-17	0
1973-04-29	0			1977-07-18	0
1973-04-30	0			1977-07-19	0
1973-05-01	0			1977-07-20	0
1973-05-02	0			1977-07-21	0
1973-05-03	0			1977-07-22	0
1973-05-04	0			1977-07-23	0
1973-05-05	0			1977-07-24	0
1973-05-06	0			1977-07-25	0
1973-05-07	0			1977-07-26	0
1973-05-08	0			1977-07-27	0
1973-05-09	0			1977-07-28	0
1973-05-10	0			1977-07-29	0
1973-05-11	0			1977-07-30	0
1973-05-12	0			1977-07-31	0
1973-05-13	0			1977-08-01	0
1973-05-14	0			1977-08-02	0
1973-05-15	0			1977-08-03	0
1973-05-16	0			1977-08-04	0
1973-05-17	0			1977-08-05	0
1973-05-18	0			1977-08-06	0
1973-05-19	0			1977-08-07	0
1973-05-20	0			1977-08-08	0
1973-05-21	0			1977-08-09	0
1973-05-22	0			1977-08-10	0
1973-05-23	0			1977-08-11	0
1973-05-24	0			1977-08-12	0
1973-05-25	0			1977-08-13	0
1973-05-26	0			1977-08-14	0
1973-05-27	0			1977-08-15	0
1973-05-28	0			1977-08-16	0
1973-05-29	0			1977-08-17	0
1973-05-30	0			1977-08-18	0
1973-05-31	0			1977-08-19	0
1973-06-01	0			1977-08-20	0
1973-06-02	12			1977-08-21	0
1973-06-03	0			1977-08-22	0
1973-06-04	0			1977-08-23	0
1973-06-05	0			1977-08-24	0
1973-06-06	0			1977-08-25	0
1973-06-07	0			1977-08-26	0
1973-06-08	0			1977-08-27	0
1973-06-09	0			1977-08-28	0
1973-06-10	0			1977-08-29	0
1973-06-11	0			1977-08-30	0
1973-06-12	0			1977-08-31	0
1973-06-13	0			1977-09-01	0
1973-06-14	0			1977-09-02	0
1973-06-15	0			1977-09-03	0
1973-06-16	0			1977-09-04	0
1973-06-17	0			1977-09-05	0
1973-06-18	0			1977-09-06	0
1973-06-19	0			1977-09-07	0
1973-06-20	0			1977-09-08	0
1973-09-23	0			1977-09-09	0
1973-09-24	0			1977-09-10	0
1973-09-25	0			1977-09-11	0
1973-09-26	0			1977-09-12	0
1973-09-27	0			1977-09-13	0
1973-09-28	0			1977-09-14	0
1973-09-29	0			1977-09-15	0
1973-09-30	0			1977-09-16	0
1973-10-01	0			1977-09-17	0
1973-10-02	0			1977-09-18	0
1973-10-03	0			1977-09-19	0
1973-10-04	0			1977-09-20	0
1973-10-05	0			1977-09-21	0
1973-10-06	0			1977-09-22	0
1973-10-07	0			1978-06-22	0
1973-10-08	0			1978-06-23	0
1973-10-09	0			1978-06-24	0
1973-10-10	0			1978-06-25	0
1973-10-11	0			1978-06-26	0
1973-10-12	0			1978-06-27	0
1973-10-13	0			1978-06-28	0
1973-10-14	0			1978-06-29	0
1973-10-15	4			1978-06-30	0
1973-10-16	0			1978-07-01	0
1973-10-17	0			1978-07-02	0
1973-10-18	0			1978-07-03	0
1973-10-19	0			1978-07-04	0
1973-10-20	0			1978-07-05	0
1973-10-21	0			1978-07-06	0
1973-10-22	0			1978-07-07	0
1973-10-23	0			1978-07-08	0
1973-10-24	0			1978-07-09	0
1973-10-25	0			1978-07-10	0
1973-10-26	0			1978-07-11	0
1973-10-27	0			1978-07-12	0
1973-10-28	0			1978-07-13	0
1973-10-29	0			1978-07-14	0
1973-10-30	0			1978-07-15	0
1973-10-31	0			1978-07-16	0
1973-11-01	0			1978-07-17	0
1973-11-02	0			1978-07-18	0
1973-11-03	0			1978-07-19	0
1973-11-04	0			1978-07-20	0
1973-11-05	0			1978-07-21	0
1973-11-06	0			1978-07-22	0
1973-11-07	0			1978-07-23	0
1973-11-08	0			1978-07-24	0
1973-11-09	0			1978-07-25	0
1973-11-10	0			1978-07-26	0
1973-11-11	0			1978-07-27	0
1973-11-12	0			1978-07-28	0
1973-11-13	0			1978-07-29	0
1973-11-14	0			1978-07-30	0
1973-11-15	0			1978-07-31	0
1973-11-16	0			1978-08-01	0
1973-11-17	0			1978-08-02	0
1973-11-18	0			1978-08-03	0
1973-11-19	0			1978-08-04	0
1973-11-20	0			1978-08-05	0
1973-11-21	11			1978-08-06	0
1973-11-22	6			1978-08-07	0
1973-11-23	0			1978-08-08	0
1973-11-24	0			1978-08-09	0
1973-11-25	0			1978-08-10	0
1973-11-26	0			1978-08-11	0
1973-11-27	0			1978-08-12	0
1973-11-28	0			1978-08-13	0
1973-11-29	0			1978-08-14	0
1973-11-30	0			1978-08-15	0
1973-12-01	0			1978-08-16	0
1973-12-02	0			1978-08-17	0
1973-12-03	0			1978-08-18	0
1973-12-04	0			1978-08-19	0
1973-12-05	12			1978-08-20	0
1973-12-06	25			1978-08-21	0
1973-12-07	0			1978-08-22	0
1973-12-08	0			1978-08-23	0
1973-12-09	0			1978-08-24	0
1973-12-10	0			1978-08-25	0
1973-12-11	0			1978-08-26	0
1973-12-12	26			1978-08-27	0
1973-12-13	25			1978-08-28	0
1973-12-14	0			1978-08-29	0
1973-12-15	0			1978-08-30	0
1973-12-16	0			1978-08-31	0
1973-12-17	10			1978-09-01	0
1973-12-18	0			1978-09-02	0
1973-12-19	0			1978-09-03	0
1973-12-20	0			1978-09-04	0
1973-12-21	0			1978-09-05	0
1973-12-22	0			1978-09-06	0
1973-12-23	0			1978-09-07	0
1973-12-24	0			1978-09-08	0
1973-12-25	0			1978-09-09	0
1973-12-26	0			1978-09-10	0
1973-12-27	0			1978-09-11	0
1973-12-28	5			1978-09-12	0
1973-12-29	0			1978-09-13	0
1973-12-30	0			1978-09-14	0
1973-12-31	0			1978-09-15	0
1974-01-01	0			1978-09-16	0
1974-01-02	4			1978-09-17	0
1974-01-03	0			1978-09-18	0
1974-01-04	0			1978-09-19	0
1974-01-05	0			1978-09-20	0
1974-01-06	0			1978-09-21	0
1974-01-07	0			1978-09-22	0
1974-01-08	0			1979-06-22	0
1974-01-09	3			1979-06-23	0
1974-01-10	0			1979-06-24	0
1974-01-11	0			1979-06-25	0
1974-01-12	16			1979-06-26	0
1974-01-13	6			1979-06-27	0
1974-01-14	0			1979-06-28	0
1974-01-15	0			1979-06-29	0
1974-01-16	0			1979-06-30	0
1974-01-17	0			1979-07-01	0
1974-01-18	0			1979-07-02	0
1974-01-19	0			1979-07-03	0
1974-01-20	0			1979-07-04	0
1974-01-21	4			1979-07-05	0
1974-01-22	3			1979-07-06	0
1974-01-23	0			1979-07-07	0
1974-01-24	0			1979-07-08	0
1974-01-25	21			1979-07-09	0
1974-01-26	22			1979-07-10	0
1974-01-27	16			1979-07-11	0
1974-01-28	0			1979-07-12	0
1974-01-29	14			1979-07-13	0
1974-01-30	7			1979-07-14	0
1974-01-31	0			1979-07-15	0
1974-02-01	0			1979-07-16	0
1974-02-02	0			1979-07-17	0
1974-02-03	0			1979-07-18	0
1974-02-04	0			1979-07-19	0
1974-02-05	0			1979-07-20	0
1974-02-06	0			1979-07-21	0
1974-02-07	0			1979-07-22	0
1974-02-08	16			1979-07-23	0
1974-02-09	0			1979-07-24	0
1974-02-10	0			1979-07-25	0
1974-02-11	3			1979-07-26	0
1974-02-12	6			1979-07-27	0
1974-02-13	0			1979-07-28	0
1974-02-14	4			1979-07-29	0
1974-02-15	0			1979-07-30	0
1974-02-16	0			1979-07-31	0
1974-02-17	0			1979-08-01	0
1974-02-18	4			1979-08-02	0
1974-02-19	3			1979-08-03	0
1974-02-20	0			1979-08-04	0
1974-02-21	0			1979-08-05	0
1974-02-22	0			1979-08-06	0
1974-02-23	0			1979-08-07	0
1974-02-24	0			1979-08-08	0
1974-02-25	18			1979-08-09	0
1974-02-26	15			1979-08-10	0
1974-02-27	13			1979-08-11	0
1974-02-28	0			1979-08-12	0
1974-03-01	0			1979-08-13	0
1974-03-02	0			1979-08-14	0
1974-03-03	0			1979-08-15	0
1974-03-04	0			1979-08-16	0
1974-03-05	0			1979-08-17	0
1974-03-06	19			1979-08-18	0
1974-03-07	0			1979-08-19	0
1974-03-08	0			1979-08-20	0
1974-03-09	0			1979-08-21	0
1974-03-10	0			1979-08-22	0
1974-03-11	28			1979-08-23	0
1974-03-12	0			1979-08-24	0
1974-03-13	0			1979-08-25	0
1974-03-14	0			1979-08-26	0
1974-03-15	0			1979-08-27	0
1974-03-16	0			1979-08-28	0
1974-03-17	0			1979-08-29	0
1974-03-18	5			1979-08-30	0
1974-03-19	0			1979-08-31	0
1974-03-20	0			1979-09-01	0
1974-03-21	0			1979-09-02	0
1974-03-22	4			1979-09-03	0
1974-03-23	10			1979-09-04	0
1974-03-24	0			1979-09-05	0
1974-03-25	0			1979-09-06	0
1974-03-26	0			1979-09-07	0
1974-03-27	0			1979-09-08	0
1974-03-28	15			1979-09-09	0
1974-03-29	0			1979-09-10	0
1974-03-30	0			1979-09-11	0
1974-03-31	0			1979-09-12	0
1974-04-01	0			1979-09-13	0
1974-04-02	12			1979-09-14	0
1974-04-03	8			1979-09-15	0
1974-04-04	0			1979-09-16	0
1974-04-05	0			1979-09-17	0
1974-04-06	0			1979-09-18	0
1974-04-07	0			1979-09-19	0
1974-04-08	0			1979-09-20	0
1974-04-09	0			1979-09-21	0
1974-04-10	8			1979-09-22	0
1974-04-11	0			1980-06-22	0
1974-04-12	0			1980-06-23	0
1974-04-13	0			1980-06-24	0
1974-04-14	0			1980-06-25	0
1974-04-15	0			1980-06-26	0
1974-04-16	0			1980-06-27	0
1974-04-17	0			1980-06-28	0
1974-04-18	0			1980-06-29	0
1974-04-19	0			1980-06-30	0
1974-04-20	0			1980-07-01	0
1974-04-21	0			1980-07-02	0
1974-04-22	0			1980-07-03	0
1974-04-23	0			1980-07-04	0
1974-04-24	0			1980-07-05	0
1974-04-25	0			1980-07-06	0
1974-04-26	0			1980-07-07	0
1974-04-27	13			1980-07-08	0
1974-04-28	18			1980-07-09	0
1974-04-29	17			1980-07-10	0
1974-04-30	0			1980-07-11	0
1974-05-01	0			1980-07-12	0
1974-05-02	0			1980-07-13	0
1974-05-03	0			1980-07-14	0
1974-05-04	0			1980-07-15	0
1974-05-05	15			1980-07-16	0
1974-05-06	0			1980-07-17	0
1974-05-07	1			1980-07-18	0
1974-05-08	19			1980-07-19	0
1974-05-09	0			1980-07-20	0
1974-05-10	0			1980-07-21	0
1974-05-11	0			1980-07-22	0
1974-05-12	0			1980-07-23	0
1974-05-13	0			1980-07-24	0
1974-05-14	19			1980-07-25	0
1974-05-15	12			1980-07-26	0
1974-05-16	0			1980-07-27	0
1974-05-17	5			1980-07-28	0
1974-05-18	0			1980-07-29	0
1974-05-19	0			1980-07-30	0
1974-05-20	0			1980-07-31	0
1974-05-21	15			1980-08-01	0
1974-05-22	38			1980-08-02	0
1974-05-23	9			1980-08-03	0
1974-05-24	0			1980-08-04	0
1974-05-25	0			1980-08-05	0
1974-05-26	0			1980-08-06	0
1974-05-27	0			1980-08-07	0
1974-05-28	0			1980-08-08	0
1974-05-29	0			1980-08-09	0
1974-05-30	0			1980-08-10	0
1974-05-31	0			1980-08-11	0
1974-06-01	0			1980-08-12	0
1974-06-02	0			1980-08-13	0
1974-06-03	0			1980-08-14	0
1974-06-04	0			1980-08-15	0
1974-06-05	0			1980-08-16	0
1974-06-06	0			1980-08-17	0
1974-06-07	0			1980-08-18	0
1974-06-08	0			1980-08-19	0
1974-06-09	0			1980-08-20	0
1974-06-10	0			1980-08-21	0
1974-06-11	0			1980-08-22	0
1974-06-12	0			1980-08-23	0
1974-06-13	0			1980-08-24	0
1974-06-14	0			1980-08-25	0
1974-06-15	0			1980-08-26	0
1974-06-16	0			1980-08-27	0
1974-06-17	0			1980-08-28	0
1974-06-18	0			1980-08-29	0
1974-06-19	0			1980-08-30	0
1974-06-20	0			1980-08-31	0
1974-06-21	0			1980-09-01	0
1974-09-23	0			1980-09-02	0
1974-09-24	0			1980-09-03	0
1974-09-25	0			1980-09-04	0
1974-09-26	0			1980-09-05	0
1974-09-27	0			1980-09-06	0
1974-09-28	0			1980-09-07	0
1974-09-29	0			1980-09-08	0
1974-09-30	0			1980-09-09	0
1974-10-01	0			1980-09-10	0
1974-10-02	0			1980-09-11	0
1974-10-03	0			1980-09-12	0
1974-10-04	0			1980-09-13	0
1974-10-05	0			1980-09-14	0
1974-10-06	0			1980-09-15	0
1974-10-07	0			1980-09-16	0
1974-10-08	0			1980-09-17	0
1974-10-09	0			1980-09-18	0
1974-10-10	0			1980-09-19	0
1974-10-11	0			1980-09-20	0
1974-10-12	0			1980-09-21	0
1974-10-13	0			1980-09-22	0
1974-10-14	0			1981-06-22	0
1974-10-15	0			1981-06-23	0
1974-10-16	0			1981-06-24	0
1974-10-17	0			1981-06-25	0
1974-10-18	0			1981-06-26	0
1974-10-19	0			1981-06-27	0
1974-10-20	0			1981-06-28	0
1974-10-21	0			1981-06-29	0
1974-10-22	0			1981-06-30	0
1974-10-23	0			1981-07-01	0
1974-10-24	0			1981-07-02	0
1974-10-25	0			1981-07-03	0
1974-10-26	0			1981-07-04	0
1974-10-27	0			1981-07-05	0
1974-10-28	0			1981-07-06	0
1974-10-29	0			1981-07-07	0
1974-10-30	0			1981-07-08	0
1974-10-31	0			1981-07-09	0
1974-11-01	0			1981-07-10	0
1974-11-02	0			1981-07-11	0
1974-11-03	0			1981-07-12	0
1974-11-04	0			1981-07-13	0
1974-11-05	0			1981-07-14	0
1974-11-06	0			1981-07-15	0
1974-11-07	0			1981-07-16	0
1974-11-08	0			1981-07-17	0
1974-11-09	0			1981-07-18	0
1974-11-10	0			1981-07-19	0
1974-11-11	0			1981-07-20	0
1974-11-12	0			1981-07-21	0
1974-11-13	0			1981-07-22	0
1974-11-14	0			1981-07-23	0
1974-11-15	0			1981-07-24	0
1974-11-16	0			1981-07-25	0
1974-11-17	0			1981-07-26	0
1974-11-18	0			1981-07-27	0
1974-11-19	0			1981-07-28	0
1974-11-20	0			1981-07-29	0
1974-11-21	0			1981-07-30	0
1974-11-22	0			1981-07-31	0
1974-11-23	0			1981-08-01	0
1974-11-24	0			1981-08-02	0
1974-11-25	0			1981-08-03	0
1974-11-26	0			1981-08-04	0
1974-11-27	0			1981-08-05	0
1974-11-28	0			1981-08-06	0
1974-11-29	0			1981-08-07	0
1974-11-30	12			1981-08-08	0
1974-12-01	14			1981-08-09	0
1974-12-02	9			1981-08-10	0
1974-12-03	6			1981-08-11	0
1974-12-04	0			1981-08-12	0
1974-12-05	0			1981-08-13	0
1974-12-06	0			1981-08-14	0
1974-12-07	0			1981-08-15	0
1974-12-08	0			1981-08-16	0
1974-12-09	0			1981-08-17	0
1974-12-10	0			1981-08-18	0
1974-12-11	0			1981-08-19	0
1974-12-12	0			1981-08-20	0
1974-12-13	0			1981-08-21	0
1974-12-14	0			1981-08-22	0
1974-12-15	0			1981-08-23	0
1974-12-16	0			1981-08-24	0
1974-12-17	0			1981-08-25	0
1974-12-18	0			1981-08-26	0
1974-12-19	10			1981-08-27	0
1974-12-20	12			1981-08-28	0
1974-12-21	0			1981-08-29	0
1974-12-22	0			1981-08-30	0
1974-12-23	0			1981-08-31	0
1974-12-24	0			1981-09-01	0
1974-12-25	0			1981-09-02	0
1974-12-26	0			1981-09-03	0
1974-12-27	0			1981-09-04	0
1974-12-28	0			1981-09-05	0
1974-12-29	0			1981-09-06	0
1974-12-30	8			1981-09-07	0
1974-12-31	0			1981-09-08	0
1975-01-01	0			1981-09-09	0
1975-01-02	0			1981-09-10	0
1975-01-03	0			1981-09-11	0
1975-01-04	0			1981-09-12	0
1975-01-05	0			1981-09-13	0
1975-01-06	0			1981-09-14	0
1975-01-07	0			1981-09-15	0
1975-01-08	0			1981-09-16	0
1975-01-09	0			1981-09-17	0
1975-01-10	12			1981-09-18	0
1975-01-11	0			1981-09-19	0
1975-01-12	0			1981-09-20	0
1975-01-13	0			1981-09-21	0
1975-01-14	0			1981-09-22	0
1975-01-15	0			1982-06-22	0
1975-01-16	0			1982-06-23	0
1975-01-17	0			1982-06-24	0
1975-01-18	0			1982-06-25	0
1975-01-19	0			1982-06-26	0
1975-01-20	0			1982-06-27	0
1975-01-21	26			1982-06-28	0
1975-01-22	19			1982-06-29	0
1975-01-23	12			1982-06-30	0
1975-01-24	0			1982-07-01	0
1975-01-25	0			1982-07-02	0
1975-01-26	0			1982-07-03	0
1975-01-27	0			1982-07-04	0
1975-01-28	0			1982-07-05	0
1975-01-29	0			1982-07-06	0
1975-01-30	0			1982-07-07	0
1975-01-31	0			1982-07-08	0
1975-02-01	0			1982-07-09	0
1975-02-02	0			1982-07-10	0
1975-02-03	0			1982-07-11	0
1975-02-04	0			1982-07-12	0
1975-02-05	0			1982-07-13	0
1975-02-06	0			1982-07-14	0
1975-02-07	17			1982-07-15	0
1975-02-08	0			1982-07-16	0
1975-02-09	0			1982-07-17	0
1975-02-10	0			1982-07-18	0
1975-02-11	0			1982-07-19	0
1975-02-12	5			1982-07-20	0
1975-02-13	0			1982-07-21	0
1975-02-14	0			1982-07-22	0
1975-02-15	0			1982-07-23	0
1975-02-16	12			1982-07-24	0
1975-02-17	8			1982-07-25	0
1975-02-18	12			1982-07-26	0
1975-02-19	9			1982-07-27	0
1975-02-20	0			1982-07-28	0
1975-02-21	0			1982-07-29	0
1975-02-22	0			1982-07-30	0
1975-02-23	0			1982-07-31	0
1975-02-24	0			1982-08-01	0
1975-02-25	3			1982-08-02	0
1975-02-26	0			1982-08-03	0
1975-02-27	0			1982-08-04	0
1975-02-28	0			1982-08-05	0
1975-03-01	0			1982-08-06	0
1975-03-02	9			1982-08-07	0
1975-03-03	4			1982-08-08	0
1975-03-04	10			1982-08-09	0
1975-03-05	7			1982-08-10	0
1975-03-06	0			1982-08-11	0
1975-03-07	0			1982-08-12	0
1975-03-08	0			1982-08-13	0
1975-03-09	0			1982-08-14	0
1975-03-10	4			1982-08-15	0
1975-03-11	14			1982-08-16	0
1975-03-12	0			1982-08-17	0
1975-03-13	0			1982-08-18	0
1975-03-14	8			1982-08-19	0
1975-03-15	0			1982-08-20	0
1975-03-16	0			1982-08-21	0
1975-03-17	0			1982-08-22	0
1975-03-18	5			1982-08-23	0
1975-03-19	7			1982-08-24	0
1975-03-20	0			1982-08-25	0
1975-03-21	0			1982-08-26	0
1975-03-22	0			1982-08-27	0
1975-03-23	0			1982-08-28	0
1975-03-24	0			1982-08-29	0
1975-03-25	0			1982-08-30	0
1975-03-26	0			1982-08-31	0
1975-03-27	0			1982-09-01	0
1975-03-28	0			1982-09-02	0
1975-03-29	0			1982-09-03	0
1975-03-30	0			1982-09-04	0
1975-03-31	0			1982-09-05	0
1975-04-01	0			1982-09-06	0
1975-04-02	0			1982-09-07	0
1975-04-03	0			1982-09-08	0
1975-04-04	0			1982-09-09	0
1975-04-05	0			1982-09-10	0
1975-04-06	0			1982-09-11	0
1975-04-07	11			1982-09-12	0
1975-04-08	0			1982-09-13	0
1975-04-09	0			1982-09-14	0
1975-04-10	0			1982-09-15	0
1975-04-11	0			1982-09-16	0
1975-04-12	2			1982-09-17	0
1975-04-13	0			1982-09-18	0
1975-04-14	0			1982-09-19	0
1975-04-15	0			1982-09-20	0
1975-04-16	5			1982-09-21	0
1975-04-17	0			1982-09-22	0
1975-04-18	0			1983-06-22	0
1975-04-19	0			1983-06-23	0
1975-04-20	0			1983-06-24	0
1975-04-21	14			1983-06-25	0
1975-04-22	16			1983-06-26	0
1975-04-23	0			1983-06-27	0
1975-04-24	0			1983-06-28	0
1975-04-25	0			1983-06-29	0
1975-04-26	18			1983-06-30	0
1975-04-27	0			1983-07-01	0
1975-04-28	0			1983-07-02	0
1975-04-29	0			1983-07-03	0
1975-04-30	0			1983-07-04	0
1975-05-01	0			1983-07-05	0
1975-05-02	0			1983-07-06	0
1975-05-03	0			1983-07-07	0
1975-05-04	6			1983-07-08	0
1975-05-05	0			1983-07-09	0
1975-05-06	0			1983-07-10	0
1975-05-07	0			1983-07-11	0
1975-05-08	4			1983-07-12	0
1975-05-09	5			1983-07-13	0
1975-05-10	0			1983-07-14	0
1975-05-11	8			1983-07-15	0
1975-05-12	0			1983-07-16	0
1975-05-13	0			1983-07-17	0
1975-05-14	2			1983-07-18	0
1975-05-15	0			1983-07-19	0
1975-05-16	0			1983-07-20	0
1975-05-17	2			1983-07-21	0
1975-05-18	4			1983-07-22	0
1975-05-19	0			1983-07-23	0
1975-05-20	0			1983-07-24	0
1975-05-21	26			1983-07-25	0
1975-05-22	0			1983-07-26	0
1975-05-23	0			1983-07-27	0
1975-05-24	0			1983-07-28	0
1975-05-25	0			1983-07-29	0
1975-05-26	0			1983-07-30	0
1975-05-27	0			1983-07-31	0
1975-05-28	14			1983-08-01	0
1975-05-29	0			1983-08-02	0
1975-05-30	0			1983-08-03	0
1975-05-31	0			1983-08-04	0
1975-06-01	12			1983-08-05	0
1975-06-02	2			1983-08-06	0
1975-06-03	0			1983-08-07	0
1975-06-04	0			1983-08-08	0
1975-06-05	0			1983-08-09	0
1975-06-06	0			1983-08-10	0
1975-06-07	0			1983-08-11	0
1975-06-08	0			1983-08-12	0
1975-06-09	0			1983-08-13	0
1975-06-10	0.5			1983-08-14	0
1975-06-11	1			1983-08-15	0
1975-06-12	0			1983-08-16	0
1975-06-13	0			1983-08-17	0
1975-06-14	0			1983-08-18	0
1975-06-15	0			1983-08-19	0
1975-06-16	0			1983-08-20	0
1975-06-17	0			1983-08-21	0
1975-06-18	0			1983-08-22	0
1975-06-19	0			1983-08-23	0
1975-06-20	0			1983-08-24	0
1975-06-21	0			1983-08-25	0
1975-09-23	0			1983-08-26	0
1975-09-24	0			1983-08-27	0
1975-09-25	0			1983-08-28	0
1975-09-26	0			1983-08-29	0
1975-09-27	0			1983-08-30	0
1975-09-28	0			1983-08-31	0
1975-09-29	0			1983-09-01	0
1975-09-30	0			1983-09-02	0
1975-10-01	18			1983-09-03	0
1975-10-02	43			1983-09-04	0
1975-10-03	26			1983-09-05	0
1975-10-04	6			1983-09-06	0
1975-10-05	0			1983-09-07	0
1975-10-06	4			1983-09-08	0
1975-10-07	0			1983-09-09	0
1975-10-08	0			1983-09-10	0
1975-10-09	0			1983-09-11	0
1975-10-10	0			1983-09-12	0
1975-10-11	0			1983-09-13	0
1975-10-12	0			1983-09-14	0
1975-10-13	0			1983-09-15	0
1975-10-14	0			1983-09-16	0
1975-10-15	0			1983-09-17	0
1975-10-16	0			1983-09-18	0
1975-10-17	0			1983-09-19	0
1975-10-18	0			1983-09-20	0
1975-10-19	0			1983-09-21	0
1975-10-20	0			1983-09-22	0
1975-10-21	0			1984-06-22	0
1975-10-22	0			1984-06-23	0
1975-10-23	0			1984-06-24	0
1975-10-24	0			1984-06-25	0
1975-10-25	0			1984-06-26	0
1975-10-26	0			1984-06-27	0
1975-10-27	0			1984-06-28	0
1975-10-28	0			1984-06-29	0
1975-10-29	0			1984-06-30	0
1975-10-30	0			1984-07-01	0
1975-10-31	0			1984-07-02	0
1975-11-01	0			1984-07-03	0
1975-11-02	0			1984-07-04	0
1975-11-03	0			1984-07-05	0
1975-11-04	0			1984-07-06	0
1975-11-05	0			1984-07-07	0
1975-11-06	0			1984-07-08	0
1975-11-07	0			1984-07-09	0
1975-11-08	0			1984-07-10	0
1975-11-09	0			1984-07-11	0
1975-11-10	0			1984-07-12	0
1975-11-11	0			1984-07-13	0
1975-11-12	0			1984-07-14	0
1975-11-13	0			1984-07-15	0
1975-11-14	0			1984-07-16	0
1975-11-15	0			1984-07-17	0
1975-11-16	0			1984-07-18	0
1975-11-17	0			1984-07-19	0
1975-11-18	0			1984-07-20	0
1975-11-19	10			1984-07-21	0
1975-11-20	0			1984-07-22	0
1975-11-21	0			1984-07-23	0
1975-11-22	0			1984-07-24	0
1975-11-23	0			1984-07-25	0
1975-11-24	0			1984-07-26	0
1975-11-25	0			1984-07-27	0
1975-11-26	0			1984-07-28	0
1975-11-27	0			1984-07-29	0
1975-11-28	0			1984-07-30	0
1975-11-29	0			1984-07-31	0
1975-11-30	0			1984-08-01	0
1975-12-01	0			1984-08-02	0
1975-12-02	0			1984-08-03	0
1975-12-03	0			1984-08-04	0
1975-12-04	0			1984-08-05	0
1975-12-05	0			1984-08-06	0
1975-12-06	0			1984-08-07	0
1975-12-07	0			1984-08-08	0
1975-12-08	0			1984-08-09	0
1975-12-09	0			1984-08-10	0
1975-12-10	0			1984-08-11	0
1975-12-11	0			1984-08-12	0
1975-12-12	0			1984-08-13	0
1975-12-13	0			1984-08-14	0
1975-12-14	0			1984-08-15	0
1975-12-15	4			1984-08-16	0
1975-12-16	0			1984-08-17	0
1975-12-17	3			1984-08-18	0
1975-12-18	0			1984-08-19	0
1975-12-19	0			1984-08-20	0
1975-12-20	0			1984-08-21	0
1975-12-21	10			1984-08-22	0
1975-12-22	0			1984-08-23	0
1975-12-23	0			1984-08-24	0
1975-12-24	0			1984-08-25	0
1975-12-25	0			1984-08-26	0
1975-12-26	0			1984-08-27	0
1975-12-27	0			1984-08-28	0
1975-12-28	0			1984-08-29	0
1975-12-29	0			1984-08-30	0
1975-12-30	0			1984-08-31	0
1975-12-31	0			1984-09-01	0
1976-01-01	2			1984-09-02	0
1976-01-02	4			1984-09-03	0
1976-01-03	0			1984-09-04	0
1976-01-04	3			1984-09-05	0
1976-01-05	0			1984-09-06	0
1976-01-06	0			1984-09-07	0
1976-01-07	0			1984-09-08	0
1976-01-08	0			1984-09-09	0
1976-01-09	11			1984-09-10	0
1976-01-10	52			1984-09-11	0
1976-01-11	16			1984-09-12	0
1976-01-12	0			1984-09-13	0
1976-01-13	10			1984-09-14	0
1976-01-14	0			1984-09-15	0
1976-01-15	9			1984-09-16	0
1976-01-16	0			1984-09-17	0
1976-01-17	0			1984-09-18	0
1976-01-18	9			1984-09-19	0
1976-01-19	0			1984-09-20	0
1976-01-20	0			1984-09-21	0
1976-01-21	0			1984-09-22	0
1976-01-22	8			1985-06-22	0
1976-01-23	0			1985-06-23	0
1976-01-24	0			1985-06-24	0
1976-01-25	18			1985-06-25	0
1976-01-26	0			1985-06-26	0
1976-01-27	8			1985-06-27	0
1976-01-28	1			1985-06-28	0
1976-01-29	0			1985-06-29	0
1976-01-30	0			1985-06-30	0
1976-01-31	0			1985-07-01	0
1976-02-01	0			1985-07-02	0
1976-02-02	15			1985-07-03	0
1976-02-03	0			1985-07-04	0
1976-02-04	0			1985-07-05	0
1976-02-05	2			1985-07-06	0
1976-02-06	12			1985-07-07	0
1976-02-07	7			1985-07-08	0
1976-02-08	0			1985-07-09	0
1976-02-09	0			1985-07-10	0
1976-02-10	0			1985-07-11	0
1976-02-11	0			1985-07-12	0
1976-02-12	0			1985-07-13	0
1976-02-13	0			1985-07-14	0
1976-02-14	1			1985-07-15	0
1976-02-15	0			1985-07-16	0
1976-02-16	6			1985-07-17	0
1976-02-17	0			1985-07-18	0
1976-02-18	0			1985-07-19	0
1976-02-19	10			1985-07-20	0
1976-02-20	0			1985-07-21	0
1976-02-21	0			1985-07-22	0
1976-02-22	0			1985-07-23	0
1976-02-23	0			1985-07-24	0
1976-02-24	0			1985-07-25	0
1976-02-25	0			1985-07-26	0
1976-02-26	0			1985-07-27	0
1976-02-27	13			1985-07-28	0
1976-02-28	0			1985-07-29	0
1976-02-29	0			1985-07-30	0
1976-03-01	0			1985-07-31	0
1976-03-02	1			1985-08-01	0
1976-03-03	0			1985-08-02	0
1976-03-04	0			1985-08-03	0
1976-03-05	0			1985-08-04	0
1976-03-06	0			1985-08-05	0
1976-03-07	0			1985-08-06	0
1976-03-08	0			1985-08-07	0
1976-03-09	2			1985-08-08	0
1976-03-10	2			1985-08-09	0
1976-03-11	7			1985-08-10	0
1976-03-12	0			1985-08-11	0
1976-03-13	0			1985-08-12	0
1976-03-14	0			1985-08-13	0
1976-03-15	0			1985-08-14	0
1976-03-16	0			1985-08-15	0
1976-03-17	0			1985-08-16	0
1976-03-18	0			1985-08-17	0
1976-03-19	0			1985-08-18	0
1976-03-20	0			1985-08-19	0
1976-03-21	0			1985-08-20	0
1976-03-22	0			1985-08-21	0
1976-03-23	0			1985-08-22	0
1976-03-24	0			1985-08-23	0
1976-03-25	3			1985-08-24	0
1976-03-26	2			1985-08-25	0
1976-03-27	0			1985-08-26	0
1976-03-28	0			1985-08-27	0
1976-03-29	0			1985-08-28	0
1976-03-30	16			1985-08-29	0
1976-03-31	10			1985-08-30	0
1976-04-01	40			1985-08-31	0
1976-04-02	15			1985-09-01	0
1976-04-03	0			1985-09-02	0
1976-04-04	2			1985-09-03	0
1976-04-05	25			1985-09-04	0
1976-04-06	16			1985-09-05	0
1976-04-07	0			1985-09-06	0
1976-04-08	0			1985-09-07	0
1976-04-09	0			1985-09-08	0
1976-04-10	5			1985-09-09	0
1976-04-11	22			1985-09-10	0
1976-04-12	7			1985-09-11	0
1976-04-13	0			1985-09-12	0
1976-04-14	1			1985-09-13	0
1976-04-15	0			1985-09-14	0
1976-04-16	0			1985-09-15	0
1976-04-17	0			1985-09-16	0
1976-04-18	0			1985-09-17	0
1976-04-19	0			1985-09-18	0
1976-04-20	0			1985-09-19	0
1976-04-21	0			1985-09-20	0
1976-04-22	0			1985-09-21	0
1976-04-23	0			1985-09-22	0
1976-04-24	0			1986-06-22	0
1976-04-25	0			1986-06-23	0
1976-04-26	0			1986-06-24	0
1976-04-27	0			1986-06-25	0
1976-04-28	0			1986-06-26	0
1976-04-29	0			1986-06-27	0
1976-04-30	0			1986-06-28	0
1976-05-01	0			1986-06-29	0
1976-05-02	0			1986-06-30	0
1976-05-03	0			1986-07-01	0
1976-05-04	0			1986-07-02	0
1976-05-05	0			1986-07-03	0
1976-05-06	0			1986-07-04	0
1976-05-07	0			1986-07-05	0
1976-05-08	0			1986-07-06	0
1976-05-09	0			1986-07-07	0
1976-05-10	0			1986-07-08	0
1976-05-11	0			1986-07-09	0
1976-05-12	0			1986-07-10	0
1976-05-13	0			1986-07-11	0
1976-05-14	0			1986-07-12	0
1976-05-15	0			1986-07-13	0
1976-05-16	0			1986-07-14	0
1976-05-17	0			1986-07-15	0
1976-05-18	0			1986-07-16	0
1976-05-19	0			1986-07-17	0
1976-05-20	0			1986-07-18	0
1976-05-21	0			1986-07-19	0
1976-05-22	0			1986-07-20	0
1976-05-23	0			1986-07-21	0
1976-05-24	0			1986-07-22	0
1976-05-25	1.5			1986-07-23	0
1976-05-26	0			1986-07-24	0
1976-05-27	0			1986-07-25	0
1976-05-28	2			1986-07-26	0
1976-05-29	1			1986-07-27	0
1976-05-30	0			1986-07-28	0
1976-05-31	0			1986-07-29	0
1976-06-01	0			1986-07-30	0
1976-06-02	0			1986-07-31	0
1976-06-03	0			1986-08-01	0
1976-06-04	0			1986-08-02	0
1976-06-05	0			1986-08-03	0
1976-06-06	0			1986-08-04	0
1976-06-07	0			1986-08-05	0
1976-06-08	0			1986-08-06	0
1976-06-09	0			1986-08-07	0
1976-06-10	0			1986-08-08	0
1976-06-11	0			1986-08-09	0
1976-06-12	0			1986-08-10	0
1976-06-13	0			1986-08-11	0
1976-06-14	0			1986-08-12	0
1976-06-15	0			1986-08-13	0
1976-06-16	0			1986-08-14	0
1976-06-17	0			1986-08-15	0
1976-06-18	0			1986-08-16	0
1976-06-19	0			1986-08-17	0
1976-06-20	0			1986-08-18	0
1976-06-21	0			1986-08-19	0
1976-09-23	0			1986-08-20	0
1976-09-24	0			1986-08-21	0
1976-09-25	0			1986-08-22	0
1976-09-26	0			1986-08-23	0
1976-09-27	0			1986-08-24	0
1976-09-28	0			1986-08-25	0
1976-09-29	0			1986-08-26	0
1976-09-30	0			1986-08-27	0
1976-10-01	0			1986-08-28	0
1976-10-02	0			1986-08-29	0
1976-10-03	0			1986-08-30	0
1976-10-04	0			1986-08-31	0
1976-10-05	0			1986-09-01	0
1976-10-06	0			1986-09-02	0
1976-10-07	0			1986-09-03	0
1976-10-08	0			1986-09-04	0
1976-10-09	0			1986-09-05	0
1976-10-10	0			1986-09-06	0
1976-10-11	0			1986-09-07	0
1976-10-12	0			1986-09-08	0
1976-10-13	0			1986-09-09	0
1976-10-14	0			1986-09-10	0
1976-10-15	0			1986-09-11	0
1976-10-16	0			1986-09-12	0
1976-10-17	0			1986-09-13	0
1976-10-18	0			1986-09-14	0
1976-10-19	0			1986-09-15	0
1976-10-20	0			1986-09-16	0
1976-10-21	0			1986-09-17	0
1976-10-22	0			1986-09-18	0
1976-10-23	0			1986-09-19	0
1976-10-24	0			1986-09-20	0
1976-10-25	0			1986-09-21	0
1976-10-26	0			1986-09-22	0
1976-10-27	0			1987-06-22	0
1976-10-28	0			1987-06-23	0
1976-10-29	3			1987-06-24	0
1976-10-30	0			1987-06-25	0
1976-10-31	0			1987-06-26	0
1976-11-01	0			1987-06-27	0
1976-11-02	0			1987-06-28	0
1976-11-03	0			1987-06-29	0
1976-11-04	0			1987-06-30	0
1976-11-05	0			1987-07-01	0
1976-11-06	0			1987-07-02	0
1976-11-07	6			1987-07-03	0
1976-11-08	0			1987-07-04	0
1976-11-09	3.5			1987-07-05	0
1976-11-10	10			1987-07-06	0
1976-11-11	0			1987-07-07	0
1976-11-12	4.5			1987-07-08	0
1976-11-13	5			1987-07-09	0
1976-11-14	0			1987-07-10	0
1976-11-15	0			1987-07-11	0
1976-11-16	0			1987-07-12	0
1976-11-17	0			1987-07-13	0
1976-11-18	0			1987-07-14	0
1976-11-19	0			1987-07-15	0
1976-11-20	0			1987-07-16	0
1976-11-21	0			1987-07-17	0
1976-11-22	0			1987-07-18	0
1976-11-23	0			1987-07-19	0
1976-11-24	0			1987-07-20	0
1976-11-25	0			1987-07-21	0
1976-11-26	0			1987-07-22	0
1976-11-27	0			1987-07-23	0
1976-11-28	0			1987-07-24	0
1976-11-29	0			1987-07-25	0
1976-11-30	11			1987-07-26	0
1976-12-01	0			1987-07-27	0
1976-12-02	0			1987-07-28	0
1976-12-03	0			1987-07-29	0
1976-12-04	0			1987-07-30	0
1976-12-05	0			1987-07-31	0
1976-12-06	13			1987-08-01	0
1976-12-07	19			1987-08-02	0
1976-12-08	0			1987-08-03	0
1976-12-09	0			1987-08-04	0
1976-12-10	0			1987-08-05	0
1976-12-11	0			1987-08-06	0
1976-12-12	3.5			1987-08-07	0
1976-12-13	0			1987-08-08	0
1976-12-14	0			1987-08-09	0
1976-12-15	16			1987-08-10	0
1976-12-16	22			1987-08-11	0
1976-12-17	0			1987-08-12	0
1976-12-18	0			1987-08-13	0
1976-12-19	0			1987-08-14	0
1976-12-20	0			1987-08-15	0
1976-12-21	0			1987-08-16	0
1976-12-22	0			1987-08-17	0
1976-12-23	0			1987-08-18	0
1976-12-24	0			1987-08-19	0
1976-12-25	0			1987-08-20	0
1976-12-26	0			1987-08-21	0
1976-12-27	0			1987-08-22	0
1976-12-28	0			1987-08-23	0
1976-12-29	5			1987-08-24	0
1976-12-30	0			1987-08-25	0
1976-12-31	0			1987-08-26	0
1977-01-01	13			1987-08-27	0
1977-01-02	0			1987-08-28	0
1977-01-03	0			1987-08-29	0
1977-01-04	0			1987-08-30	0
1977-01-05	22.5			1987-08-31	0
1977-01-06	0			1987-09-01	0
1977-01-07	0			1987-09-02	0
1977-01-08	0			1987-09-03	0
1977-01-09	0			1987-09-04	5
1977-01-10	0			1987-09-05	0
1977-01-11	0			1987-09-06	0
1977-01-12	0			1987-09-07	0
1977-01-13	10			1987-09-08	0
1977-01-14	0			1987-09-09	0
1977-01-15	0			1987-09-10	0
1977-01-16	0			1987-09-11	0
1977-01-17	5			1987-09-12	0
1977-01-18	9			1987-09-13	0
1977-01-19	0			1987-09-14	0
1977-01-20	0			1987-09-15	0
1977-01-21	0			1987-09-16	0
1977-01-22	0			1987-09-17	0
1977-01-23	0			1987-09-18	0
1977-01-24	0			1987-09-19	0
1977-01-25	0			1987-09-20	0
1977-01-26	0			1987-09-21	0
1977-01-27	0			1987-09-22	0
1977-01-28	13			1988-06-22	0
1977-01-29	0			1988-06-23	0
1977-01-30	0			1988-06-24	0
1977-01-31	0			1988-06-25	0
1977-02-01	0			1988-06-26	0
1977-02-02	13			1988-06-27	0
1977-02-03	4			1988-06-28	0
1977-02-04	4			1988-06-29	0
1977-02-05	0			1988-06-30	0
1977-02-06	0			1988-07-01	0
1977-02-07	0			1988-07-02	0
1977-02-08	16.5			1988-07-03	0
1977-02-09	0			1988-07-04	0
1977-02-10	0			1988-07-05	0
1977-02-11	0			1988-07-06	0
1977-02-12	0			1988-07-07	0
1977-02-13	0			1988-07-08	0
1977-02-14	0			1988-07-09	0
1977-02-15	4.5			1988-07-10	0
1977-02-16	0			1988-07-11	0
1977-02-17	0			1988-07-12	0
1977-02-18	0			1988-07-13	0
1977-02-19	9.5			1988-07-14	0
1977-02-20	0			1988-07-15	0
1977-02-21	9.5			1988-07-16	0
1977-02-22	0			1988-07-17	0
1977-02-23	0			1988-07-18	0
1977-02-24	0			1988-07-19	0
1977-02-25	0			1988-07-20	0
1977-02-26	6.5			1988-07-21	0
1977-02-27	3			1988-07-22	0
1977-02-28	0			1988-07-23	0
1977-03-01	0			1988-07-24	0
1977-03-02	0			1988-07-25	0
1977-03-03	0			1988-07-26	0
1977-03-04	0			1988-07-27	0
1977-03-05	0			1988-07-28	0
1977-03-06	0			1988-07-29	0
1977-03-07	0			1988-07-30	0
1977-03-08	28			1988-07-31	0
1977-03-09	12			1988-08-01	0
1977-03-10	0			1988-08-02	0
1977-03-11	0			1988-08-03	0
1977-03-12	0			1988-08-04	0
1977-03-13	0			1988-08-05	0
1977-03-14	0			1988-08-06	0
1977-03-15	0			1988-08-07	0
1977-03-16	9.5			1988-08-08	0
1977-03-17	0			1988-08-09	0
1977-03-18	0			1988-08-10	0
1977-03-19	0			1988-08-11	0
1977-03-20	0			1988-08-12	0
1977-03-21	0			1988-08-13	0
1977-03-22	0			1988-08-14	0
1977-03-23	45			1988-08-15	0
1977-03-24	0			1988-08-16	0
1977-03-25	0			1988-08-17	0
1977-03-26	0			1988-08-18	0
1977-03-27	0			1988-08-19	0
1977-03-28	0			1988-08-20	0
1977-03-29	0			1988-08-21	0
1977-03-30	0			1988-08-22	0
1977-03-31	0			1988-08-23	0
1977-04-01	0			1988-08-24	0
1977-04-02	0			1988-08-25	0
1977-04-03	0			1988-08-26	0
1977-04-04	0			1988-08-27	0
1977-04-05	0			1988-08-28	0
1977-04-06	0			1988-08-29	0
1977-04-07	0			1988-08-30	0
1977-04-08	0			1988-08-31	0
1977-04-09	0			1988-09-01	0
1977-04-10	0			1988-09-02	0
1977-04-11	0			1988-09-03	0
1977-04-12	0			1988-09-04	0
1977-04-13	0			1988-09-05	0
1977-04-14	0			1988-09-06	0
1977-04-15	0			1988-09-07	0
1977-04-16	0			1988-09-08	0
1977-04-17	0			1988-09-09	0
1977-04-18	0			1988-09-10	0
1977-04-19	0			1988-09-11	0
1977-04-20	0			1988-09-12	0
1977-04-21	53			1988-09-13	0
1977-04-22	0			1988-09-14	0
1977-04-23	0			1988-09-15	0
1977-04-24	0			1988-09-16	0
1977-04-25	0			1988-09-17	0
1977-04-26	0			1988-09-18	0
1977-04-27	0			1988-09-19	0
1977-04-28	14.5			1988-09-20	0
1977-04-29	0			1988-09-21	0
1977-04-30	0			1988-09-22	0
1977-05-01	0			1989-06-22	0
1977-05-02	0			1989-06-23	0
1977-05-03	0			1989-06-24	0
1977-05-04	0			1989-06-25	0
1977-05-05	0			1989-06-26	0
1977-05-06	0			1989-06-27	0
1977-05-07	0			1989-06-28	0
1977-05-08	0			1989-06-29	0
1977-05-09	0			1989-06-30	0
1977-05-10	0			1989-07-01	0
1977-05-11	0			1989-07-02	0
1977-05-12	0			1989-07-03	0
1977-05-13	9.5			1989-07-04	0
1977-05-14	13			1989-07-05	0
1977-05-15	16			1989-07-06	0
1977-05-16	0			1989-07-07	0
1977-05-17	0			1989-07-08	0
1977-05-18	0			1989-07-09	0
1977-05-19	0			1989-07-10	0
1977-05-20	0			1989-07-11	0
1977-05-21	0			1989-07-12	0
1977-05-22	0			1989-07-13	0
1977-05-23	0			1989-07-14	0
1977-05-24	0			1989-07-15	0
1977-05-25	0			1989-07-16	0
1977-05-26	38.5			1989-07-17	0
1977-05-27	39			1989-07-18	0
1977-05-28	0			1989-07-19	0
1977-05-29	0			1989-07-20	0
1977-05-30	0			1989-07-21	0
1977-05-31	0			1989-07-22	0
1977-06-01	0			1989-07-23	0
1977-06-02	0			1989-07-24	0
1977-06-03	0			1989-07-25	0
1977-06-04	0			1989-07-26	0
1977-06-05	0			1989-07-27	0
1977-06-06	0			1989-07-28	0
1977-06-07	0			1989-07-29	0
1977-06-08	0			1989-07-30	0
1977-06-09	0			1989-07-31	0
1977-06-10	0			1989-08-01	0
1977-06-11	0			1989-08-02	0
1977-06-12	0			1989-08-03	0
1977-06-13	0			1989-08-04	0
1977-06-14	7			1989-08-05	0
1977-06-15	0			1989-08-06	0
1977-06-16	0			1989-08-07	0
1977-06-17	0			1989-08-08	0
1977-06-18	12			1989-08-09	0
1977-06-19	0			1989-08-10	0
1977-06-20	14			1989-08-11	0
1977-06-21	0			1989-08-12	0
1977-09-23	0			1989-08-13	0
1977-09-24	0			1989-08-14	0
1977-09-25	0			1989-08-15	0
1977-09-26	0			1989-08-16	0
1977-09-27	0			1989-08-17	0
1977-09-28	0			1989-08-18	0
1977-09-29	25			1989-08-19	0
1977-09-30	0			1989-08-20	0
1977-10-01	0			1989-08-21	0
1977-10-02	0			1989-08-22	0
1977-10-03	0			1989-08-23	0
1977-10-04	0			1989-08-24	0
1977-10-05	0			1989-08-25	0
1977-10-06	0			1989-08-26	0
1977-10-07	0			1989-08-27	0
1977-10-08	0			1989-08-28	0
1977-10-09	0			1989-08-29	0
1977-10-10	0			1989-08-30	0
1977-10-11	0			1989-08-31	0
1977-10-12	0			1989-09-01	0
1977-10-13	0			1989-09-02	0
1977-10-14	0			1989-09-03	0
1977-10-15	0			1989-09-04	0
1977-10-16	0			1989-09-05	0
1977-10-17	0			1989-09-06	0
1977-10-18	0			1989-09-07	0
1977-10-19	0			1989-09-08	0
1977-10-20	0			1989-09-09	0
1977-10-21	0			1989-09-10	0
1977-10-22	0			1989-09-11	0
1977-10-23	0			1989-09-12	0
1977-10-24	0			1989-09-13	0
1977-10-25	0			1989-09-14	0
1977-10-26	0			1989-09-15	0
1977-10-27	0			1989-09-16	0
1977-10-28	0			1989-09-17	0
1977-10-29	0			1989-09-18	0
1977-10-30	0			1989-09-19	0
1977-10-31	0			1989-09-20	0
1977-11-01	0			1989-09-21	0
1977-11-02	0			1989-09-22	0
1977-11-03	0			1990-06-22	0
1977-11-04	0			1990-06-23	0
1977-11-05	0			1990-06-24	0
1977-11-06	0			1990-06-25	0
1977-11-07	0			1990-06-26	0
1977-11-08	0			1990-06-27	0
1977-11-09	0			1990-06-28	0
1977-11-10	0			1990-06-29	0
1977-11-11	0			1990-06-30	0
1977-11-12	0			1990-07-01	0
1977-11-13	0			1990-07-02	0
1977-11-14	0			1990-07-03	0
1977-11-15	0			1990-07-04	0
1977-11-16	0			1990-07-05	0
1977-11-17	0			1990-07-06	0
1977-11-18	0			1990-07-07	0
1977-11-19	0			1990-07-08	0
1977-11-20	0			1990-07-09	0
1977-11-21	0			1990-07-10	0
1977-11-22	0			1990-07-11	0
1977-11-23	0			1990-07-12	0
1977-11-24	0			1990-07-13	0
1977-11-25	0			1990-07-14	0
1977-11-26	0			1990-07-15	0
1977-11-27	0			1990-07-16	0
1977-11-28	0			1990-07-17	0
1977-11-29	0			1990-07-18	0
1977-11-30	0			1990-07-19	0
1977-12-01	0			1990-07-20	0
1977-12-02	0			1990-07-21	0
1977-12-03	0			1990-07-22	0
1977-12-04	0			1990-07-23	0
1977-12-05	0			1990-07-24	0
1977-12-06	0			1990-07-25	0
1977-12-07	0			1990-07-26	0
1977-12-08	0			1990-07-27	0
1977-12-09	0			1990-07-28	0
1977-12-10	0			1990-07-29	0
1977-12-11	0			1990-07-30	0
1977-12-12	0			1990-07-31	0
1977-12-13	0			1990-08-01	0
1977-12-14	0			1990-08-02	0
1977-12-15	0			1990-08-03	0
1977-12-16	0			1990-08-04	0
1977-12-17	0			1990-08-05	0
1977-12-18	0			1990-08-06	0
1977-12-19	0			1990-08-07	0
1977-12-20	0			1990-08-08	0
1977-12-21	0			1990-08-09	0
1977-12-22	0			1990-08-10	0
1977-12-23	4			1990-08-11	0
1977-12-24	0			1990-08-12	0
1977-12-25	0			1990-08-13	0
1977-12-26	0			1990-08-14	0
1977-12-27	0			1990-08-15	0
1977-12-28	0			1990-08-16	0
1977-12-29	0			1990-08-17	0
1977-12-30	0			1990-08-18	0
1977-12-31	3			1990-08-19	0
1978-01-01	0			1990-08-20	0
1978-01-02	0			1990-08-21	0
1978-01-03	0			1990-08-22	0
1978-01-04	0			1990-08-23	0
1978-01-05	0			1990-08-24	0
1978-01-06	0			1990-08-25	0
1978-01-07	0			1990-08-26	0
1978-01-08	0			1990-08-27	0
1978-01-09	0			1990-08-28	0
1978-01-10	0			1990-08-29	0
1978-01-11	0			1990-08-30	0
1978-01-12	0			1990-08-31	0
1978-01-13	0			1990-09-01	0
1978-01-14	0			1990-09-02	0
1978-01-15	0			1990-09-03	0
1978-01-16	0			1990-09-04	0
1978-01-17	0			1990-09-05	0
1978-01-18	0			1990-09-06	0
1978-01-19	0			1990-09-07	0
1978-01-20	0			1990-09-08	0
1978-01-21	0			1990-09-09	0
1978-01-22	0			1990-09-10	0
1978-01-23	0			1990-09-11	0
1978-01-24	4			1990-09-12	0
1978-01-25	0			1990-09-13	0
1978-01-26	0			1990-09-14	0
1978-01-27	9			1990-09-15	0
1978-01-28	19			1990-09-16	0
1978-01-29	0			1990-09-17	0
1978-01-30	9			1990-09-18	0
1978-01-31	0			1990-09-19	0
1978-02-01	0			1990-09-20	0
1978-02-02	0			1990-09-21	0
1978-02-03	0			1990-09-22	0
1978-02-04	0			1991-06-22	0
1978-02-05	0			1991-06-23	0
1978-02-06	0			1991-06-24	0
1978-02-07	0			1991-06-25	0
1978-02-08	0			1991-06-26	0
1978-02-09	0			1991-06-27	0
1978-02-10	0			1991-06-28	0
1978-02-11	0			1991-06-29	0
1978-02-12	0			1991-06-30	0
1978-02-13	0			1991-07-01	0
1978-02-14	0			1991-07-02	0
1978-02-15	0			1991-07-03	0
1978-02-16	0			1991-07-04	0
1978-02-17	0			1991-07-05	0
1978-02-18	9			1991-07-06	0
1978-02-19	0			1991-07-07	0
1978-02-20	0			1991-07-08	0
1978-02-21	0			1991-07-09	0
1978-02-22	1			1991-07-10	0
1978-02-23	0			1991-07-11	0
1978-02-24	0			1991-07-12	0
1978-02-25	0			1991-07-13	0
1978-02-26	0			1991-07-14	0
1978-02-27	0			1991-07-15	0
1978-02-28	0			1991-07-16	0
1978-03-01	0			1991-07-17	0
1978-03-02	0			1991-07-18	0
1978-03-03	0			1991-07-19	0
1978-03-04	0			1991-07-20	0
1978-03-05	0			1991-07-21	0
1978-03-06	7			1991-07-22	0
1978-03-07	0			1991-07-23	0
1978-03-08	5			1991-07-24	0
1978-03-09	0			1991-07-25	0
1978-03-10	1.5			1991-07-26	0
1978-03-11	2			1991-07-27	0
1978-03-12	0			1991-07-28	0
1978-03-13	0			1991-07-29	0
1978-03-14	0			1991-07-30	0
1978-03-15	6.5			1991-07-31	0
1978-03-16	3.5			1991-08-01	0
1978-03-17	3			1991-08-02	0
1978-03-18	0			1991-08-03	0
1978-03-19	0			1991-08-04	0
1978-03-20	4			1991-08-05	0
1978-03-21	0			1991-08-06	0
1978-03-22	0			1991-08-07	0
1978-03-23	2			1991-08-08	0
1978-03-24	3			1991-08-09	0
1978-03-25	0			1991-08-10	0
1978-03-26	0			1991-08-11	0
1978-03-27	0			1991-08-12	0
1978-03-28	6			1991-08-13	0
1978-03-29	0			1991-08-14	0
1978-03-30	0			1991-08-15	0
1978-03-31	0			1991-08-16	0
1978-04-01	0			1991-08-17	0
1978-04-02	0			1991-08-18	0
1978-04-03	0			1991-08-19	0
1978-04-04	0			1991-08-20	0
1978-04-05	14			1991-08-21	0
1978-04-06	0			1991-08-22	0
1978-04-07	0			1991-08-23	0
1978-04-08	0			1991-08-24	0
1978-04-09	0			1991-08-25	0
1978-04-10	0			1991-08-26	0
1978-04-11	0			1991-08-27	0
1978-04-12	0			1991-08-28	0
1978-04-13	0			1991-08-29	0
1978-04-14	0			1991-08-30	0
1978-04-15	0			1991-08-31	0
1978-04-16	22			1991-09-01	0
1978-04-17	3			1991-09-02	0
1978-04-18	0			1991-09-03	0
1978-04-19	0			1991-09-04	0
1978-04-20	0			1991-09-05	0
1978-04-21	0			1991-09-06	0
1978-04-22	12			1991-09-07	0
1978-04-23	7			1991-09-08	0
1978-04-24	0			1991-09-09	0
1978-04-25	0			1991-09-10	0
1978-04-26	4			1991-09-11	0
1978-04-27	0			1991-09-12	0
1978-04-28	0			1991-09-13	0
1978-04-29	5			1991-09-14	0
1978-04-30	9			1991-09-15	0
1978-05-01	0			1991-09-16	0
1978-05-02	0			1991-09-17	0
1978-05-03	12			1991-09-18	0
1978-05-04	12			1991-09-19	0
1978-05-05	20			1991-09-20	0
1978-05-06	0			1991-09-21	0
1978-05-07	3			1991-09-22	0
1978-05-08	0			1992-06-22	0
1978-05-09	22			1992-06-23	0
1978-05-10	0			1992-06-24	0
1978-05-11	0			1992-06-25	0
1978-05-12	3			1992-06-26	0
1978-05-13	0			1992-06-27	0
1978-05-14	0			1992-06-28	0
1978-05-15	0			1992-06-29	0
1978-05-16	9			1992-06-30	0
1978-05-17	0			1992-07-01	0
1978-05-18	0			1992-07-02	0
1978-05-19	5			1992-07-03	0
1978-05-20	2			1992-07-04	0
1978-05-21	3			1992-07-05	0
1978-05-22	0			1992-07-06	0
1978-05-23	0			1992-07-07	0
1978-05-24	0			1992-07-08	0
1978-05-25	0			1992-07-09	0
1978-05-26	0			1992-07-10	0
1978-05-27	0			1992-07-11	0
1978-05-28	0			1992-07-12	0
1978-05-29	0			1992-07-13	0
1978-05-30	10			1992-07-14	0
1978-05-31	8			1992-07-15	0
1978-06-01	0			1992-07-16	0
1978-06-02	5			1992-07-17	0
1978-06-03	2			1992-07-18	0
1978-06-04	0			1992-07-19	0
1978-06-05	0			1992-07-20	0
1978-06-06	0			1992-07-21	0
1978-06-07	0			1992-07-22	0
1978-06-08	11			1992-07-23	0
1978-06-09	4			1992-07-24	0
1978-06-10	2			1992-07-25	0
1978-06-11	0			1992-07-26	0
1978-06-12	0			1992-07-27	0
1978-06-13	46			1992-07-28	0
1978-06-14	40			1992-07-29	0
1978-06-15	22			1992-07-30	0
1978-06-16	18			1992-07-31	0
1978-06-17	0			1992-08-01	0
1978-06-18	0			1992-08-02	0
1978-06-19	0			1992-08-03	0
1978-06-20	0			1992-08-04	0
1978-06-21	0			1992-08-05	0
1978-09-23	0			1992-08-06	0
1978-09-24	0			1992-08-07	0
1978-09-25	0			1992-08-08	0
1978-09-26	0			1992-08-09	0
1978-09-27	0			1992-08-10	0
1978-09-28	0			1992-08-11	0
1978-09-29	0			1992-08-12	0
1978-09-30	0			1992-08-13	0
1978-10-01	1			1992-08-14	0
1978-10-02	0			1992-08-15	0
1978-10-03	0			1992-08-16	0
1978-10-04	0			1992-08-17	0
1978-10-05	0			1992-08-18	0
1978-10-06	0			1992-08-19	0
1978-10-07	8			1992-08-20	0
1978-10-08	0			1992-08-21	0
1978-10-09	0			1992-08-22	0
1978-10-10	0			1992-08-23	0
1978-10-11	0			1992-08-24	0
1978-10-12	0			1992-08-25	0
1978-10-13	0			1992-08-26	0
1978-10-14	0			1992-08-27	0
1978-10-15	0			1992-08-28	0
1978-10-16	0			1992-08-29	0
1978-10-17	0			1992-08-30	0
1978-10-18	0			1992-08-31	0
1978-10-19	0			1992-09-01	0
1978-10-20	0			1992-09-02	0
1978-10-21	0			1992-09-03	0
1978-10-22	0			1992-09-04	0
1978-10-23	0			1992-09-05	0
1978-10-24	0			1992-09-06	0
1978-10-25	0			1992-09-07	0
1978-10-26	0			1992-09-08	0
1978-10-27	0			1992-09-09	0
1978-10-28	0			1992-09-10	0
1978-10-29	0			1992-09-11	0
1978-10-30	0			1992-09-12	0
1978-10-31	0			1992-09-13	0
1978-11-01	0			1992-09-14	0
1978-11-02	0			1992-09-15	0
1978-11-03	0			1992-09-16	0
1978-11-04	0			1992-09-17	0
1978-11-05	0			1992-09-18	0
1978-11-06	0			1992-09-19	0
1978-11-07	0			1992-09-20	0
1978-11-08	0			1992-09-21	0
1978-11-09	0			1992-09-22	0
1978-11-10	0			1993-06-22	0
1978-11-11	0			1993-06-23	0
1978-11-12	0			1993-06-24	0
1978-11-13	0			1993-06-25	0
1978-11-14	0			1993-06-26	0
1978-11-15	0			1993-06-27	0
1978-11-16	0			1993-06-28	0
1978-11-17	0			1993-06-29	0
1978-11-18	0			1993-06-30	0
1978-11-19	0			1993-07-01	0
1978-11-20	0			1993-07-02	0
1978-11-21	0			1993-07-03	0
1978-11-22	0			1993-07-04	0
1978-11-23	0			1993-07-05	0
1978-11-24	0			1993-07-06	0
1978-11-25	0			1993-07-07	0
1978-11-26	0			1993-07-08	0
1978-11-27	0			1993-07-09	0
1978-11-28	0			1993-07-10	0
1978-11-29	0			1993-07-11	0
1978-11-30	0			1993-07-12	0
1978-12-01	0			1993-07-13	0
1978-12-02	0			1993-07-14	0
1978-12-03	0			1993-07-15	0
1978-12-04	0			1993-07-16	0
1978-12-05	0			1993-07-17	0
1978-12-06	0			1993-07-18	0
1978-12-07	0			1993-07-19	0
1978-12-08	2			1993-07-20	0
1978-12-09	0			1993-07-21	0
1978-12-10	0			1993-07-22	0
1978-12-11	14			1993-07-23	0
1978-12-12	0			1993-07-24	0
1978-12-13	0			1993-07-25	0
1978-12-14	4			1993-07-26	0
1978-12-15	0			1993-07-27	0
1978-12-16	0			1993-07-28	0
1978-12-17	0			1993-07-29	0
1978-12-18	23			1993-07-30	0
1978-12-19	9			1993-07-31	0
1978-12-20	32			1993-08-01	0
1978-12-21	11			1993-08-02	0
1978-12-22	0			1993-08-03	0
1978-12-23	0			1993-08-04	0
1978-12-24	0			1993-08-05	0
[truncated: 9,980 more rows]

## Sheet: Abbarek
Wet Season				Dry Season
Date	Precipitation			Date	Precipitation
1989-09-23	0			1990-06-22	0
1989-09-24	0			1990-06-23	0
1989-09-25	0			1990-06-24	0
1989-09-26	0			1990-06-25	0
1989-09-27	0			1990-06-26	0
1989-09-28	0			1990-06-27	0
1989-09-29	0			1990-06-28	0
1989-09-30	0			1990-06-29	0
1989-10-01	11			1990-06-30	0
1989-10-02	10			1990-07-01	0
1989-10-03	0			1990-07-02	0
1989-10-04	0			1990-07-03	0
1989-10-05	0			1990-07-04	0
1989-10-06	4			1990-07-05	0
1989-10-07	19			1990-07-06	0
1989-10-08	8.5			1990-07-07	0
1989-10-09	0			1990-07-08	0
1989-10-10	0			1990-07-09	0
1989-10-11	13			1990-07-10	0
1989-10-12	5			1990-07-11	0
1989-10-13	0			1990-07-12	0
1989-10-14	0			1990-07-13	0
1989-10-15	0			1990-07-14	0
1989-10-16	0			1990-07-15	0
1989-10-17	0			1990-07-16	0
1989-10-18	0			1990-07-17	0
1989-10-19	0			1990-07-18	0
1989-10-20	0			1990-07-19	0
1989-10-21	35			1990-07-20	0
1989-10-22	0			1990-07-21	0
1989-10-23	0			1990-07-22	0
1989-10-24	0			1990-07-23	0
1989-10-25	0			1990-07-24	0
1989-10-26	0			1990-07-25	0
1989-10-27	0			1990-07-26	0
1989-10-28	8			1990-07-27	0
1989-10-29	44			1990-07-28	0
1989-10-30	13.5			1990-07-29	0
1989-10-31	0			1990-07-30	0
1989-11-01	0			1990-07-31	0
1989-11-02	0			1990-08-01	0
1989-11-03	0			1990-08-02	0
1989-11-04	0			1990-08-03	0
1989-11-05	35			1990-08-04	0
1989-11-06	0			1990-08-05	0
1989-11-07	0			1990-08-06	0
1989-11-08	0			1990-08-07	0
1989-11-09	0			1990-08-08	0
1989-11-10	0			1990-08-09	0
1989-11-11	0			1990-08-10	0
1989-11-12	0			1990-08-11	0
1989-11-13	0			1990-08-12	0
1989-11-14	0			1990-08-13	0
1989-11-15	0			1990-08-14	0
1989-11-16	0			1990-08-15	0
1989-11-17	0			1990-08-16	0
1989-11-18	0			1990-08-17	0
1989-11-19	0			1990-08-18	0
1989-11-20	0			1990-08-19	0
1989-11-21	0			1990-08-20	0
1989-11-22	0			1990-08-21	0
1989-11-23	0			1990-08-22	0
1989-11-24	0			1990-08-23	0
1989-11-25	0			1990-08-24	0
1989-11-26	0			1990-08-25	0
1989-11-27	0			1990-08-26	0
1989-11-28	0			1990-08-27	0
1989-11-29	0			1990-08-28	0
1989-11-30	0			1990-08-29	0
1989-12-01	17			1990-08-30	0
1989-12-02	0			1990-08-31	0
1989-12-03	0			1990-09-01	0
1989-12-04	0			1990-09-02	0
1989-12-05	0			1990-09-03	0
1989-12-06	0			1990-09-04	0
1989-12-07	0			1990-09-05	0
1989-12-08	0			1990-09-06	0
1989-12-09	0			1990-09-07	0
1989-12-10	0			1990-09-08	0
1989-12-11	0			1990-09-09	0
1989-12-12	0			1990-09-10	0
1989-12-13	0			1990-09-11	0
1989-12-14	0			1990-09-12	0
1989-12-15	0			1990-09-13	0
1989-12-16	7			1990-09-14	0
1989-12-17	0			1990-09-15	0
1989-12-18	0			1990-09-16	0
1989-12-19	0			1990-09-17	0
1989-12-20	0			1990-09-18	0
1989-12-21	0			1990-09-19	0
1989-12-22	0			1990-09-20	0
1989-12-23	0			1990-09-21	0
1989-12-24	20			1990-09-22	0
1989-12-25	0			1991-06-22	0
1989-12-26	18			1991-06-23	0
1989-12-27	30			1991-06-24	0
1989-12-28	40			1991-06-25	0
1989-12-29	0			1991-06-26	0
1989-12-30	0			1991-06-27	0
1989-12-31	0			1991-06-28	0
1990-01-01	20			1991-06-29	0
1990-01-02	0			1991-06-30	0
1990-01-03	0			1991-07-01	0
1990-01-04	0			1991-07-02	0
1990-01-05	15			1991-07-03	0
1990-01-06	7			1991-07-04	0
1990-01-07	0			1991-07-05	0
1990-01-08	0			1991-07-06	0
1990-01-09	0			1991-07-07	0
1990-01-10	0			1991-07-08	0
1990-01-11	0			1991-07-09	0
1990-01-12	0			1991-07-10	0
1990-01-13	0			1991-07-11	0
1990-01-14	0			1991-07-12	0
1990-01-15	36			1991-07-13	0
1990-01-16	0			1991-07-14	0
1990-01-17	3			1991-07-15	0
1990-01-18	0			1991-07-16	0
1990-01-19	3			1991-07-17	0
1990-01-20	3			1991-07-18	0
1990-01-21	0			1991-07-19	0
1990-01-22	0			1991-07-20	0
1990-01-23	0			1991-07-21	0
1990-01-24	0			1991-07-22	0
1990-01-25	3			1991-07-23	0
1990-01-26	0			1991-07-24	0
1990-01-27	0			1991-07-25	0
1990-01-28	0			1991-07-26	0
1990-01-29	0			1991-07-27	0
1990-01-30	0			1991-07-28	0
1990-01-31	0			1991-07-29	0
1990-02-01	0			1991-07-30	0
1990-02-02	0			1991-07-31	0
1990-02-03	0			1991-08-01	0
1990-02-04	0			1991-08-02	0
1990-02-05	0			1991-08-03	0
1990-02-06	34			1991-08-04	0
1990-02-07	25			1991-08-05	0
1990-02-08	0			1991-08-06	0
1990-02-09	0			1991-08-07	0
1990-02-10	11			1991-08-08	0
1990-02-11	0			1991-08-09	0
1990-02-12	0			1991-08-10	0
1990-02-13	5			1991-08-11	0
1990-02-14	2			1991-08-12	0
1990-02-15	0			1991-08-13	0
1990-02-16	0			1991-08-14	0
1990-02-17	0			1991-08-15	0
1990-02-18	22			1991-08-16	0
1990-02-19	0			1991-08-17	0
1990-02-20	0			1991-08-18	0
1990-02-21	0			1991-08-19	0
1990-02-22	0			1991-08-20	0
1990-02-23	12.5			1991-08-21	0
1990-02-24	0			1991-08-22	0
1990-02-25	0			1991-08-23	0
1990-02-26	0			1991-08-24	0
1990-02-27	0			1991-08-25	0
1990-02-28	0			1991-08-26	0
1990-03-01	0			1991-08-27	0
1990-03-02	0			1991-08-28	0
1990-03-03	41			1991-08-29	0
1990-03-04	0			1991-08-30	0
1990-03-05	0			1991-08-31	0
1990-03-06	0			1991-09-01	0
1990-03-07	1			1991-09-02	0
1990-03-08	0			1991-09-03	0
1990-03-09	0			1991-09-04	0
1990-03-10	0			1991-09-05	0
1990-03-11	0			1991-09-06	0
1990-03-12	0			1991-09-07	0
1990-03-13	0			1991-09-08	0
1990-03-14	35			1991-09-09	0
1990-03-15	0			1991-09-10	0
1990-03-16	0			1991-09-11	0
1990-03-17	0			1991-09-12	0
1990-03-18	0			1991-09-13	0
1990-03-19	0			1991-09-14	0
1990-03-20	0			1991-09-15	0
1990-03-21	0			1991-09-16	0
1990-03-22	16			1991-09-17	0
1990-03-23	0			1991-09-18	0
1990-03-24	3			1991-09-19	0
1990-03-25	12			1991-09-20	0
1990-03-26	0			1991-09-21	0
1990-03-27	0			1991-09-22	0
1990-03-28	0			1992-06-22	0
1990-03-29	0			1992-06-23	0
1990-03-30	0			1992-06-24	0
1990-03-31	5			1992-06-25	0
1990-04-01	0			1992-06-26	0
1990-04-02	0			1992-06-27	0
1990-04-03	0			1992-06-28	0
1990-04-04	0			1992-06-29	0
1990-04-05	0			1992-06-30	0
1990-04-06	0			1992-07-01	0
1990-04-07	0			1992-07-02	0
1990-04-08	0			1992-07-03	0
1990-04-09	0			1992-07-04	0
1990-04-10	13			1992-07-05	0
1990-04-11	0			1992-07-06	0
1990-04-12	0			1992-07-07	0
1990-04-13	0			1992-07-08	0
1990-04-14	0			1992-07-09	0
1990-04-15	0			1992-07-10	0
1990-04-16	0			1992-07-11	0
1990-04-17	0			1992-07-12	0
1990-04-18	0			1992-07-13	0
1990-04-19	0			1992-07-14	0
1990-04-20	0			1992-07-15	0
1990-04-21	0			1992-07-16	0
1990-04-22	0			1992-07-17	0
1990-04-23	0			1992-07-18	0
1990-04-24	0			1992-07-19	0
1990-04-25	0			1992-07-20	0
1990-04-26	0			1992-07-21	0
1990-04-27	0			1992-07-22	0
1990-04-28	0			1992-07-23	0
1990-04-29	0			1992-07-24	0
1990-04-30	0			1992-07-25	0
1990-05-01	0			1992-07-26	0
1990-05-02	0			1992-07-27	0
1990-05-03	0			1992-07-28	0
1990-05-04	0			1992-07-29	0
1990-05-05	0			1992-07-30	0
1990-05-06	0			1992-07-31	0
1990-05-07	0			1992-08-01	0
1990-05-08	0			1992-08-02	0
1990-05-09	0			1992-08-03	0
1990-05-10	0			1992-08-04	0
1990-05-11	0			1992-08-05	0
1990-05-12	0			1992-08-06	0
1990-05-13	0			1992-08-07	0
1990-05-14	0			1992-08-08	0
1990-05-15	0			1992-08-09	0
1990-05-16	0			1992-08-10	0
1990-05-17	0			1992-08-11	0
1990-05-18	0			1992-08-12	0
1990-05-19	0			1992-08-13	0
1990-05-20	0			1992-08-14	0
1990-05-21	0			1992-08-15	0
1990-05-22	0			1992-08-16	0
1990-05-23	0			1992-08-17	0
1990-05-24	0			1992-08-18	0
1990-05-25	0			1992-08-19	0
1990-05-26	0			1992-08-20	0
1990-05-27	0			1992-08-21	0
1990-05-28	0			1992-08-22	0
1990-05-29	0			1992-08-23	0
1990-05-30	0			1992-08-24	0
1990-05-31	0			1992-08-25	0
1990-06-01	0			1992-08-26	0
1990-06-02	0			1992-08-27	0
1990-06-03	0			1992-08-28	0
1990-06-04	0			1992-08-29	0
1990-06-05	0			1992-08-30	0
1990-06-06	0			1992-08-31	0
1990-06-07	0			1992-09-01	0
1990-06-08	0			1992-09-02	0
1990-06-09	0			1992-09-03	0
1990-06-10	0			1992-09-04	0
1990-06-11	0			1992-09-05	0
1990-06-12	0			1992-09-06	0
1990-06-13	0			1992-09-07	0
1990-06-14	0			1992-09-08	0
1990-06-15	0			1992-09-09	0
1990-06-16	0			1992-09-10	0
1990-06-17	0			1992-09-11	0
1990-06-18	0			1992-09-12	0
1990-06-19	0			1992-09-13	0
1990-06-20	0			1992-09-14	0
1990-06-21	0			1992-09-15	0
1990-09-23	0			1992-09-16	0
1990-09-24	0			1992-09-17	0
1990-09-25	0			1992-09-18	0
1990-09-26	0			1992-09-19	0
1990-09-27	0			1992-09-20	0
1990-09-28	0			1992-09-21	0
1990-09-29	0			1992-09-22	0
1990-09-30	0			1993-06-22	0
1990-10-01	0			1993-06-23	0
1990-10-02	0			1993-06-24	0
1990-10-03	0			1993-06-25	0
1990-10-04	0			1993-06-26	0
1990-10-05	0			1993-06-27	0
1990-10-06	0			1993-06-28	0
1990-10-07	0			1993-06-29	0
1990-10-08	0			1993-06-30	0
1990-10-09	0			1993-07-01	0
1990-10-10	0			1993-07-02	0
1990-10-11	0			1993-07-03	0
1990-10-12	0			1993-07-04	0
1990-10-13	0			1993-07-05	0
1990-10-14	0			1993-07-06	0
1990-10-15	0			1993-07-07	0
1990-10-16	0			1993-07-08	0
1990-10-17	0			1993-07-09	0
1990-10-18	0			1993-07-10	0
1990-10-19	0			1993-07-11	0
1990-10-20	0			1993-07-12	0
1990-10-21	0			1993-07-13	0
1990-10-22	0			1993-07-14	0
1990-10-23	0			1993-07-15	0
1990-10-24	0			1993-07-16	0
1990-10-25	0			1993-07-17	0
1990-10-26	0			1993-07-18	0
1990-10-27	0			1993-07-19	0
1990-10-28	0			1993-07-20	0
1990-10-29	3.5			1993-07-21	0
1990-10-30	45			1993-07-22	0
1990-10-31	0			1993-07-23	0
1990-11-01	0			1993-07-24	0
1990-11-02	0			1993-07-25	0
1990-11-03	4			1993-07-26	0
1990-11-04	29			1993-07-27	0
1990-11-05	0			1993-07-28	0
1990-11-06	0			1993-07-29	0
1990-11-07	0			1993-07-30	0
1990-11-08	0			1993-07-31	0
1990-11-09	20			1993-08-01	0
1990-11-10	4			1993-08-02	0
1990-11-11	0			1993-08-03	0
1990-11-12	0			1993-08-04	0
1990-11-13	0			1993-08-05	0
1990-11-14	0			1993-08-06	0
1990-11-15	4			1993-08-07	0
1990-11-16	0			1993-08-08	0
1990-11-17	3.5			1993-08-09	0
1990-11-18	9			1993-08-10	0
1990-11-19	0			1993-08-11	0
1990-11-20	5			1993-08-12	0
1990-11-21	5			1993-08-13	0
1990-11-22	0			1993-08-14	0
1990-11-23	0			1993-08-15	0
1990-11-24	0			1993-08-16	0
1990-11-25	0			1993-08-17	0
1990-11-26	45			1993-08-18	0
1990-11-27	35			1993-08-19	0
1990-11-28	0			1993-08-20	0
1990-11-29	0			1993-08-21	0
1990-11-30	0			1993-08-22	0
1990-12-01	3			1993-08-23	0
1990-12-02	0			1993-08-24	0
1990-12-03	0			1993-08-25	0
1990-12-04	0			1993-08-26	0
1990-12-05	0			1993-08-27	0
1990-12-06	0			1993-08-28	0
1990-12-07	0			1993-08-29	0
1990-12-08	9			1993-08-30	0
1990-12-09	0			1993-08-31	0
1990-12-10	0			1993-09-01	0
1990-12-11	0			1993-09-02	0
1990-12-12	11.5			1993-09-03	0
1990-12-13	0			1993-09-04	0
1990-12-14	0			1993-09-05	0
1990-12-15	29			1993-09-06	0
1990-12-16	16			1993-09-07	0
1990-12-17	0			1993-09-08	0
1990-12-18	0			1993-09-09	0
1990-12-19	0.5			1993-09-10	0
1990-12-20	2			1993-09-11	0
1990-12-21	0			1993-09-12	0
1990-12-22	1.5			1993-09-13	0
1990-12-23	0			1993-09-14	0
1990-12-24	0			1993-09-15	0
1990-12-25	0			1993-09-16	0
1990-12-26	0			1993-09-17	0
1990-12-27	0			1993-09-18	0
1990-12-28	0			1993-09-19	0
1990-12-29	0			1993-09-20	0
1990-12-30	0			1993-09-21	0
1990-12-31	0			1993-09-22	0
1991-01-01	0			1994-06-22	0
1991-01-02	0			1994-06-23	0
1991-01-03	0			1994-06-24	0
1991-01-04	0			1994-06-25	0
1991-01-05	0			1994-06-26	0
1991-01-06	0			1994-06-27	0
1991-01-07	0			1994-06-28	0
1991-01-08	0			1994-06-29	0
1991-01-09	2			1994-06-30	0
1991-01-10	0			1994-07-01	0
1991-01-11	8.5			1994-07-02	0
1991-01-12	3.5			1994-07-03	0
1991-01-13	0			1994-07-04	0
1991-01-14	0			1994-07-05	0
1991-01-15	1			1994-07-06	0
1991-01-16	0			1994-07-07	0
1991-01-17	0			1994-07-08	0
1991-01-18	8			1994-07-09	0
1991-01-19	0			1994-07-10	0
1991-01-20	8			1994-07-11	0
1991-01-21	2			1994-07-12	0
1991-01-22	0			1994-07-13	0
1991-01-23	0			1994-07-14	0
1991-01-24	0			1994-07-15	0
1991-01-25	0			1994-07-16	0
1991-01-26	6			1994-07-17	0
1991-01-27	0			1994-07-18	0
1991-01-28	0			1994-07-19	0
1991-01-29	0			1994-07-20	0
1991-01-30	0			1994-07-21	0
1991-01-31	27			1994-07-22	0
1991-02-01	0			1994-07-23	0
1991-02-02	0			1994-07-24	0
1991-02-03	0			1994-07-25	0
1991-02-04	12			1994-07-26	0
1991-02-05	0			1994-07-27	0
1991-02-06	0			1994-07-28	0
1991-02-07	0			1994-07-29	0
1991-02-08	0			1994-07-30	0
1991-02-09	0			1994-07-31	0
1991-02-10	0			1994-08-01	0
1991-02-11	0			1994-08-02	0
1991-02-12	0			1994-08-03	0
1991-02-13	4			1994-08-04	0
1991-02-14	5			1994-08-05	0
1991-02-15	30.5			1994-08-06	0
1991-02-16	0			1994-08-07	0
1991-02-17	0			1994-08-08	0
1991-02-18	0			1994-08-09	0
1991-02-19	0			1994-08-10	0
1991-02-20	0			1994-08-11	0
1991-02-21	0			1994-08-12	0
1991-02-22	4			1994-08-13	0
1991-02-23	13			1994-08-14	0
1991-02-24	0			1994-08-15	0
1991-02-25	0			1994-08-16	0
1991-02-26	0			1994-08-17	0
1991-02-27	0			1994-08-18	0
1991-02-28	0			1994-08-19	0
1991-03-01	0			1994-08-20	0
1991-03-02	4			1994-08-21	0
1991-03-03	0			1994-08-22	0
1991-03-04	0			1994-08-23	0
1991-03-05	4			1994-08-24	0
1991-03-06	0			1994-08-25	0
1991-03-07	0			1994-08-26	0
1991-03-08	0			1994-08-27	0
1991-03-09	0			1994-08-28	0
1991-03-10	0			1994-08-29	0
1991-03-11	0			1994-08-30	0
1991-03-12	0			1994-08-31	0
1991-03-13	0			1994-09-01	0
1991-03-14	0			1994-09-02	0
1991-03-15	0			1994-09-03	0
1991-03-16	0			1994-09-04	0
1991-03-17	0			1994-09-05	0
1991-03-18	0			1994-09-06	0
1991-03-19	0			1994-09-07	0
1991-03-20	24.5			1994-09-08	0
1991-03-21	0			1994-09-09	0
1991-03-22	0			1994-09-10	0
1991-03-23	0			1994-09-11	0
1991-03-24	0			1994-09-12	0
1991-03-25	0			1994-09-13	0
1991-03-26	0			1994-09-14	0
1991-03-27	10			1994-09-15	0
1991-03-28	7			1994-09-16	0
1991-03-29	0			1994-09-17	0
1991-03-30	0			1994-09-18	0
1991-03-31	15			1994-09-19	0
1991-04-01	0			1994-09-20	0
1991-04-02	0			1994-09-21	0
1991-04-03	4			1994-09-22	0
1991-04-04	0			1995-06-22	0
1991-04-05	7			1995-06-23	0
1991-04-06	14			1995-06-24	0
1991-04-07	0			1995-06-25	0
1991-04-08	10			1995-06-26	0
1991-04-09	45			1995-06-27	0
1991-04-10	49			1995-06-28	0
1991-04-11	10.5			1995-06-29	0
1991-04-12	0			1995-06-30	0
1991-04-13	0			1995-07-01	0
1991-04-14	0			1995-07-02	0
1991-04-15	0			1995-07-03	0
1991-04-16	0			1995-07-04	0
1991-04-17	21			1995-07-05	0
1991-04-18	0			1995-07-06	0
1991-04-19	0			1995-07-07	0
1991-04-20	0			1995-07-08	0
1991-04-21	10			1995-07-09	0
1991-04-22	0			1995-07-10	0
1991-04-23	0			1995-07-11	0
1991-04-24	0			1995-07-12	0
1991-04-25	0			1995-07-13	0
1991-04-26	0			1995-07-14	0
1991-04-27	0			1995-07-15	0
1991-04-28	0			1995-07-16	0
1991-04-29	0			1995-07-17	0
1991-04-30	0			1995-07-18	0
1991-05-01	3			1995-07-19	0
1991-05-02	9			1995-07-20	0
1991-05-03	18			1995-07-21	0
1991-05-04	0			1995-07-22	0
1991-05-05	0			1995-07-23	0
1991-05-06	0			1995-07-24	0
1991-05-07	0			1995-07-25	0
1991-05-08	0			1995-07-26	0
1991-05-09	0			1995-07-27	0
1991-05-10	0			1995-07-28	0
1991-05-11	0			1995-07-29	0
1991-05-12	0			1995-07-30	0
1991-05-13	0			1995-07-31	0
1991-05-14	0			1995-08-01	0
1991-05-15	0			1995-08-02	0
1991-05-16	0			1995-08-03	0
1991-05-17	0			1995-08-04	0
1991-05-18	0			1995-08-05	0
1991-05-19	0			1995-08-06	0
1991-05-20	0			1995-08-07	0
1991-05-21	0			1995-08-08	2
1991-05-22	0			1995-08-09	0
1991-05-23	0			1995-08-10	0
1991-05-24	0			1995-08-11	0
1991-05-25	0			1995-08-12	0
1991-05-26	0			1995-08-13	0
1991-05-27	0			1995-08-14	0
1991-05-28	0			1995-08-15	0
1991-05-29	0			1995-08-16	0
1991-05-30	2			1995-08-17	0
1991-05-31	0			1995-08-18	0
1991-06-01	0			1995-08-19	0
1991-06-02	0			1995-08-20	0
1991-06-03	0			1995-08-21	0
1991-06-04	0			1995-08-22	0
1991-06-05	0			1995-08-23	0
1991-06-06	0			1995-08-24	0
1991-06-07	0			1995-08-25	0
1991-06-08	0			1995-08-26	0
1991-06-09	0			1995-08-27	0
1991-06-10	0			1995-08-28	0
1991-06-11	0			1995-08-29	0
1991-06-12	0			1995-08-30	0
1991-06-13	0			1995-08-31	0
1991-06-14	0			1995-09-01	0
1991-06-15	0			1995-09-02	0
1991-06-16	0			1995-09-03	0
1991-06-17	0			1995-09-04	0
1991-06-18	0			1995-09-05	0
1991-06-19	0			1995-09-06	0
1991-06-20	0			1995-09-07	0
1991-06-21	0			1995-09-08	0
1991-09-23	0			1995-09-09	0
1991-09-24	0			1995-09-10	0
1991-09-25	0			1995-09-11	0
1991-09-26	0			1995-09-12	0
1991-09-27	0			1995-09-13	0
1991-09-28	0			1995-09-14	0
1991-09-29	0			1995-09-15	0
1991-09-30	0			1995-09-16	0
1991-10-01	0			1995-09-17	0
1991-10-02	0			1995-09-18	0
1991-10-03	0			1995-09-19	0
1991-10-04	0			1995-09-20	0
1991-10-05	0			1995-09-21	0
1991-10-06	0			1995-09-22	0
1991-10-07	0			1996-06-22	0
1991-10-08	0			1996-06-23	0
1991-10-09	0			1996-06-24	0
1991-10-10	0			1996-06-25	0
1991-10-11	0			1996-06-26	0
1991-10-12	20			1996-06-27	0
1991-10-13	0			1996-06-28	0
1991-10-14	0			1996-06-29	0
1991-10-15	0			1996-06-30	0
1991-10-16	0			1996-07-01	0
1991-10-17	0			1996-07-02	0
1991-10-18	0			1996-07-03	0
1991-10-19	0			1996-07-04	0
1991-10-20	0			1996-07-05	0
1991-10-21	0			1996-07-06	0
1991-10-22	0			1996-07-07	0
1991-10-23	6			1996-07-08	0
1991-10-24	0			1996-07-09	0
1991-10-25	0			1996-07-10	0
1991-10-26	3			1996-07-11	0
1991-10-27	5			1996-07-12	0
1991-10-28	0			1996-07-13	0
1991-10-29	0			1996-07-14	0
1991-10-30	20.5			1996-07-15	0
1991-10-31	19			1996-07-16	0
1991-11-01	57.5			1996-07-17	0
1991-11-02	2			1996-07-18	0
1991-11-03	0			1996-07-19	0
1991-11-04	0			1996-07-20	0
1991-11-05	0			1996-07-21	0
1991-11-06	0			1996-07-22	0
1991-11-07	0			1996-07-23	0
1991-11-08	0			1996-07-24	0
1991-11-09	0			1996-07-25	0
1991-11-10	0			1996-07-26	0
1991-11-11	0			1996-07-27	0
1991-11-12	0			1996-07-28	0
1991-11-13	0			1996-07-29	0
1991-11-14	2			1996-07-30	0
1991-11-15	2			1996-07-31	0
1991-11-16	0			1996-08-01	0
1991-11-17	0			1996-08-02	0
1991-11-18	0			1996-08-03	0
1991-11-19	0			1996-08-04	0
1991-11-20	0			1996-08-05	0
1991-11-21	0			1996-08-06	0
1991-11-22	0			1996-08-07	0
1991-11-23	0			1996-08-08	0
1991-11-24	0			1996-08-09	0
1991-11-25	10			1996-08-10	0
1991-11-26	7			1996-08-11	0
1991-11-27	2			1996-08-12	0
1991-11-28	0			1996-08-13	0
1991-11-29	5			1996-08-14	0
1991-11-30	3			1996-08-15	0
1991-12-01	0			1996-08-16	0
1991-12-02	0			1996-08-17	0
1991-12-03	0			1996-08-18	0
1991-12-04	0			1996-08-19	0
1991-12-05	0			1996-08-20	0
1991-12-06	0			1996-08-21	0
1991-12-07	13			1996-08-22	0
1991-12-08	3			1996-08-23	0
1991-12-09	12.5			1996-08-24	0
1991-12-10	12			1996-08-25	0
1991-12-11	0			1996-08-26	0
1991-12-12	0			1996-08-27	0
1991-12-13	0			1996-08-28	0
1991-12-14	0			1996-08-29	0
1991-12-15	0			1996-08-30	0
1991-12-16	0			1996-08-31	0
1991-12-17	13			1996-09-01	0
1991-12-18	0			1996-09-02	0
1991-12-19	0			1996-09-03	0
1991-12-20	0			1996-09-04	0
1991-12-21	0			1996-09-05	0
1991-12-22	0			1996-09-06	0
1991-12-23	0			1996-09-07	0
1991-12-24	0			1996-09-08	0
1991-12-25	0			1996-09-09	0
1991-12-26	0			1996-09-10	0
1991-12-27	2			1996-09-11	0
1991-12-28	3.5			1996-09-12	0
1991-12-29	0			1996-09-13	0
1991-12-30	0			1996-09-14	0
1991-12-31	0			1996-09-15	0
1992-01-01	0			1996-09-16	0
1992-01-02	0			1996-09-17	0
1992-01-03	0			1996-09-18	0
1992-01-04	0			1996-09-19	0
1992-01-05	0			1996-09-20	0
1992-01-06	0			1996-09-21	0
1992-01-07	0			1996-09-22	0
1992-01-08	0			1997-06-22	0
1992-01-09	0			1997-06-23	0
1992-01-10	0			1997-06-24	0
1992-01-11	0			1997-06-25	0
1992-01-12	0			1997-06-26	0
1992-01-13	0			1997-06-27	0
1992-01-14	0			1997-06-28	0
1992-01-15	0			1997-06-29	0
1992-01-16	0			1997-06-30	0
1992-01-17	0			1997-07-01	0
1992-01-18	3			1997-07-02	0
1992-01-19	1			1997-07-03	0
1992-01-20	4			1997-07-04	0
1992-01-21	0			1997-07-05	0
1992-01-22	0			1997-07-06	0
1992-01-23	0			1997-07-07	0
1992-01-24	0			1997-07-08	0
1992-01-25	0			1997-07-09	0
1992-01-26	0			1997-07-10	0
1992-01-27	0			1997-07-11	0
1992-01-28	0			1997-07-12	0
1992-01-29	0			1997-07-13	0
1992-01-30	0			1997-07-14	0
1992-01-31	0			1997-07-15	0
1992-02-01	0			1997-07-16	0
1992-02-02	15			1997-07-17	0
1992-02-03	0			1997-07-18	0
1992-02-04	4			1997-07-19	0
1992-02-05	1			1997-07-20	0
1992-02-06	0			1997-07-21	0
1992-02-07	0			1997-07-22	0
1992-02-08	0			1997-07-23	0
1992-02-09	0			1997-07-24	0
1992-02-10	0			1997-07-25	0
1992-02-11	0			1997-07-26	0
1992-02-12	7			1997-07-27	0
1992-02-13	34			1997-07-28	0
1992-02-14	2			1997-07-29	0
1992-02-15	0			1997-07-30	0
1992-02-16	0			1997-07-31	0
1992-02-17	0			1997-08-01	0
1992-02-18	0			1997-08-02	0
1992-02-19	0			1997-08-03	0
1992-02-20	0			1997-08-04	0
1992-02-21	0			1997-08-05	0
1992-02-22	0			1997-08-06	0
1992-02-23	8			1997-08-07	0
1992-02-24	0			1997-08-08	0
1992-02-25	0			1997-08-09	0
1992-02-26	0			1997-08-10	0
1992-02-27	0			1997-08-11	0
1992-02-28	0			1997-08-12	0
1992-02-29	0			1997-08-13	0
1992-03-01	0			1997-08-14	0
1992-03-02	0			1997-08-15	0
1992-03-03	0			1997-08-16	0
1992-03-04	0			1997-08-17	0
1992-03-05	0			1997-08-18	0
1992-03-06	0.5			1997-08-19	0
1992-03-07	0			1997-08-20	0
1992-03-08	0			1997-08-21	0
1992-03-09	0			1997-08-22	0
1992-03-10	0			1997-08-23	0
1992-03-11	0			1997-08-24	0
1992-03-12	0			1997-08-25	0
1992-03-13	0			1997-08-26	0
1992-03-14	0			1997-08-27	0
1992-03-15	0			1997-08-28	0
1992-03-16	0			1997-08-29	0
1992-03-17	0			1997-08-30	0
1992-03-18	0			1997-08-31	0
1992-03-19	0			1997-09-01	0
1992-03-20	0			1997-09-02	0
1992-03-21	0			1997-09-03	0
1992-03-22	0			1997-09-04	0
1992-03-23	17			1997-09-05	0
1992-03-24	0			1997-09-06	0
1992-03-25	0			1997-09-07	0
1992-03-26	0			1997-09-08	0
1992-03-27	0			1997-09-09	0
1992-03-28	0			1997-09-10	0
1992-03-29	0			1997-09-11	0
1992-03-30	0			1997-09-12	0
1992-03-31	0			1997-09-13	0
1992-04-01	0			1997-09-14	0
1992-04-02	0			1997-09-15	0
1992-04-03	0			1997-09-16	0
1992-04-04	0			1997-09-17	0
1992-04-05	0			1997-09-18	0
1992-04-06	0			1997-09-19	0
1992-04-07	0			1997-09-20	0
1992-04-08	1			1997-09-21	0
1992-04-09	0			1997-09-22	0
1992-04-10	0			1998-06-22	0
1992-04-11	0			1998-06-23	0
1992-04-12	0			1998-06-24	0
1992-04-13	4			1998-06-25	0
1992-04-14	0			1998-06-26	0
1992-04-15	0			1998-06-27	0
1992-04-16	0			1998-06-28	0
1992-04-17	0			1998-06-29	0
1992-04-18	5			1998-06-30	0
1992-04-19	0			1998-07-01	0
1992-04-20	0			1998-07-02	0
1992-04-21	0			1998-07-03	0
1992-04-22	0			1998-07-04	0
1992-04-23	20			1998-07-05	0
1992-04-24	9.5			1998-07-06	0
1992-04-25	0			1998-07-07	0
1992-04-26	0			1998-07-08	0
1992-04-27	0			1998-07-09	0
1992-04-28	0			1998-07-10	0
1992-04-29	0			1998-07-11	0
1992-04-30	0			1998-07-12	0
1992-05-01	12			1998-07-13	0
1992-05-02	0			1998-07-14	0
1992-05-03	4			1998-07-15	0
1992-05-04	0			1998-07-16	0
1992-05-05	0			1998-07-17	0
1992-05-06	0			1998-07-18	0
1992-05-07	0			1998-07-19	0
1992-05-08	0			1998-07-20	0
1992-05-09	0			1998-07-21	0
1992-05-10	0			1998-07-22	0
1992-05-11	0			1998-07-23	0
1992-05-12	0			1998-07-24	0
1992-05-13	0			1998-07-25	0
1992-05-14	0			1998-07-26	0
1992-05-15	0			1998-07-27	0
1992-05-16	0			1998-07-28	0
1992-05-17	0			1998-07-29	0
1992-05-18	0			1998-07-30	0
1992-05-19	0			1998-07-31	0
1992-05-20	0			1998-08-01	0
1992-05-21	0			1998-08-02	0
1992-05-22	0			1998-08-03	0
1992-05-23	0			1998-08-04	0
1992-05-24	0			1998-08-05	0
1992-05-25	0			1998-08-06	0
1992-05-26	0			1998-08-07	0
1992-05-27	0			1998-08-08	0
1992-05-28	21			1998-08-09	0
1992-05-29	13			1998-08-10	0
1992-05-30	17			1998-08-11	0
1992-05-31	5			1998-08-12	0
1992-06-01	3			1998-08-13	0
1992-06-02	1			1998-08-14	0
1992-06-03	0			1998-08-15	0
1992-06-04	24			1998-08-16	0
1992-06-05	0			1998-08-17	0
1992-06-06	0			1998-08-18	0
1992-06-07	0			1998-08-19	0
1992-06-08	0			1998-08-20	0
1992-06-09	0			1998-08-21	0
1992-06-10	0			1998-08-22	0
1992-06-11	0			1998-08-23	0
1992-06-12	0			1998-08-24	0
1992-06-13	0			1998-08-25	0
1992-06-14	0			1998-08-26	0
1992-06-15	0			1998-08-27	0
1992-06-16	0			1998-08-28	0
1992-06-17	0			1998-08-29	0
1992-06-18	0			1998-08-30	0
1992-06-19	0			1998-08-31	0
1992-06-20	0			1998-09-01	0
1992-06-21	0			1998-09-02	0
1992-09-23	0			1998-09-03	0
1992-09-24	0			1998-09-04	0
1992-09-25	0			1998-09-05	0
1992-09-26	0			1998-09-06	0
1992-09-27	0			1998-09-07	0
1992-09-28	0			1998-09-08	0
1992-09-29	0			1998-09-09	0
1992-09-30	0			1998-09-10	0
1992-10-01	0			1998-09-11	0
1992-10-02	0			1998-09-12	0
1992-10-03	0			1998-09-13	0
1992-10-04	0			1998-09-14	0
1992-10-05	0			1998-09-15	0
1992-10-06	0			1998-09-16	0
1992-10-07	0			1998-09-17	0
1992-10-08	0			1998-09-18	0
1992-10-09	0			1998-09-19	0
1992-10-10	0			1998-09-20	0
1992-10-11	0			1998-09-21	0
1992-10-12	0			1998-09-22	0
1992-10-13	59			1999-06-22	0
1992-10-14	0			1999-06-23	0
1992-10-15	63			1999-06-24	0
1992-10-16	0			1999-06-25	0
1992-10-17	0			1999-06-26	0
1992-10-18	0			1999-06-27	0
1992-10-19	0			1999-06-28	0
1992-10-20	0			1999-06-29	0
1992-10-21	0			1999-06-30	0
1992-10-22	0			1999-07-01	0
1992-10-23	0			1999-07-02	0
1992-10-24	0			1999-07-03	0
1992-10-25	0			1999-07-04	0
1992-10-26	0			1999-07-05	0
1992-10-27	0			1999-07-06	0
1992-10-28	0			1999-07-07	0
1992-10-29	0			1999-07-08	0
1992-10-30	0			1999-07-09	0
1992-10-31	0			1999-07-10	0
1992-11-01	0			1999-07-11	0
1992-11-02	0			1999-07-12	0
1992-11-03	0			1999-07-13	0
1992-11-04	0			1999-07-14	0
1992-11-05	0			1999-07-15	0
1992-11-06	0			1999-07-16	0
1992-11-07	0			1999-07-17	0
1992-11-08	0			1999-07-18	0
1992-11-09	0			1999-07-19	0
1992-11-10	0			1999-07-20	0
1992-11-11	0			1999-07-21	0
1992-11-12	0			1999-07-22	0
1992-11-13	0			1999-07-23	0
1992-11-14	0			1999-07-24	0
1992-11-15	0			1999-07-25	0
1992-11-16	5			1999-07-26	0
1992-11-17	0			1999-07-27	0
1992-11-18	0			1999-07-28	0
1992-11-19	0			1999-07-29	0
1992-11-20	0			1999-07-30	0
1992-11-21	0			1999-07-31	0
1992-11-22	0			1999-08-01	0
1992-11-23	0			1999-08-02	0
1992-11-24	0			1999-08-03	0
1992-11-25	0			1999-08-04	0
1992-11-26	0.5			1999-08-05	0
1992-11-27	0			1999-08-06	0
1992-11-28	0.5			1999-08-07	0
1992-11-29	0			1999-08-08	0
1992-11-30	0			1999-08-09	0
1992-12-01	0			1999-08-10	0
1992-12-02	0.5			1999-08-11	0
1992-12-03	0			1999-08-12	0
1992-12-04	0			1999-08-13	0
1992-12-05	0			1999-08-14	0
1992-12-06	0			1999-08-15	0
1992-12-07	0			1999-08-16	0
1992-12-08	0			1999-08-17	0
1992-12-09	0			1999-08-18	0
1992-12-10	0			1999-08-19	0
1992-12-11	0			1999-08-20	0
1992-12-12	0			1999-08-21	0
1992-12-13	0			1999-08-22	0
1992-12-14	0			1999-08-23	0
1992-12-15	0			1999-08-24	0
1992-12-16	0			1999-08-25	0
1992-12-17	0			1999-08-26	0
1992-12-18	0			1999-08-27	0
1992-12-19	0			1999-08-28	0
1992-12-20	0			1999-08-29	0
1992-12-21	0			1999-08-30	0
1992-12-22	0			1999-08-31	0
1992-12-23	0			1999-09-01	0
1992-12-24	0			1999-09-02	0
1992-12-25	0			1999-09-03	0
1992-12-26	0			1999-09-04	0
1992-12-27	0			1999-09-05	0
1992-12-28	0			1999-09-06	0
1992-12-29	0			1999-09-07	0
1992-12-30	31			1999-09-08	0
1992-12-31	0			1999-09-09	0
1993-01-01	0			1999-09-10	0
1993-01-02	0			1999-09-11	0
1993-01-03	0			1999-09-12	0
1993-01-04	0			1999-09-13	0
1993-01-05	0			1999-09-14	0
1993-01-06	0			1999-09-15	0
1993-01-07	4			1999-09-16	0
1993-01-08	0			1999-09-17	0
1993-01-09	4			1999-09-18	0
1993-01-10	22			1999-09-19	0
1993-01-11	0			1999-09-20	0
1993-01-12	0			1999-09-21	0
1993-01-13	0			1999-09-22	0
1993-01-14	0			2000-06-22	0
1993-01-15	0			2000-06-23	0
1993-01-16	0			2000-06-24	0
1993-01-17	0			2000-06-25	0
1993-01-18	0			2000-06-26	0
1993-01-19	0			2000-06-27	0
1993-01-20	0			2000-06-28	0
1993-01-21	0			2000-06-29	0
1993-01-22	0			2000-06-30	0
1993-01-23	0			2000-07-01	0
1993-01-24	0			2000-07-02	0
1993-01-25	0			2000-07-03	0
1993-01-26	0			2000-07-04	0
1993-01-27	10			2000-07-05	0
1993-01-28	12			2000-07-06	0
1993-01-29	0			2000-07-07	0
1993-01-30	10			2000-07-08	0
1993-01-31	0			2000-07-09	0
1993-02-01	0			2000-07-10	0
1993-02-02	0			2000-07-11	0
1993-02-03	4			2000-07-12	0
1993-02-04	0			2000-07-13	0
1993-02-05	0			2000-07-14	0
1993-02-06	2			2000-07-15	0
1993-02-07	12			2000-07-16	0
1993-02-08	0			2000-07-17	0
1993-02-09	9.5			2000-07-18	0
1993-02-10	2			2000-07-19	0
1993-02-11	0			2000-07-20	0
1993-02-12	0			2000-07-21	0
1993-02-13	0			2000-07-22	0
1993-02-14	0			2000-07-23	0
1993-02-15	10			2000-07-24	0
1993-02-16	0			2000-07-25	0
1993-02-17	0			2000-07-26	0
1993-02-18	6.5			2000-07-27	0
1993-02-19	0			2000-07-28	0
1993-02-20	5			2000-07-29	0
1993-02-21	0			2000-07-30	0
1993-02-22	0			2000-07-31	0
1993-02-23	0			2000-08-01	0
1993-02-24	0			2000-08-02	0
1993-02-25	0.5			2000-08-03	0
1993-02-26	17			2000-08-04	0
1993-02-27	3			2000-08-05	0
1993-02-28	29			2000-08-06	0
1993-03-01	0			2000-08-07	0
1993-03-02	0			2000-08-08	0
1993-03-03	3.5			2000-08-09	0
1993-03-04	1			2000-08-10	0
1993-03-05	0			2000-08-11	0
1993-03-06	0			2000-08-12	0
1993-03-07	3			2000-08-13	0
1993-03-08	2			2000-08-14	0
1993-03-09	0			2000-08-15	0
1993-03-10	0			2000-08-16	0
1993-03-11	7.5			2000-08-17	0
1993-03-12	0			2000-08-18	0
1993-03-13	0			2000-08-19	0
1993-03-14	0			2000-08-20	0
1993-03-15	0			2000-08-21	0
1993-03-16	0			2000-08-22	0
1993-03-17	0			2000-08-23	0
1993-03-18	0			2000-08-24	0
1993-03-19	0			2000-08-25	0
1993-03-20	0			2000-08-26	0
1993-03-21	0			2000-08-27	0
1993-03-22	0			2000-08-28	0
1993-03-23	25			2000-08-29	0
1993-03-24	0			2000-08-30	0
1993-03-25	27			2000-08-31	0
1993-03-26	5			2000-09-01	0
1993-03-27	3			2000-09-02	0
1993-03-28	0			2000-09-03	0
1993-03-29	0			2000-09-04	0
1993-03-30	15			2000-09-05	0
1993-03-31	0			2000-09-06	0
1993-04-01	7			2000-09-07	0
1993-04-02	0			2000-09-08	0
1993-04-03	0			2000-09-09	0
1993-04-04	0			2000-09-10	0
1993-04-05	0			2000-09-11	0
1993-04-06	0			2000-09-12	0
1993-04-07	0			2000-09-13	0
1993-04-08	0			2000-09-14	0
1993-04-09	21			2000-09-15	0
1993-04-10	0			2000-09-16	0
1993-04-11	0			2000-09-17	0
1993-04-12	0			2000-09-18	0
1993-04-13	0			2000-09-19	0
1993-04-14	0			2000-09-20	0
1993-04-15	7			2000-09-21	0
1993-04-16	15			2000-09-22	0
1993-04-17	0			2001-06-22	0
1993-04-18	0			2001-06-23	0
1993-04-19	0			2001-06-24	0
1993-04-20	0			2001-06-25	0
1993-04-21	0			2001-06-26	0
1993-04-22	5			2001-06-27	0
1993-04-23	0			2001-06-28	0
1993-04-24	19			2001-06-29	0
1993-04-25	0			2001-06-30	0
1993-04-26	0			2001-07-01	0
1993-04-27	0			2001-07-02	0
1993-04-28	0			2001-07-03	0
1993-04-29	0			2001-07-04	0
1993-04-30	0			2001-07-05	0
1993-05-01	0			2001-07-06	0
1993-05-02	0			2001-07-07	0
1993-05-03	0			2001-07-08	0
1993-05-04	0			2001-07-09	0
1993-05-05	0			2001-07-10	0
1993-05-06	0			2001-07-11	0
1993-05-07	4			2001-07-12	0
1993-05-08	0			2001-07-13	0
1993-05-09	11.5			2001-07-14	0
1993-05-10	0			2001-07-15	0
1993-05-11	0			2001-07-16	0
1993-05-12	0			2001-07-17	0
1993-05-13	0			2001-07-18	0
1993-05-14	0			2001-07-19	0
1993-05-15	0			2001-07-20	0
1993-05-16	0			2001-07-21	0
1993-05-17	0			2001-07-22	0
1993-05-18	0			2001-07-23	0
1993-05-19	0			2001-07-24	0
1993-05-20	0			2001-07-25	0
1993-05-21	0			2001-07-26	0
1993-05-22	0			2001-07-27	0
1993-05-23	0			2001-07-28	0
1993-05-24	0			2001-07-29	0
1993-05-25	0			2001-07-30	0
1993-05-26	0			2001-07-31	0
1993-05-27	0			2001-08-01	0
1993-05-28	0			2001-08-02	0
1993-05-29	0			2001-08-03	0
1993-05-30	0			2001-08-04	0
1993-05-31	0			2001-08-05	0
1993-06-01	0			2001-08-06	0
1993-06-02	0			2001-08-07	0
1993-06-03	0			2001-08-08	0
1993-06-04	0			2001-08-09	0
1993-06-05	0			2001-08-10	0
1993-06-06	0			2001-08-11	0
1993-06-07	0			2001-08-12	0
1993-06-08	0			2001-08-13	0
1993-06-09	0			2001-08-14	0
1993-06-10	0			2001-08-15	0
1993-06-11	0			2001-08-16	0
1993-06-12	0			2001-08-17	0
1993-06-13	0			2001-08-18	0
1993-06-14	0			2001-08-19	0
1993-06-15	5			2001-08-20	0
1993-06-16	0			2001-08-21	0
1993-06-17	0			2001-08-22	0
1993-06-18	0			2001-08-23	0
1993-06-19	0			2001-08-24	0
1993-06-20	0			2001-08-25	0
1993-06-21	0			2001-08-26	0
1993-09-23	0			2001-08-27	0
1993-09-24	0			2001-08-28	0
1993-09-25	0			2001-08-29	0
1993-09-26	0			2001-08-30	0
1993-09-27	0			2001-08-31	0
1993-09-28	0			2001-09-01	0
1993-09-29	0			2001-09-02	0
1993-09-30	0			2001-09-03	0
1993-10-01	0			2001-09-04	0
1993-10-02	0			2001-09-05	0
1993-10-03	0			2001-09-06	0
1993-10-04	0			2001-09-07	0
1993-10-05	0			2001-09-08	0
1993-10-06	0			2001-09-09	0
1993-10-07	0			2001-09-10	0
1993-10-08	0			2001-09-11	0
1993-10-09	0			2001-09-12	0
1993-10-10	0			2001-09-13	0
1993-10-11	0			2001-09-14	0
1993-10-12	0			2001-09-15	0
1993-10-13	0			2001-09-16	0
1993-10-14	0			2001-09-17	0
1993-10-15	0			2001-09-18	0
1993-10-16	0			2001-09-19	0
1993-10-17	0			2001-09-20	0
1993-10-18	0			2001-09-21	0
1993-10-19	0			2001-09-22	0
1993-10-20	0			2002-06-22	0
1993-10-21	0			2002-06-23	0
1993-10-22	0			2002-06-24	0
1993-10-23	0			2002-06-25	0
1993-10-24	0			2002-06-26	0
1993-10-25	0			2002-06-27	0
1993-10-26	0			2002-06-28	0
1993-10-27	0			2002-06-29	0
1993-10-28	0			2002-06-30	0
1993-10-29	0			2002-07-01	0
1993-10-30	0			2002-07-02	4
1993-10-31	0			2002-07-03	0
1993-11-01	0			2002-07-04	0
1993-11-02	0			2002-07-05	0
1993-11-03	0			2002-07-06	0
1993-11-04	0			2002-07-07	0
1993-11-05	0			2002-07-08	0
1993-11-06	0			2002-07-09	0
1993-11-07	0			2002-07-10	0
1993-11-08	0			2002-07-11	0
1993-11-09	5			2002-07-12	0
1993-11-10	0			2002-07-13	0
1993-11-11	0			2002-07-14	0
1993-11-12	0			2002-07-15	0
1993-11-13	0			2002-07-16	0
1993-11-14	0			2002-07-17	0
1993-11-15	0			2002-07-18	0
1993-11-16	17			2002-07-19	0
1993-11-17	4			2002-07-20	0
1993-11-18	15			2002-07-21	0
1993-11-19	0			2002-07-22	0
1993-11-20	0			2002-07-23	0
1993-11-21	0			2002-07-24	0
1993-11-22	0			2002-07-25	0
1993-11-23	0			2002-07-26	0
1993-11-24	0			2002-07-27	0
1993-11-25	0			2002-07-28	0
1993-11-26	0			2002-07-29	0
1993-11-27	0			2002-07-30	0
1993-11-28	0			2002-07-31	0
1993-11-29	0.5			2002-08-01	0
1993-11-30	0			2002-08-02	0
1993-12-01	0			2002-08-03	0
1993-12-02	2			2002-08-04	0
1993-12-03	15			2002-08-05	0
1993-12-04	0			2002-08-06	0
1993-12-05	0			2002-08-07	0
1993-12-06	0			2002-08-08	0
1993-12-07	0			2002-08-09	0
1993-12-08	0			2002-08-10	0
1993-12-09	0			2002-08-11	0
1993-12-10	0			2002-08-12	0
1993-12-11	0			2002-08-13	0
1993-12-12	0			2002-08-14	0
1993-12-13	0			2002-08-15	0
1993-12-14	0			2002-08-16	0
1993-12-15	0			2002-08-17	0
1993-12-16	5			2002-08-18	0
1993-12-17	3			2002-08-19	0
1993-12-18	0			2002-08-20	0
1993-12-19	0			2002-08-21	0
1993-12-20	0			2002-08-22	0
1993-12-21	0			2002-08-23	0
1993-12-22	0			2002-08-24	0
1993-12-23	0			2002-08-25	0
1993-12-24	0			2002-08-26	0
1993-12-25	0			2002-08-27	0
1993-12-26	0			2002-08-28	0
1993-12-27	0			2002-08-29	0
1993-12-28	0			2002-08-30	0
1993-12-29	0			2002-08-31	0
1993-12-30	0			2002-09-01	0
1993-12-31	0			2002-09-02	0
1994-01-01	0			2002-09-03	0
1994-01-02	0			2002-09-04	0
1994-01-03	0			2002-09-05	0
1994-01-04	0			2002-09-06	0
1994-01-05	3			2002-09-07	0
1994-01-06	0			2002-09-08	0
1994-01-07	0			2002-09-09	0
1994-01-08	0			2002-09-10	0
1994-01-09	0			2002-09-11	0
1994-01-10	0			2002-09-12	0
1994-01-11	0			2002-09-13	0
1994-01-12	1			2002-09-14	0
1994-01-13	0			2002-09-15	0
1994-01-14	0			2002-09-16	0
1994-01-15	0			2002-09-17	0
1994-01-16	0			2002-09-18	0
1994-01-17	0			2002-09-19	0
1994-01-18	0			2002-09-20	0
1994-01-19	0			2002-09-21	0
1994-01-20	17			2002-09-22	0
1994-01-21	0			2003-06-22	0
1994-01-22	0			2003-06-23	0
1994-01-23	0			2003-06-24	0
1994-01-24	0.5			2003-06-25	0
1994-01-25	1			2003-06-26	0
1994-01-26	0			2003-06-27	0
1994-01-27	0			2003-06-28	0
1994-01-28	0			2003-06-29	0
1994-01-29	0			2003-06-30	0
1994-01-30	0			2003-07-01	0
1994-01-31	0			2003-07-02	0
1994-02-01	0			2003-07-03	0
1994-02-02	0			2003-07-04	0
1994-02-03	0			2003-07-05	0
1994-02-04	0			2003-07-06	0
1994-02-05	0			2003-07-07	0
1994-02-06	0			2003-07-08	0
1994-02-07	0			2003-07-09	0
1994-02-08	0			2003-07-10	0
1994-02-09	0			2003-07-11	0
1994-02-10	0			2003-07-12	0
1994-02-11	0			2003-07-13	0
1994-02-12	0			2003-07-14	0
1994-02-13	0			2003-07-15	0
1994-02-14	0			2003-07-16	0
1994-02-15	7			2003-07-17	0
1994-02-16	0			2003-07-18	0
1994-02-17	0			2003-07-19	0
1994-02-18	0			2003-07-20	0
1994-02-19	0			2003-07-21	0
1994-02-20	0			2003-07-22	0
1994-02-21	0			2003-07-23	0
1994-02-22	0			2003-07-24	0
1994-02-23	0			2003-07-25	0
1994-02-24	0			2003-07-26	0
1994-02-25	0			2003-07-27	0
1994-02-26	0			2003-07-28	0
1994-02-27	0			2003-07-29	0
1994-02-28	0			2003-07-30	0
1994-03-01	10			2003-07-31	0
1994-03-02	0			2003-08-01	0
1994-03-03	0			2003-08-02	0
1994-03-04	21			2003-08-03	0
1994-03-05	0			2003-08-04	0
1994-03-06	0			2003-08-05	0
1994-03-07	5			2003-08-06	0
1994-03-08	4			2003-08-07	0
1994-03-09	0			2003-08-08	0
1994-03-10	5			2003-08-09	0
1994-03-11	0			2003-08-10	0
1994-03-12	0			2003-08-11	0
1994-03-13	0			2003-08-12	0
1994-03-14	0			2003-08-13	0
1994-03-15	0			2003-08-14	0
1994-03-16	1			2003-08-15	0
1994-03-17	1			2003-08-16	0
1994-03-18	20			2003-08-17	0
1994-03-19	2			2003-08-18	0
1994-03-20	0			2003-08-19	0
1994-03-21	0			2003-08-20	0
1994-03-22	0			2003-08-21	0
1994-03-23	0			2003-08-22	0
1994-03-24	2			2003-08-23	0
1994-03-25	5			2003-08-24	0
1994-03-26	20			2003-08-25	0
1994-03-27	3			2003-08-26	0
1994-03-28	0			2003-08-27	0
1994-03-29	2			2003-08-28	0
1994-03-30	3			2003-08-29	0
1994-03-31	10			2003-08-30	0
1994-04-01	0			2003-08-31	0
1994-04-02	6			2003-09-01	0
1994-04-03	0			2003-09-02	0
1994-04-04	0			2003-09-03	0
1994-04-05	0			2003-09-04	0
1994-04-06	0			2003-09-05	0
1994-04-07	5			2003-09-06	0
1994-04-08	22			2003-09-07	0
1994-04-09	25			2003-09-08	0
1994-04-10	16			2003-09-09	0
1994-04-11	0			2003-09-10	0
1994-04-12	0			2003-09-11	0
1994-04-13	0			2003-09-12	0
1994-04-14	10			2003-09-13	0
1994-04-15	0			2003-09-14	0
1994-04-16	5			2003-09-15	0
1994-04-17	0			2003-09-16	0
1994-04-18	45			2003-09-17	0
1994-04-19	20			2003-09-18	0
1994-04-20	0			2003-09-19	0
1994-04-21	0			2003-09-20	0
1994-04-22	0			2003-09-21	0
1994-04-23	0			2003-09-22	0
1994-04-24	0			2004-06-22	0
1994-04-25	0			2004-06-23	0
1994-04-26	10			2004-06-24	0
1994-04-27	0			2004-06-25	0
1994-04-28	0			2004-06-26	0
1994-04-29	0			2004-06-27	0
1994-04-30	2			2004-06-28	0
1994-05-01	0			2004-06-29	0
1994-05-02	0			2004-06-30	0
1994-05-03	0			2004-07-01	0
1994-05-04	13			2004-07-02	4
1994-05-05	0			2004-07-03	0
1994-05-06	0			2004-07-04	0
1994-05-07	0			2004-07-05	0
1994-05-08	0			2004-07-06	0
1994-05-09	0			2004-07-07	0
1994-05-10	0			2004-07-08	0
1994-05-11	3			2004-07-09	0
1994-05-12	5			2004-07-10	0
1994-05-13	7			2004-07-11	0
1994-05-14	0			2004-07-12	0
1994-05-15	0			2004-07-13	0
1994-05-16	0			2004-07-14	0
1994-05-17	0			2004-07-15	0
1994-05-18	0			2004-07-16	0
1994-05-19	0			2004-07-17	0
1994-05-20	0			2004-07-18	0
1994-05-21	0			2004-07-19	0
1994-05-22	0			2004-07-20	0
1994-05-23	0			2004-07-21	0
1994-05-24	0			2004-07-22	0
1994-05-25	0			2004-07-23	0
1994-05-26	0			2004-07-24	0
1994-05-27	0			2004-07-25	0
1994-05-28	0			2004-07-26	0
1994-05-29	0			2004-07-27	0
1994-05-30	0			2004-07-28	0
1994-05-31	0			2004-07-29	0
1994-06-01	0			2004-07-30	0
1994-06-02	0			2004-07-31	0
1994-06-03	0			2004-08-01	0
1994-06-04	0			2004-08-02	0
1994-06-05	0			2004-08-03	0
1994-06-06	0			2004-08-04	0
1994-06-07	0			2004-08-05	0
1994-06-08	0			2004-08-06	0
1994-06-09	0			2004-08-07	0
1994-06-10	0			2004-08-08	0
1994-06-11	0			2004-08-09	0
1994-06-12	0			2004-08-10	0
1994-06-13	0			2004-08-11	0
1994-06-14	0			2004-08-12	0
1994-06-15	0			2004-08-13	0
1994-06-16	0			2004-08-14	0
1994-06-17	0			2004-08-15	0
1994-06-18	0			2004-08-16	0
1994-06-19	0			2004-08-17	0
1994-06-20	0			2004-08-18	0
1994-06-21	0			2004-08-19	0
1994-09-23	0			2004-08-20	0
1994-09-24	0			2004-08-21	0
1994-09-25	0			2004-08-22	0
1994-09-26	0			2004-08-23	0
1994-09-27	0			2004-08-24	0
1994-09-28	0			2004-08-25	0
1994-09-29	0			2004-08-26	0
1994-09-30	0			2004-08-27	0
1994-10-01	0			2004-08-28	0
1994-10-02	0			2004-08-29	0
1994-10-03	0			2004-08-30	0
1994-10-04	0			2004-08-31	0
1994-10-05	0			2004-09-01	0
1994-10-06	0			2004-09-02	0
1994-10-07	0			2004-09-03	0
1994-10-08	0			2004-09-04	0
1994-10-09	0			2004-09-05	0
1994-10-10	0			2004-09-06	0
1994-10-11	0			2004-09-07	0
1994-10-12	0			2004-09-08	0
1994-10-13	0			2004-09-09	0
1994-10-14	0			2004-09-10	0
1994-10-15	0			2004-09-11	0
1994-10-16	0			2004-09-12	0
1994-10-17	0			2004-09-13	0
1994-10-18	0			2004-09-14	0
1994-10-19	0			2004-09-15	0
1994-10-20	0			2004-09-16	0
1994-10-21	0			2004-09-17	0
1994-10-22	0			2004-09-18	0
1994-10-23	0			2004-09-19	0
1994-10-24	0			2004-09-20	0
1994-10-25	0			2004-09-21	0
1994-10-26	0			2004-09-22	0
1994-10-27	0			2005-06-22	0
1994-10-28	0			2005-06-23	0
1994-10-29	0			2005-06-24	0
1994-10-30	0			2005-06-25	0
1994-10-31	7			2005-06-26	0
1994-11-01	0			2005-06-27	0
1994-11-02	0			2005-06-28	0
1994-11-03	0			2005-06-29	0
1994-11-04	0			2005-06-30	0
1994-11-05	0			2005-07-01	0
1994-11-06	0			2005-07-02	0
1994-11-07	0			2005-07-03	0
1994-11-08	0			2005-07-04	0
1994-11-09	0			2005-07-05	0
1994-11-10	0			2005-07-06	0
1994-11-11	0			2005-07-07	0
1994-11-12	0			2005-07-08	0
1994-11-13	0			2005-07-09	0
1994-11-14	0			2005-07-10	0
1994-11-15	0			2005-07-11	0
1994-11-16	0			2005-07-12	0
1994-11-17	0			2005-07-13	0
1994-11-18	0			2005-07-14	0
1994-11-19	0			2005-07-15	0
1994-11-20	0			2005-07-16	0
1994-11-21	0			2005-07-17	0
1994-11-22	0			2005-07-18	0
1994-11-23	0			2005-07-19	0
1994-11-24	0			2005-07-20	0
1994-11-25	0			2005-07-21	0
1994-11-26	0			2005-07-22	0
1994-11-27	5			2005-07-23	0
1994-11-28	0			2005-07-24	0
1994-11-29	5			2005-07-25	0
1994-11-30	0			2005-07-26	0
1994-12-01	0			2005-07-27	0
1994-12-02	0			2005-07-28	0
1994-12-03	4			2005-07-29	0
1994-12-04	0			2005-07-30	0
1994-12-05	0			2005-07-31	0
1994-12-06	0			2005-08-01	0
1994-12-07	1			2005-08-02	0
1994-12-08	1			2005-08-03	0
1994-12-09	0			2005-08-04	0
1994-12-10	0			2005-08-05	0
1994-12-11	0			2005-08-06	0
1994-12-12	0			2005-08-07	0
1994-12-13	0			2005-08-08	0
1994-12-14	0			2005-08-09	0
1994-12-15	0			2005-08-10	0
1994-12-16	0			2005-08-11	0
1994-12-17	6			2005-08-12	0
1994-12-18	0			2005-08-13	0
1994-12-19	0			2005-08-14	0
1994-12-20	0			2005-08-15	0
1994-12-21	0			2005-08-16	0
1994-12-22	0			2005-08-17	0
1994-12-23	0			2005-08-18	0
1994-12-24	0			2005-08-19	0
1994-12-25	0			2005-08-20	0
1994-12-26	0			2005-08-21	0
1994-12-27	0			2005-08-22	0
1994-12-28	0			2005-08-23	0
1994-12-29	0			2005-08-24	0
1994-12-30	0			2005-08-25	0
1994-12-31	1			2005-08-26	0
1995-01-01	0			2005-08-27	0
1995-01-02	6			2005-08-28	0
1995-01-03	0			2005-08-29	0
1995-01-04	0			2005-08-30	0
1995-01-05	0			2005-08-31	0
1995-01-06	0			2005-09-01	0
1995-01-07	0			2005-09-02	0
1995-01-08	0			2005-09-03	0
1995-01-09	0			2005-09-04	0
1995-01-10	0			2005-09-05	0
1995-01-11	0			2005-09-06	0
1995-01-12	0			2005-09-07	0
1995-01-13	0			2005-09-08	0
1995-01-14	0			2005-09-09	0
1995-01-15	0			2005-09-10	0
1995-01-16	0			2005-09-11	0
1995-01-17	0			2005-09-12	0
1995-01-18	0			2005-09-13	0
1995-01-19	0			2005-09-14	0
1995-01-20	0			2005-09-15	0
1995-01-21	0			2005-09-16	0
1995-01-22	0			2005-09-17	0
1995-01-23	16			2005-09-18	0
1995-01-24	0			2005-09-19	0
1995-01-25	0			2005-09-20	0
1995-01-26	8			2005-09-21	0
1995-01-27	0			2005-09-22	0
1995-01-28	0			2006-06-22	0
1995-01-29	5			2006-06-23	0
1995-01-30	3			2006-06-24	0
1995-01-31	15			2006-06-25	0
1995-02-01	0			2006-06-26	0
1995-02-02	0			2006-06-27	0
1995-02-03	4			2006-06-28	0
1995-02-04	0			2006-06-29	0
1995-02-05	0			2006-06-30	0
1995-02-06	0			2006-07-01	0
1995-02-07	0			2006-07-02	0
1995-02-08	0			2006-07-03	0
1995-02-09	0			2006-07-04	0
1995-02-10	1			2006-07-05	0
1995-02-11	0			2006-07-06	0
1995-02-12	13			2006-07-07	0
1995-02-13	1			2006-07-08	0
1995-02-14	0			2006-07-09	0
1995-02-15	0			2006-07-10	0
1995-02-16	0			2006-07-11	0
1995-02-17	0			2006-07-12	0
1995-02-18	0			2006-07-13	0
1995-02-19	0			2006-07-14	0
1995-02-20	1			2006-07-15	0
1995-02-21	12			2006-07-16	0
1995-02-22	10			2006-07-17	0
1995-02-23	0			2006-07-18	0
1995-02-24	0			2006-07-19	0
1995-02-25	0			2006-07-20	0
1995-02-26	0			2006-07-21	0
1995-02-27	0			2006-07-22	0
1995-02-28	0			2006-07-23	0
1995-03-01	4			2006-07-24	0
1995-03-02	0			2006-07-25	0
1995-03-03	0			2006-07-26	0
1995-03-04	0			2006-07-27	0
1995-03-05	0			2006-07-28	0
1995-03-06	0			2006-07-29	0
1995-03-07	0			2006-07-30	0
1995-03-08	4			2006-07-31	0
1995-03-09	6			2006-08-01	0
1995-03-10	0			2006-08-02	0
1995-03-11	0			2006-08-03	0
1995-03-12	0			2006-08-04	0
1995-03-13	16			2006-08-05	0
1995-03-14	0			2006-08-06	0
1995-03-15	0			2006-08-07	0
1995-03-16	0			2006-08-08	0
1995-03-17	18			2006-08-09	0
1995-03-18	5			2006-08-10	0
1995-03-19	7.5			2006-08-11	0
1995-03-20	0			2006-08-12	0
1995-03-21	3			2006-08-13	0
1995-03-22	6.5			2006-08-14	0
1995-03-23	0			2006-08-15	0
1995-03-24	0			2006-08-16	0
1995-03-25	0			2006-08-17	0
1995-03-26	0			2006-08-18	0
1995-03-27	1			2006-08-19	0
1995-03-28	15			2006-08-20	0
1995-03-29	0			2006-08-21	0
1995-03-30	0			2006-08-22	0
1995-03-31	5			2006-08-23	0
1995-04-01	0			2006-08-24	0
1995-04-02	0			2006-08-25	0
1995-04-03	0			2006-08-26	0
1995-04-04	0			2006-08-27	0
1995-04-05	0			2006-08-28	0
1995-04-06	0			2006-08-29	0
1995-04-07	0			2006-08-30	0
1995-04-08	0			2006-08-31	0
1995-04-09	0			2006-09-01	0
1995-04-10	0			2006-09-02	0
1995-04-11	0			2006-09-03	0
1995-04-12	10			2006-09-04	0
1995-04-13	7			2006-09-05	0
1995-04-14	0			2006-09-06	0
1995-04-15	0			2006-09-07	0
1995-04-16	0			2006-09-08	0
1995-04-17	0			2006-09-09	0
1995-04-18	0			2006-09-10	0
1995-04-19	0			2006-09-11	0
1995-04-20	0			2006-09-12	0
1995-04-21	0			2006-09-13	0
1995-04-22	0			2006-09-14	0
1995-04-23	0			2006-09-15	0
1995-04-24	0			2006-09-16	0
1995-04-25	0			2006-09-17	0
1995-04-26	2			2006-09-18	0
1995-04-27	0			2006-09-19	0
1995-04-28	0			2006-09-20	0
1995-04-29	0			2006-09-21	0
1995-04-30	0			2006-09-22	0
1995-05-01	0			2007-06-22	0
1995-05-02	0			2007-06-23	0
1995-05-03	0			2007-06-24	0
1995-05-04	0			2007-06-25	0
1995-05-05	0			2007-06-26	0
1995-05-06	0			2007-06-27	0
1995-05-07	10			2007-06-28	0
1995-05-08	7			2007-06-29	0
1995-05-09	0			2007-06-30	0
1995-05-10	0			2007-07-01	0
1995-05-11	0			2007-07-02	0
1995-05-12	0			2007-07-03	0
1995-05-13	0			2007-07-04	0
1995-05-14	0			2007-07-05	0
1995-05-15	8.5			2007-07-06	0
1995-05-16	0			2007-07-07	0
1995-05-17	0			2007-07-08	0
1995-05-18	0			2007-07-09	0
1995-05-19	0			2007-07-10	0
1995-05-20	0			2007-07-11	0
1995-05-21	0			2007-07-12	0
1995-05-22	0			2007-07-13	0
1995-05-23	0			2007-07-14	0
1995-05-24	0			2007-07-15	0
1995-05-25	0			2007-07-16	0
1995-05-26	0			2007-07-17	0
1995-05-27	0			2007-07-18	0
1995-05-28	0			2007-07-19	0
1995-05-29	0			2007-07-20	0
1995-05-30	0			2007-07-21	0
1995-05-31	3			2007-07-22	0
1995-06-01	0			2007-07-23	0
1995-06-02	0			2007-07-24	0
1995-06-03	0			2007-07-25	0
1995-06-04	0			2007-07-26	0
1995-06-05	0			2007-07-27	0
1995-06-06	0			2007-07-28	0
1995-06-07	0			2007-07-29	0
1995-06-08	0			2007-07-30	0
1995-06-09	0			2007-07-31	0
1995-06-10	0			2007-08-01	0
1995-06-11	5			2007-08-02	0
1995-06-12	0			2007-08-03	0
1995-06-13	0			2007-08-04	0
1995-06-14	0			2007-08-05	0
1995-06-15	0			2007-08-06	0
1995-06-16	0			2007-08-07	0
1995-06-17	0			2007-08-08	0
1995-06-18	0			2007-08-09	0
1995-06-19	0			2007-08-10	0
1995-06-20	0			2007-08-11	0
1995-06-21	0			2007-08-12	0
1995-09-23	0			2007-08-13	0
1995-09-24	0			2007-08-14	0
1995-09-25	0			2007-08-15	0
1995-09-26	0			2007-08-16	0
1995-09-27	0			2007-08-17	0
1995-09-28	0			2007-08-18	0
1995-09-29	0			2007-08-19	0
1995-09-30	0			2007-08-20	0
1995-10-01	0			2007-08-21	0
1995-10-02	0			2007-08-22	0
1995-10-03	0			2007-08-23	0
1995-10-04	0			2007-08-24	0
1995-10-05	0			2007-08-25	0
1995-10-06	0			2007-08-26	0
1995-10-07	0			2007-08-27	0
1995-10-08	0			2007-08-28	0
1995-10-09	0			2007-08-29	0
1995-10-10	0			2007-08-30	0
1995-10-11	0			2007-08-31	0
1995-10-12	0			2007-09-01	0
1995-10-13	0			2007-09-02	0
1995-10-14	0			2007-09-03	0
1995-10-15	0			2007-09-04	0
1995-10-16	0			2007-09-05	0
1995-10-17	0			2007-09-06	0
1995-10-18	0			2007-09-07	0
1995-10-19	0			2007-09-08	0
1995-10-20	0			2007-09-09	0
1995-10-21	0			2007-09-10	0
1995-10-22	0			2007-09-11	0
1995-10-23	0			2007-09-12	0
1995-10-24	0			2007-09-13	0
1995-10-25	0			2007-09-14	0
1995-10-26	0			2007-09-15	0
1995-10-27	0			2007-09-16	0
1995-10-28	0			2007-09-17	0
1995-10-29	0			2007-09-18	0
1995-10-30	0			2007-09-19	0
1995-10-31	0			2007-09-20	0
1995-11-01	0			2007-09-21	0
1995-11-02	0			2007-09-22	0
1995-11-03	0			2008-06-22	0
1995-11-04	0			2008-06-23	0
1995-11-05	0			2008-06-24	0
1995-11-06	0			2008-06-25	0
1995-11-07	0			2008-06-26	0
1995-11-08	0			2008-06-27	0
1995-11-09	0			2008-06-28	0
1995-11-10	4			2008-06-29	0
1995-11-11	0			2008-06-30	0
1995-11-12	0			2008-07-01	0
1995-11-13	0			2008-07-02	0
1995-11-14	10			2008-07-03	0
1995-11-15	24			2008-07-04	0
1995-11-16	0			2008-07-05	0
1995-11-17	0			2008-07-06	0
1995-11-18	0			2008-07-07	0
1995-11-19	0			2008-07-08	0
1995-11-20	0			2008-07-09	0
1995-11-21	0			2008-07-10	0
1995-11-22	0			2008-07-11	0
1995-11-23	0			2008-07-12	0
1995-11-24	0			2008-07-13	0
1995-11-25	0			2008-07-14	0
1995-11-26	5			2008-07-15	0
1995-11-27	0			2008-07-16	0
1995-11-28	0			2008-07-17	0
1995-11-29	0			2008-07-18	0
1995-11-30	0			2008-07-19	0
1995-12-01	0			2008-07-20	0
1995-12-02	0			2008-07-21	0
1995-12-03	0			2008-07-22	0
1995-12-04	0			2008-07-23	0
1995-12-05	0			2008-07-24	0
1995-12-06	0			2008-07-25	0
1995-12-07	0			2008-07-26	0
1995-12-08	0			2008-07-27	0
1995-12-09	0			2008-07-28	0
1995-12-10	0			2008-07-29	0
1995-12-11	0			2008-07-30	0
1995-12-12	13			2008-07-31	0
1995-12-13	0			2008-08-01	0
1995-12-14	0			2008-08-02	0
1995-12-15	0			2008-08-03	0
1995-12-16	0			2008-08-04	0
1995-12-17	0			2008-08-05	0
1995-12-18	0			2008-08-06	0
1995-12-19	0			2008-08-07	0
1995-12-20	0			2008-08-08	0
1995-12-21	0			2008-08-09	0
1995-12-22	0			2008-08-10	0
1995-12-23	0			2008-08-11	0
1995-12-24	0			2008-08-12	0
1995-12-25	0			2008-08-13	0
1995-12-26	0			2008-08-14	0
1995-12-27	0			2008-08-15	0
1995-12-28	0			2008-08-16	0
1995-12-29	0			2008-08-17	0
1995-12-30	5			2008-08-18	0
1995-12-31	20			2008-08-19	0
1996-01-01	4			2008-08-20	0
1996-01-02	0			2008-08-21	0
1996-01-03	20			2008-08-22	0
1996-01-04	0			2008-08-23	0
1996-01-05	0			2008-08-24	0
1996-01-06	0			2008-08-25	0
1996-01-07	0			2008-08-26	0
1996-01-08	0			2008-08-27	0
1996-01-09	0			2008-08-28	0
1996-01-10	0			2008-08-29	0
1996-01-11	0			2008-08-30	0
1996-01-12	0			2008-08-31	0
1996-01-13	0			2008-09-01	0
1996-01-14	0			2008-09-02	0
1996-01-15	4			2008-09-03	0
1996-01-16	0			2008-09-04	0
1996-01-17	3			2008-09-05	0
1996-01-18	12			2008-09-06	0
1996-01-19	0			2008-09-07	0
1996-01-20	5			2008-09-08	0
1996-01-21	0			2008-09-09	0
1996-01-22	5			2008-09-10	0
1996-01-23	0			2008-09-11	0
1996-01-24	0			2008-09-12	0
1996-01-25	6			2008-09-13	0
1996-01-26	0			2008-09-14	0
1996-01-27	0			2008-09-15	0
1996-01-28	0			2008-09-16	0
1996-01-29	19			2008-09-17	0
1996-01-30	4.5			2008-09-18	0
1996-01-31	0			2008-09-19	0
1996-02-01	0			2008-09-20	0
1996-02-02	0			2008-09-21	0
1996-02-03	0			2008-09-22	0
1996-02-04	0			2009-06-22	0
1996-02-05	0			2009-06-23	0
1996-02-06	0			2009-06-24	0
1996-02-07	0			2009-06-25	0
1996-02-08	0			2009-06-26	0
1996-02-09	15.5			2009-06-27	0
1996-02-10	12			2009-06-28	0
1996-02-11	0			2009-06-29	0
1996-02-12	0			2009-06-30	0
1996-02-13	0			2009-07-01	0
1996-02-14	0			2009-07-02	0
1996-02-15	0			2009-07-03	0
1996-02-16	5			2009-07-04	0
1996-02-17	4.5			2009-07-05	0
1996-02-18	0			2009-07-06	0
1996-02-19	0			2009-07-07	0
1996-02-20	0			2009-07-08	0
1996-02-21	0			2009-07-09	0
1996-02-22	0			2009-07-10	0
1996-02-23	0			2009-07-11	0
1996-02-24	13			2009-07-12	0
1996-02-25	0			2009-07-13	0
1996-02-26	0			2009-07-14	0
1996-02-27	0			2009-07-15	0
1996-02-28	0			2009-07-16	0
1996-02-29	17			2009-07-17	0
1996-03-01	0			2009-07-18	0
1996-03-02	0			2009-07-19	0
1996-03-03	0			2009-07-20	0
1996-03-04	7			2009-07-21	0
1996-03-05	0			2009-07-22	0
1996-03-06	0			2009-07-23	0
1996-03-07	0			2009-07-24	0
1996-03-08	0			2009-07-25	0
1996-03-09	4.5			2009-07-26	0
1996-03-10	8			2009-07-27	0
1996-03-11	0			2009-07-28	0
1996-03-12	3			2009-07-29	0
1996-03-13	0			2009-07-30	0
1996-03-14	0			2009-07-31	0
1996-03-15	0			2009-08-01	0
1996-03-16	3.5			2009-08-02	0
1996-03-17	0			2009-08-03	0
1996-03-18	0			2009-08-04	0
1996-03-19	0			2009-08-05	0
1996-03-20	0			2009-08-06	0
1996-03-21	0			2009-08-07	0
1996-03-22	0			2009-08-08	0
1996-03-23	5			2009-08-09	0
1996-03-24	0			2009-08-10	0
1996-03-25	0			2009-08-11	0
1996-03-26	6			2009-08-12	0
1996-03-27	0			2009-08-13	0
1996-03-28	0			2009-08-14	0
1996-03-29	0			2009-08-15	0
1996-03-30	0			2009-08-16	0
1996-03-31	0			2009-08-17	0
1996-04-01	0			2009-08-18	0
1996-04-02	0			2009-08-19	0
1996-04-03	0			2009-08-20	0
1996-04-04	0			2009-08-21	1
1996-04-05	0			2009-08-22	3
1996-04-06	0			2009-08-23	0
1996-04-07	25			2009-08-24	0
1996-04-08	25			2009-08-25	0
1996-04-09	9			2009-08-26	0
1996-04-10	0			2009-08-27	0
1996-04-11	0			2009-08-28	0
1996-04-12	0			2009-08-29	0
1996-04-13	0			2009-08-30	0
1996-04-14	0			2009-08-31	0
1996-04-15	0			2009-09-01	0
1996-04-16	0			2009-09-02	0
1996-04-17	0			2009-09-03	0
1996-04-18	0			2009-09-04	0
1996-04-19	0			2009-09-05	0
1996-04-20	0			2009-09-06	0
1996-04-21	2			2009-09-07	0
1996-04-22	0			2009-09-08	0
1996-04-23	0			2009-09-09	0
1996-04-24	0			2009-09-10	0
1996-04-25	3			2009-09-11	0
1996-04-26	0			2009-09-12	0
1996-04-27	0			2009-09-13	0
1996-04-28	14			2009-09-14	0
1996-04-29	5			2009-09-15	0
1996-04-30	5			2009-09-16	0
1996-05-01	0			2009-09-17	0
1996-05-02	0			2009-09-18	0
1996-05-03	0			2010-06-22	0
1996-05-04	0			2010-06-23	0
1996-05-05	0			2010-06-24	0
1996-05-06	0			2010-06-25	0
1996-05-07	3			2010-06-26	0
1996-05-08	0			2010-06-27	0
1996-05-09	0			2010-06-28	0
1996-05-10	4			2010-06-29	0
1996-05-11	0			2010-06-30	0
1996-05-12	0			2010-07-01	0
1996-05-13	0			2010-07-02	0
1996-05-14	2			2010-07-03	0
1996-05-15	0			2010-07-04	0
1996-05-16	7			2010-07-05	0
1996-05-17	0			2010-07-06	0
1996-05-18	0			2010-07-07	0
1996-05-19	0			2010-07-08	0
1996-05-20	0			2010-07-09	0
1996-05-21	0			2010-07-10	0
1996-05-22	0			2010-07-11	0
1996-05-23	0			2010-07-12	0
1996-05-24	0			2010-07-13	0
1996-05-25	0			2010-07-14	0
1996-05-26	0			2010-07-15	0
1996-05-27	0			2010-07-16	0
1996-05-28	0			2010-07-17	0
1996-05-29	0			2010-07-18	0
1996-05-30	0			2010-07-19	0
1996-05-31	0			2010-07-20	0
1996-06-01	0			2010-07-21	0
1996-06-02	0			2010-07-22	0
1996-06-03	0			2010-07-23	0
1996-06-04	6			2010-07-24	0
1996-06-05	9			2010-07-25	0
1996-06-06	9			2010-07-26	0
1996-06-07	0			2010-07-27	0
1996-06-08	0			2010-07-28	0
1996-06-09	0			2010-07-29	0
1996-06-10	0			2010-07-30	0
1996-06-11	0			2010-07-31	3
1996-06-12	0			2010-08-01	1
1996-06-13	0			2010-08-02	0
1996-06-14	0			2010-08-03	0
1996-06-15	0			2010-08-04	0
1996-06-16	0			2010-08-05	0
1996-06-17	0			2010-08-06	0
1996-06-18	0			2010-08-07	0
1996-06-19	0			2010-08-08	0
1996-06-20	0			2010-08-09	0
1996-09-23	0			2010-08-10	0
1996-09-24	0			2010-08-11	0
1996-09-25	0			2010-08-12	0
1996-09-26	0			2010-08-13	0
1996-09-27	0			2010-08-14	0
1996-09-28	0			2010-08-15	0
1996-09-29	0			2010-08-16	0
1996-09-30	0			2010-08-17	0
1996-10-01	0			2010-08-18	0
1996-10-02	0			2010-08-19	0
1996-10-03	0			2010-08-20	0
1996-10-04	0			2010-08-21	0
1996-10-05	0			2010-08-22	0
1996-10-06	0			2010-08-23	0
1996-10-07	0			2010-08-24	0
1996-10-08	0			2010-08-25	0
1996-10-09	0			2010-08-26	0
1996-10-10	0			2010-08-27	0
1996-10-11	0			2010-08-28	0
1996-10-12	0			2010-08-29	0
1996-10-13	0			2010-08-30	0
1996-10-14	0			2010-08-31	0
1996-10-15	0			2010-09-01	0
1996-10-16	0			2010-09-02	0
1996-10-17	0			2010-09-03	0
1996-10-18	0			2010-09-04	0
1996-10-19	0			2010-09-05	0
1996-10-20	0			2010-09-06	0
1996-10-21	0			2010-09-07	0
1996-10-22	0			2010-09-08	0
1996-10-23	0			2010-09-09	0
1996-10-24	0			2010-09-10	0
1996-10-25	0			2010-09-11	0
1996-10-26	0			2010-09-12	0
1996-10-27	0			2010-09-13	0
1996-10-28	0			2010-09-14	0
1996-10-29	0			2010-09-15	0
1996-10-30	0			2010-09-16	0
1996-10-31	0			2010-09-17	0
1996-11-01	0			2010-09-18	0
1996-11-02	0			2010-09-19	0
1996-11-03	0			2010-09-20	0
1996-11-04	0			2010-09-21	0
1996-11-05	0			2010-09-22	0
1996-11-06	0			2011-06-22	0
1996-11-07	0			2011-06-23	0
1996-11-08	0			2011-06-24	0
1996-11-09	0			2011-06-25	0
1996-11-10	10			2011-06-26	0
1996-11-11	0			2011-06-27	0
1996-11-12	0			2011-06-28	0
1996-11-13	0			2011-06-29	0
1996-11-14	0			2011-06-30	0
1996-11-15	0			2011-07-01	0
1996-11-16	0			2011-07-02	0
1996-11-17	0			2011-07-03	0
1996-11-18	0			2011-07-04	0
1996-11-19	0			2011-07-05	0
1996-11-20	0			2011-07-06	0
1996-11-21	2			2011-07-07	0
1996-11-22	0			2011-07-08	0
1996-11-23	0			2011-07-09	0
1996-11-24	0			2011-07-10	0
1996-11-25	19			2011-07-11	0
1996-11-26	3			2011-07-12	0
1996-11-27	0			2011-07-13	0
1996-11-28	0			2011-07-14	0
1996-11-29	0			2011-07-15	0
1996-11-30	0			2011-07-16	0
1996-12-01	0			2011-07-17	0
1996-12-02	0			2011-07-18	0
1996-12-03	0			2011-07-19	0
1996-12-04	0			2011-07-20	0
1996-12-05	12			2011-07-21	0
1996-12-06	0			2011-07-22	0
1996-12-07	5			2011-07-23	0
1996-12-08	0			2011-07-24	0
1996-12-09	0			2011-07-25	0
1996-12-10	13			2011-07-26	0
1996-12-11	0			2011-07-27	0
1996-12-12	0			2011-07-28	0
1996-12-13	0			2011-07-29	0
1996-12-14	13			2011-07-30	0
1996-12-15	0			2011-07-31	0
1996-12-16	20			2011-08-01	0
1996-12-17	0			2011-08-02	0
1996-12-18	12			2011-08-03	0
1996-12-19	0			2011-08-04	0
1996-12-20	0			2011-08-05	0
1996-12-21	0			2011-08-06	0
1996-12-22	0			2011-08-07	0
1996-12-23	0			2011-08-08	0
1996-12-24	0			2011-08-09	0
[truncated: 5,080 more rows]

## Sheet: Kazemabad
Wet Season				Dry Season
Date	Precipitation			Date	Precipitation
1980-09-23	0			1981-06-22	0
1980-09-24	0			1981-06-23	0
1980-09-25	0			1981-06-24	0
1980-09-26	0			1981-06-25	0
1980-09-27	0			1981-06-26	0
1980-09-28	0			1981-06-27	4
1980-09-29	0			1981-06-28	0
1980-09-30	0			1981-06-29	0
1980-10-01	0			1981-06-30	0
1980-10-02	0			1981-07-01	3
1980-10-03	0			1981-07-02	0
1980-10-04	0			1981-07-03	0
1980-10-05	0			1981-07-04	0
1980-10-06	0			1981-07-05	0
1980-10-07	0			1981-07-06	0
1980-10-08	0			1981-07-07	0
1980-10-09	0			1981-07-08	0
1980-10-10	0			1981-07-09	0
1980-10-11	0			1981-07-10	0
1980-10-12	0			1981-07-11	0
1980-10-13	0			1981-07-12	0
1980-10-14	0			1981-07-13	0
1980-10-15	0			1981-07-14	0
1980-10-16	0			1981-07-15	0
1980-10-17	0			1981-07-16	0
1980-10-18	0			1981-07-17	0
1980-10-19	0			1981-07-18	0
1980-10-20	0			1981-07-19	0
1980-10-21	0			1981-07-20	0
1980-10-22	0			1981-07-21	0
1980-10-23	0			1981-07-22	0
1980-10-24	0			1981-07-23	0
1980-10-25	0			1981-07-24	0
1980-10-26	0			1981-07-25	0
1980-10-27	0			1981-07-26	0
1980-10-28	0			1981-07-27	0
1980-10-29	0			1981-07-28	0
1980-10-30	0			1981-07-29	0
1980-10-31	0			1981-07-30	0
1980-11-01	0			1981-07-31	0
1980-11-02	0			1981-08-01	0
1980-11-03	0			1981-08-02	0
1980-11-04	0			1981-08-03	0
1980-11-05	0			1981-08-04	0
1980-11-06	0			1981-08-05	0
1980-11-07	0			1981-08-06	0
1980-11-08	0			1981-08-07	0
1980-11-09	0			1981-08-08	0
1980-11-10	0			1981-08-09	0
1980-11-11	0			1981-08-10	0
1980-11-12	0			1981-08-11	0
1980-11-13	0			1981-08-12	0
1980-11-14	0			1981-08-13	0
1980-11-15	0			1981-08-14	0
1980-11-16	0			1981-08-15	0
1980-11-17	0			1981-08-16	0
1980-11-18	0			1981-08-17	0
1980-11-19	0			1981-08-18	0
1980-11-20	0			1981-08-19	0
1980-11-21	0			1981-08-20	0
1980-11-22	10			1981-08-21	0
1980-11-23	0			1981-08-22	0
1980-11-24	0			1981-08-23	0
1980-11-25	0			1981-08-24	0
1980-11-26	0			1981-08-25	0
1980-11-27	0			1981-08-26	0
1980-11-28	0			1981-08-27	0
1980-11-29	0			1981-08-28	0
1980-11-30	0			1981-08-29	0
1980-12-01	0			1981-08-30	0
1980-12-02	0			1981-08-31	0
1980-12-03	0			1981-09-01	0
1980-12-04	0			1981-09-02	0
1980-12-05	0			1981-09-03	0
1980-12-06	0			1981-09-04	0
1980-12-07	0			1981-09-05	0
1980-12-08	0			1981-09-06	0
1980-12-09	0			1981-09-07	0
1980-12-10	0			1981-09-08	0
1980-12-11	0			1981-09-09	0
1980-12-12	0			1981-09-10	0
1980-12-13	0			1981-09-11	0
1980-12-14	0			1981-09-12	0
1980-12-15	0			1981-09-13	0
1980-12-16	8			1981-09-14	0
1980-12-17	0			1981-09-15	0
1980-12-18	0			1981-09-16	0
1980-12-19	0			1981-09-17	0
1980-12-20	5			1981-09-18	0
1980-12-21	0			1981-09-19	0
1980-12-22	0			1981-09-20	0
1980-12-23	0			1981-09-21	0
1980-12-24	0			1981-09-22	0
1980-12-25	0			1982-06-22	0
1980-12-26	0			1982-06-23	0
1980-12-27	0			1982-06-24	0
1980-12-28	7			1982-06-25	0
1980-12-29	0			1982-06-26	0
1980-12-30	0			1982-06-27	0
1980-12-31	0			1982-06-28	0
1981-01-01	3			1982-06-29	0
1981-01-02	0			1982-06-30	0
1981-01-03	0			1982-07-01	0
1981-01-04	0			1982-07-02	0
1981-01-05	0			1982-07-03	0
1981-01-06	0			1982-07-04	0
1981-01-07	0			1982-07-05	0
1981-01-08	0			1982-07-06	0
1981-01-09	15			1982-07-07	0
1981-01-10	0			1982-07-08	0
1981-01-11	4			1982-07-09	0
1981-01-12	0			1982-07-10	0
1981-01-13	0			1982-07-11	0
1981-01-14	5			1982-07-12	0
1981-01-15	0			1982-07-13	0
1981-01-16	0			1982-07-14	0
1981-01-17	4			1982-07-15	0
1981-01-18	0			1982-07-16	0
1981-01-19	0			1982-07-17	0
1981-01-20	0			1982-07-18	0
1981-01-21	0			1982-07-19	0
1981-01-22	0			1982-07-20	0
1981-01-23	6			1982-07-21	0
1981-01-24	0			1982-07-22	0
1981-01-25	0			1982-07-23	0
1981-01-26	5			1982-07-24	0
1981-01-27	0			1982-07-25	0
1981-01-28	0			1982-07-26	0
1981-01-29	6			1982-07-27	0
1981-01-30	0			1982-07-28	0
1981-01-31	0			1982-07-29	0
1981-02-01	0			1982-07-30	0
1981-02-02	3			1982-07-31	0
1981-02-03	0			1982-08-01	0
1981-02-04	0			1982-08-02	0
1981-02-05	0			1982-08-03	0
1981-02-06	2			1982-08-04	0
1981-02-07	0			1982-08-05	0
1981-02-08	0			1982-08-06	0
1981-02-09	0			1982-08-07	0
1981-02-10	0			1982-08-08	0
1981-02-11	4			1982-08-09	0
1981-02-12	0			1982-08-10	0
1981-02-13	0			1982-08-11	0
1981-02-14	0			1982-08-12	0
1981-02-15	15			1982-08-13	0
1981-02-16	0			1982-08-14	0
1981-02-17	0			1982-08-15	0
1981-02-18	6			1982-08-16	0
1981-02-19	0			1982-08-17	0
1981-02-20	0			1982-08-18	0
1981-02-21	4			1982-08-19	0
1981-02-22	0			1982-08-20	0
1981-02-23	0			1982-08-21	0
1981-02-24	0			1982-08-22	0
1981-02-25	0			1982-08-23	0
1981-02-26	5			1982-08-24	0
1981-02-27	0			1982-08-25	0
1981-02-28	12			1982-08-26	0
1981-03-01	0			1982-08-27	0
1981-03-02	0			1982-08-28	0
1981-03-03	0			1982-08-29	0
1981-03-04	0			1982-08-30	0
1981-03-05	2			1982-08-31	0
1981-03-06	5			1982-09-01	0
1981-03-07	0			1982-09-02	0
1981-03-08	0			1982-09-03	0
1981-03-09	0			1982-09-04	0
1981-03-10	0			1982-09-05	0
1981-03-11	6			1982-09-06	0
1981-03-12	0			1982-09-07	0
1981-03-13	4			1982-09-08	0
1981-03-14	0			1982-09-09	0
1981-03-15	0			1982-09-10	0
1981-03-16	0			1982-09-11	0
1981-03-17	0			1982-09-12	0
1981-03-18	10			1982-09-13	0
1981-03-19	4			1982-09-14	0
1981-03-20	0			1982-09-15	0
1981-03-21	0			1982-09-16	0
1981-03-22	8			1982-09-17	0
1981-03-23	0			1982-09-18	0
1981-03-24	0			1982-09-19	0
1981-03-25	15			1982-09-20	0
1981-03-26	0			1982-09-21	0
1981-03-27	11			1982-09-22	0
1981-03-28	0			1983-06-22	0
1981-03-29	6			1983-06-23	0
1981-03-30	4			1983-06-24	0
1981-03-31	0			1983-06-25	0
1981-04-01	0			1983-06-26	0
1981-04-02	5			1983-06-27	0
1981-04-03	7			1983-06-28	0
1981-04-04	0			1983-06-29	0
1981-04-05	3			1983-06-30	0
1981-04-06	2			1983-07-01	0
1981-04-07	0			1983-07-02	0
1981-04-08	0			1983-07-03	0
1981-04-09	4			1983-07-04	0
1981-04-10	0			1983-07-05	0
1981-04-11	8			1983-07-06	0
1981-04-12	5			1983-07-07	0
1981-04-13	0			1983-07-08	0
1981-04-14	2			1983-07-09	0
1981-04-15	0			1983-07-10	0
1981-04-16	3			1983-07-11	0
1981-04-17	0			1983-07-12	0
1981-04-18	0			1983-07-13	0
1981-04-19	0			1983-07-14	0
1981-04-20	0			1983-07-15	0
1981-04-21	0			1983-07-16	0
1981-04-22	0			1983-07-17	0
1981-04-23	0			1983-07-18	0
1981-04-24	0			1983-07-19	0
1981-04-25	12			1983-07-20	0
1981-04-26	0			1983-07-21	0
1981-04-27	10			1983-07-22	0
1981-04-28	0			1983-07-23	0
1981-04-29	0			1983-07-24	0
1981-04-30	8			1983-07-25	0
1981-05-01	10			1983-07-26	0
1981-05-02	0			1983-07-27	0
1981-05-03	0			1983-07-28	0
1981-05-04	0			1983-07-29	0
1981-05-05	3			1983-07-30	0
1981-05-06	0			1983-07-31	0
1981-05-07	0			1983-08-01	0
1981-05-08	12			1983-08-02	0
1981-05-09	15			1983-08-03	0
1981-05-10	0			1983-08-04	0
1981-05-11	0			1983-08-05	0
1981-05-12	0			1983-08-06	0
1981-05-13	0			1983-08-07	0
1981-05-14	0			1983-08-08	0
1981-05-15	13			1983-08-09	0
1981-05-16	19			1983-08-10	0
1981-05-17	12			1983-08-11	0
1981-05-18	0			1983-08-12	0
1981-05-19	0			1983-08-13	0
1981-05-20	16			1983-08-14	0
1981-05-21	2			1983-08-15	0
1981-05-22	5			1983-08-16	0
1981-05-23	0			1983-08-17	0
1981-05-24	4			1983-08-18	0
1981-05-25	0			1983-08-19	0
1981-05-26	0			1983-08-20	0
1981-05-27	20			1983-08-21	0
1981-05-28	0			1983-08-22	0
1981-05-29	10			1983-08-23	0
1981-05-30	0			1983-08-24	0
1981-05-31	0			1983-08-25	0
1981-06-01	0			1983-08-26	0
1981-06-02	6			1983-08-27	0
1981-06-03	14			1983-08-28	0
1981-06-04	0			1983-08-29	0
1981-06-05	0			1983-08-30	0
1981-06-06	3			1983-08-31	0
1981-06-07	4			1983-09-01	0
1981-06-08	0			1983-09-02	0
1981-06-09	0			1983-09-03	0
1981-06-10	0			1983-09-04	0
1981-06-11	15			1983-09-05	0
1981-06-12	4			1983-09-06	0
1981-06-13	0			1983-09-07	0
1981-06-14	0			1983-09-08	0
1981-06-15	0			1983-09-09	0
1981-06-16	13			1983-09-10	0
1981-06-17	13			1983-09-11	0
1981-06-18	4			1983-09-12	0
1981-06-19	0			1983-09-13	0
1981-06-20	0			1983-09-14	0
1981-06-21	0			1983-09-15	0
1981-09-23	15			1983-09-16	0
1981-09-24	10			1983-09-17	0
1981-09-25	4			1983-09-18	0
1981-09-26	0			1983-09-19	0
1981-09-27	0			1983-09-20	0
1981-09-28	0			1983-09-21	0
1981-09-29	0			1983-09-22	0
1981-09-30	0			1984-06-22	0
1981-10-01	0			1984-06-23	0
1981-10-02	0			1984-06-24	0
1981-10-03	0			1984-06-25	0
1981-10-04	0			1984-06-26	0
1981-10-05	0			1984-06-27	0
1981-10-06	0			1984-06-28	0
1981-10-07	0			1984-06-29	0
1981-10-08	17			1984-06-30	0
1981-10-09	0			1984-07-01	0
1981-10-10	0			1984-07-02	0
1981-10-11	12			1984-07-03	0
1981-10-12	25			1984-07-04	0
1981-10-13	0			1984-07-05	0
1981-10-14	0			1984-07-06	0
1981-10-15	0			1984-07-07	0
1981-10-16	0			1984-07-08	0
1981-10-17	0			1984-07-09	0
1981-10-18	0			1984-07-10	0
1981-10-19	0			1984-07-11	0
1981-10-20	12			1984-07-12	0
1981-10-21	0			1984-07-13	0
1981-10-22	0			1984-07-14	0
1981-10-23	0			1984-07-15	0
1981-10-24	0			1984-07-16	0
1981-10-25	0			1984-07-17	0
1981-10-26	0			1984-07-18	0
1981-10-27	0			1984-07-19	0
1981-10-28	0			1984-07-20	0
1981-10-29	0			1984-07-21	0
1981-10-30	0			1984-07-22	0
1981-10-31	8			1984-07-23	0
1981-11-01	0			1984-07-24	0
1981-11-02	14			1984-07-25	0
1981-11-03	20			1984-07-26	0
1981-11-04	0			1984-07-27	0
1981-11-05	6			1984-07-28	0
1981-11-06	6			1984-07-29	0
1981-11-07	7.5			1984-07-30	0
1981-11-08	0			1984-07-31	0
1981-11-09	0			1984-08-01	0
1981-11-10	0			1984-08-02	0
1981-11-11	0			1984-08-03	0
1981-11-12	0			1984-08-04	0
1981-11-13	30			1984-08-05	0
1981-11-14	32			1984-08-06	0
1981-11-15	0			1984-08-07	0
1981-11-16	0			1984-08-08	0
1981-11-17	0			1984-08-09	6
1981-11-18	0			1984-08-10	0
1981-11-19	0			1984-08-11	0
1981-11-20	0			1984-08-12	5
1981-11-21	0			1984-08-13	0
1981-11-22	0			1984-08-14	7
1981-11-23	0			1984-08-15	0
1981-11-24	0			1984-08-16	0
1981-11-25	0			1984-08-17	0
1981-11-26	0			1984-08-18	0
1981-11-27	0			1984-08-19	0
1981-11-28	0			1984-08-20	0
1981-11-29	0			1984-08-21	0
1981-11-30	0			1984-08-22	9
1981-12-01	15			1984-08-23	0
1981-12-02	0			1984-08-24	0
1981-12-03	0			1984-08-25	0
1981-12-04	0			1984-08-26	0
1981-12-05	0			1984-08-27	0
1981-12-06	3			1984-08-28	0
1981-12-07	0			1984-08-29	0
1981-12-08	0			1984-08-30	0
1981-12-09	0			1984-08-31	0
1981-12-10	2.5			1984-09-01	0
1981-12-11	17			1984-09-02	0
1981-12-12	32			1984-09-03	0
1981-12-13	3			1984-09-04	0
1981-12-14	0			1984-09-05	0
1981-12-15	0			1984-09-06	0
1981-12-16	0			1984-09-07	0
1981-12-17	17.5			1984-09-08	0
1981-12-18	7.5			1984-09-09	0
1981-12-19	0			1984-09-10	0
1981-12-20	0			1984-09-11	0
1981-12-21	0			1984-09-12	0
1981-12-22	0			1984-09-13	0
1981-12-23	0			1984-09-14	0
1981-12-24	0			1984-09-15	0
1981-12-25	0			1984-09-16	0
1981-12-26	0			1984-09-17	0
1981-12-27	0			1984-09-18	0
1981-12-28	0			1984-09-19	0
1981-12-29	0			1984-09-20	0
1981-12-30	3			1984-09-21	0
1981-12-31	0			1984-09-22	0
1982-01-01	0			1985-06-22	0
1982-01-02	0			1985-06-23	0
1982-01-03	0			1985-06-24	0
1982-01-04	0			1985-06-25	0
1982-01-05	14			1985-06-26	0
1982-01-06	17			1985-06-27	0
1982-01-07	0			1985-06-28	0
1982-01-08	0			1985-06-29	0
1982-01-09	12			1985-06-30	0
1982-01-10	0			1985-07-01	0
1982-01-11	0			1985-07-02	0
1982-01-12	0			1985-07-03	0
1982-01-13	0			1985-07-04	0
1982-01-14	0			1985-07-05	0
1982-01-15	9			1985-07-06	0
1982-01-16	8			1985-07-07	0
1982-01-17	0			1985-07-08	0
1982-01-18	0			1985-07-09	0
1982-01-19	21			1985-07-10	0
1982-01-20	9			1985-07-11	0
1982-01-21	0			1985-07-12	0
1982-01-22	0			1985-07-13	0
1982-01-23	0			1985-07-14	0
1982-01-24	0			1985-07-15	0
1982-01-25	0			1985-07-16	0
1982-01-26	0			1985-07-17	0
1982-01-27	0			1985-07-18	0
1982-01-28	12			1985-07-19	0
1982-01-29	0			1985-07-20	0
1982-01-30	10			1985-07-21	0
1982-01-31	0			1985-07-22	0
1982-02-01	42			1985-07-23	0
1982-02-02	14			1985-07-24	0
1982-02-03	5			1985-07-25	0
1982-02-04	0			1985-07-26	0
1982-02-05	0			1985-07-27	0
1982-02-06	5			1985-07-28	0
1982-02-07	0			1985-07-29	0
1982-02-08	0			1985-07-30	0
1982-02-09	0			1985-07-31	0
1982-02-10	0			1985-08-01	0
1982-02-11	15			1985-08-02	0
1982-02-12	0			1985-08-03	0
1982-02-13	0			1985-08-04	0
1982-02-14	0			1985-08-05	0
1982-02-15	0			1985-08-06	0
1982-02-16	0			1985-08-07	0
1982-02-17	0			1985-08-08	0
1982-02-18	0			1985-08-09	0
1982-02-19	0			1985-08-10	0
1982-02-20	0			1985-08-11	0
1982-02-21	0			1985-08-12	0
1982-02-22	30			1985-08-13	0
1982-02-23	0			1985-08-14	0
1982-02-24	0			1985-08-15	0
1982-02-25	0			1985-08-16	0
1982-02-26	0			1985-08-17	0
1982-02-27	0			1985-08-18	0
1982-02-28	0			1985-08-19	0
1982-03-01	13			1985-08-20	0
1982-03-02	0			1985-08-21	0
1982-03-03	0			1985-08-22	0
1982-03-04	0			1985-08-23	0
1982-03-05	0			1985-08-24	0
1982-03-06	0			1985-08-25	0
1982-03-07	0			1985-08-26	0
1982-03-08	0			1985-08-27	0
1982-03-09	0			1985-08-28	0
1982-03-10	0			1985-08-29	0
1982-03-11	0			1985-08-30	0
1982-03-12	0			1985-08-31	0
1982-03-13	11			1985-09-01	0
1982-03-14	16			1985-09-02	0
1982-03-15	5			1985-09-03	0
1982-03-16	0			1985-09-04	0
1982-03-17	0			1985-09-05	0
1982-03-18	0			1985-09-06	0
1982-03-19	0			1985-09-07	0
1982-03-20	0			1985-09-08	0
1982-03-21	0			1985-09-09	0
1982-03-22	0			1985-09-10	0
1982-03-23	26			1985-09-11	0
1982-03-24	0			1985-09-12	0
1982-03-25	0			1985-09-13	0
1982-03-26	0			1985-09-14	0
1982-03-27	0			1985-09-15	0
1982-03-28	0			1985-09-16	0
1982-03-29	4			1985-09-17	0
1982-03-30	15			1985-09-18	0
1982-03-31	0			1985-09-19	0
1982-04-01	0			1985-09-20	0
1982-04-02	0			1985-09-21	0
1982-04-03	0			1985-09-22	0
1982-04-04	0			1986-06-22	0
1982-04-05	0			1986-06-23	0
1982-04-06	0			1986-06-24	0
1982-04-07	0			1986-06-25	0
1982-04-08	0			1986-06-26	0
1982-04-09	0			1986-06-27	0
1982-04-10	0			1986-06-28	0
1982-04-11	15			1986-06-29	0
1982-04-12	0			1986-06-30	0
1982-04-13	0			1986-07-01	0
1982-04-14	5			1986-07-02	0
1982-04-15	0			1986-07-03	0
1982-04-16	0			1986-07-04	0
1982-04-17	0			1986-07-05	0
1982-04-18	0			1986-07-06	0
1982-04-19	0			1986-07-07	0
1982-04-20	0			1986-07-08	0
1982-04-21	0			1986-07-09	0
1982-04-22	0			1986-07-10	0
1982-04-23	0			1986-07-11	0
1982-04-24	0			1986-07-12	0
1982-04-25	0			1986-07-13	0
1982-04-26	22			1986-07-14	0
1982-04-27	7			1986-07-15	0
1982-04-28	11			1986-07-16	0
1982-04-29	0			1986-07-17	0
1982-04-30	17			1986-07-18	0
1982-05-01	51			1986-07-19	0
1982-05-02	0			1986-07-20	0
1982-05-03	0			1986-07-21	0
1982-05-04	0			1986-07-22	0
1982-05-05	0			1986-07-23	0
1982-05-06	0			1986-07-24	0
1982-05-07	0			1986-07-25	0
1982-05-08	10			1986-07-26	0
1982-05-09	10			1986-07-27	0
1982-05-10	0			1986-07-28	0
1982-05-11	0			1986-07-29	0
1982-05-12	0			1986-07-30	0
1982-05-13	0			1986-07-31	0
1982-05-14	0			1986-08-01	0
1982-05-15	0			1986-08-02	0
1982-05-16	0			1986-08-03	0
1982-05-17	14			1986-08-04	0
1982-05-18	15			1986-08-05	0
1982-05-19	0			1986-08-06	0
1982-05-20	0			1986-08-07	0
1982-05-21	0			1986-08-08	0
1982-05-22	0			1986-08-09	0
1982-05-23	0			1986-08-10	0
1982-05-24	0			1986-08-11	0
1982-05-25	0			1986-08-12	0
1982-05-26	0			1986-08-13	0
1982-05-27	0			1986-08-14	0
1982-05-28	6.5			1986-08-15	0
1982-05-29	9			1986-08-16	0
1982-05-30	42			1986-08-17	0
1982-05-31	6			1986-08-18	0
1982-06-01	0			1986-08-19	0
1982-06-02	0			1986-08-20	0
1982-06-03	0			1986-08-21	0
1982-06-04	5			1986-08-22	0
1982-06-05	0			1986-08-23	0
1982-06-06	0			1986-08-24	0
1982-06-07	0			1986-08-25	0
1982-06-08	0			1986-08-26	0
1982-06-09	0			1986-08-27	0
1982-06-10	0			1986-08-28	0
1982-06-11	0			1986-08-29	0
1982-06-12	0			1986-08-30	0
1982-06-13	0			1986-08-31	0
1982-06-14	0			1986-09-01	0
1982-06-15	0			1986-09-02	0
1982-06-16	0			1986-09-03	0
1982-06-17	0			1986-09-04	0
1982-06-18	0			1986-09-05	0
1982-06-19	0			1986-09-06	0
1982-06-20	0			1986-09-07	0
1982-06-21	0			1986-09-08	0
1982-09-23	0			1986-09-09	0
1982-09-24	0			1986-09-10	0
1982-09-25	0			1986-09-11	0
1982-09-26	0			1986-09-12	0
1982-09-27	0			1986-09-13	0
1982-09-28	0			1986-09-14	0
1982-09-29	0			1986-09-15	0
1982-09-30	0			1986-09-16	0
1982-10-01	0			1986-09-17	0
1982-10-02	0			1986-09-18	0
1982-10-03	0			1986-09-19	0
1982-10-04	0			1986-09-20	0
1982-10-05	0			1986-09-21	0
1982-10-06	0			1986-09-22	0
1982-10-07	0			1987-06-22	0
1982-10-08	0			1987-06-23	0
1982-10-09	0			1987-06-24	0
1982-10-10	0			1987-06-25	0
1982-10-11	0			1987-06-26	0
1982-10-12	0			1987-06-27	0
1982-10-13	0			1987-06-28	0
1982-10-14	0			1987-06-29	0
1982-10-15	0			1987-06-30	0
1982-10-16	0			1987-07-01	0
1982-10-17	0			1987-07-02	0
1982-10-18	0			1987-07-03	0
1982-10-19	0			1987-07-04	0
1982-10-20	0			1987-07-05	0
1982-10-21	0			1987-07-06	0
1982-10-22	0			1987-07-07	0
1982-10-23	0			1987-07-08	0
1982-10-24	0			1987-07-09	0
1982-10-25	0			1987-07-10	0
1982-10-26	0			1987-07-11	0
1982-10-27	0			1987-07-12	0
1982-10-28	0			1987-07-13	0
1982-10-29	0			1987-07-14	0
1982-10-30	0			1987-07-15	0
1982-10-31	0			1987-07-16	0
1982-11-01	38			1987-07-17	0
1982-11-02	0			1987-07-18	0
1982-11-03	0			1987-07-19	0
1982-11-04	0			1987-07-20	0
1982-11-05	0			1987-07-21	0
1982-11-06	0			1987-07-22	0
1982-11-07	0			1987-07-23	0
1982-11-08	0			1987-07-24	0
1982-11-09	0			1987-07-25	0
1982-11-10	12			1987-07-26	0
1982-11-11	0			1987-07-27	0
1982-11-12	15			1987-07-28	0
1982-11-13	0			1987-07-29	0
1982-11-14	0			1987-07-30	0
1982-11-15	0			1987-07-31	0
1982-11-16	0			1987-08-01	0
1982-11-17	0			1987-08-02	0
1982-11-18	0			1987-08-03	0
1982-11-19	0			1987-08-04	0
1982-11-20	0			1987-08-05	0
1982-11-21	0			1987-08-06	0
1982-11-22	0			1987-08-07	0
1982-11-23	0			1987-08-08	0
1982-11-24	0			1987-08-09	0
1982-11-25	0			1987-08-10	0
1982-11-26	0			1987-08-11	0
1982-11-27	17			1987-08-12	0
1982-11-28	16			1987-08-13	0
1982-11-29	35			1987-08-14	0
1982-11-30	0			1987-08-15	0
1982-12-01	0			1987-08-16	0
1982-12-02	17			1987-08-17	0
1982-12-03	0			1987-08-18	0
1982-12-04	0			1987-08-19	0
1982-12-05	0			1987-08-20	0
1982-12-06	0			1987-08-21	0
1982-12-07	0			1987-08-22	0
1982-12-08	10			1987-08-23	0
1982-12-09	6			1987-08-24	0
1982-12-10	10			1987-08-25	0
1982-12-11	40			1987-08-26	0
1982-12-12	8.5			1987-08-27	0
1982-12-13	0			1987-08-28	0
1982-12-14	0			1987-08-29	0
1982-12-15	0			1987-08-30	0
1982-12-16	8			1987-08-31	0
1982-12-17	0			1987-09-01	0
1982-12-18	0			1987-09-02	0
1982-12-19	0			1987-09-03	0
1982-12-20	10			1987-09-04	0
1982-12-21	0			1987-09-05	0
1982-12-22	0			1987-09-06	0
1982-12-23	45			1987-09-07	0
1982-12-24	0			1987-09-08	0
1982-12-25	0			1987-09-09	0
1982-12-26	0			1987-09-10	0
1982-12-27	0			1987-09-11	0
1982-12-28	0			1987-09-12	0
1982-12-29	0			1987-09-13	0
1982-12-30	0			1987-09-14	0
1982-12-31	10			1987-09-15	0
1983-01-01	0			1987-09-16	0
1983-01-02	0			1987-09-17	0
1983-01-03	0			1987-09-18	0
1983-01-04	0			1987-09-19	0
1983-01-05	0			1987-09-20	0
1983-01-06	0			1987-09-21	0
1983-01-07	0			1987-09-22	0
1983-01-08	0			1988-06-22	0
1983-01-09	0			1988-06-23	0
1983-01-10	0			1988-06-24	0
1983-01-11	5			1988-06-25	0
1983-01-12	0			1988-06-26	0
1983-01-13	0			1988-06-27	0
1983-01-14	0			1988-06-28	0
1983-01-15	0			1988-06-29	0
1983-01-16	0			1988-06-30	0
1983-01-17	30			1988-07-01	0
1983-01-18	0			1988-07-02	0
1983-01-19	6			1988-07-03	0
1983-01-20	15			1988-07-04	0
1983-01-21	0			1988-07-05	0
1983-01-22	0			1988-07-06	0
1983-01-23	4			1988-07-07	0
1983-01-24	0			1988-07-08	0
1983-01-25	0			1988-07-09	0
1983-01-26	0			1988-07-10	0
1983-01-27	0			1988-07-11	0
1983-01-28	0			1988-07-12	0
1983-01-29	0			1988-07-13	0
1983-01-30	16			1988-07-14	0
1983-01-31	0			1988-07-15	0
1983-02-01	0			1988-07-16	0
1983-02-02	0			1988-07-17	0
1983-02-03	0			1988-07-18	0
1983-02-04	5			1988-07-19	0
1983-02-05	0			1988-07-20	0
1983-02-06	0			1988-07-21	0
1983-02-07	0			1988-07-22	0
1983-02-08	0			1988-07-23	0
1983-02-09	0			1988-07-24	0
1983-02-10	33			1988-07-25	0
1983-02-11	0			1988-07-26	0
1983-02-12	0			1988-07-27	0
1983-02-13	0			1988-07-28	0
1983-02-14	0			1988-07-29	0
1983-02-15	0			1988-07-30	0
1983-02-16	0			1988-07-31	0
1983-02-17	0			1988-08-01	0
1983-02-18	0			1988-08-02	0
1983-02-19	0			1988-08-03	0
1983-02-20	0			1988-08-04	0
1983-02-21	0			1988-08-05	0
1983-02-22	14			1988-08-06	0
1983-02-23	8			1988-08-07	0
1983-02-24	0			1988-08-08	0
1983-02-25	5			1988-08-09	0
1983-02-26	6			1988-08-10	0
1983-02-27	0			1988-08-11	0
1983-02-28	0			1988-08-12	0
1983-03-01	0			1988-08-13	0
1983-03-02	0			1988-08-14	0
1983-03-03	0			1988-08-15	0
1983-03-04	0			1988-08-16	0
1983-03-05	0			1988-08-17	0
1983-03-06	0			1988-08-18	0
1983-03-07	0			1988-08-19	0
1983-03-08	0			1988-08-20	0
1983-03-09	0			1988-08-21	0
1983-03-10	0			1988-08-22	0
1983-03-11	0			1988-08-23	0
1983-03-12	0			1988-08-24	0
1983-03-13	0			1988-08-25	0
1983-03-14	0			1988-08-26	0
1983-03-15	0			1988-08-27	0
1983-03-16	10			1988-08-28	0
1983-03-17	12			1988-08-29	0
1983-03-18	17			1988-08-30	0
1983-03-19	19			1988-08-31	0
1983-03-20	0			1988-09-01	0
1983-03-21	0			1988-09-02	0
1983-03-22	0			1988-09-03	0
1983-03-23	0			1988-09-04	0
1983-03-24	0			1988-09-05	0
1983-03-25	14			1988-09-06	0
1983-03-26	5			1988-09-07	0
1983-03-27	0			1988-09-08	0
1983-03-28	5			1988-09-09	0
1983-03-29	0			1988-09-10	0
1983-03-30	2			1988-09-11	0
1983-03-31	0			1988-09-12	0
1983-04-01	0			1988-09-13	0
1983-04-02	0			1988-09-14	0
1983-04-03	0			1988-09-15	0
1983-04-04	8			1988-09-16	0
1983-04-05	62			1988-09-17	0
1983-04-06	22			1988-09-18	0
1983-04-07	0			1988-09-19	0
1983-04-08	0			1988-09-20	0
1983-04-09	0			1988-09-21	0
1983-04-10	0			1988-09-22	0
1983-04-11	0			1989-06-22	0
1983-04-12	0			1989-06-23	0
1983-04-13	0			1989-06-24	0
1983-04-14	0			1989-06-25	0
1983-04-15	0			1989-06-26	0
1983-04-16	0			1989-06-27	0
1983-04-17	0			1989-06-28	0
1983-04-18	0			1989-06-29	0
1983-04-19	0			1989-06-30	0
1983-04-20	0			1989-07-01	0
1983-04-21	10			1989-07-02	0
1983-04-22	0			1989-07-03	0
1983-04-23	28			1989-07-04	0
1983-04-24	7			1989-07-05	0
1983-04-25	0			1989-07-06	0
1983-04-26	0			1989-07-07	0
1983-04-27	12			1989-07-08	0
1983-04-28	0			1989-07-09	0
1983-04-29	0			1989-07-10	0
1983-04-30	11			1989-07-11	0
1983-05-01	0			1989-07-12	0
1983-05-02	0			1989-07-13	0
1983-05-03	0			1989-07-14	0
1983-05-04	6			1989-07-15	0
1983-05-05	0			1989-07-16	0
1983-05-06	0			1989-07-17	0
1983-05-07	0			1989-07-18	0
1983-05-08	0			1989-07-19	0
1983-05-09	0			1989-07-20	0
1983-05-10	0			1989-07-21	0
1983-05-11	12			1989-07-22	0
1983-05-12	0			1989-07-23	0
1983-05-13	0			1989-07-24	0
1983-05-14	8.5			1989-07-25	0
1983-05-15	0			1989-07-26	0
1983-05-16	0			1989-07-27	0
1983-05-17	0			1989-07-28	0
1983-05-18	0			1989-07-29	0
1983-05-19	0			1989-07-30	0
1983-05-20	0			1989-07-31	0
1983-05-21	0			1989-08-01	0
1983-05-22	0			1989-08-02	0
1983-05-23	0			1989-08-03	0
1983-05-24	10			1989-08-04	0
1983-05-25	0			1989-08-05	0
1983-05-26	6			1989-08-06	0
1983-05-27	4			1989-08-07	0
1983-05-28	0			1989-08-08	0
1983-05-29	0			1989-08-09	0
1983-05-30	0			1989-08-10	0
1983-05-31	0			1989-08-11	0
1983-06-01	0			1989-08-12	0
1983-06-02	0			1989-08-13	0
1983-06-03	0			1989-08-14	0
1983-06-04	0			1989-08-15	0
1983-06-05	0			1989-08-16	0
1983-06-06	4			1989-08-17	0
1983-06-07	7			1989-08-18	0
1983-06-08	0			1989-08-19	0
1983-06-09	0			1989-08-20	0
1983-06-10	15			1989-08-21	0
1983-06-11	4			1989-08-22	0
1983-06-12	0			1989-08-23	0
1983-06-13	0			1989-08-24	0
1983-06-14	0			1989-08-25	0
1983-06-15	0			1989-08-26	0
1983-06-16	0			1989-08-27	0
1983-06-17	0			1989-08-28	0
1983-06-18	0			1989-08-29	0
1983-06-19	0			1989-08-30	0
1983-06-20	0			1989-08-31	0
1983-06-21	0			1989-09-01	0
1983-09-23	0			1989-09-02	0
1983-09-24	0			1989-09-03	0
1983-09-25	0			1989-09-04	0
1983-09-26	0			1989-09-05	0
1983-09-27	0			1989-09-06	0
1983-09-28	0			1989-09-07	0
1983-09-29	0			1989-09-08	0
1983-09-30	0			1989-09-09	0
1983-10-01	0			1989-09-10	0
1983-10-02	0			1989-09-11	0
1983-10-03	0			1989-09-12	0
1983-10-04	0			1989-09-13	0
1983-10-05	0			1989-09-14	0
1983-10-06	0			1989-09-15	0
1983-10-07	0			1989-09-16	0
1983-10-08	0			1989-09-17	0
1983-10-09	0			1989-09-18	0
1983-10-10	0			1989-09-19	0
1983-10-11	4			1989-09-20	0
1983-10-12	0			1989-09-21	0
1983-10-13	0			1989-09-22	0
1983-10-14	0			1990-06-22	0
1983-10-15	0			1990-06-23	0
1983-10-16	0			1990-06-24	0
1983-10-17	0			1990-06-25	0
1983-10-18	0			1990-06-26	0
1983-10-19	0			1990-06-27	0
1983-10-20	0			1990-06-28	0
1983-10-21	0			1990-06-29	0
1983-10-22	0			1990-06-30	0
1983-10-23	0			1990-07-01	0
1983-10-24	0			1990-07-02	0
1983-10-25	0			1990-07-03	0
1983-10-26	0			1990-07-04	0
1983-10-27	0			1990-07-05	0
1983-10-28	0			1990-07-06	0
1983-10-29	0			1990-07-07	0
1983-10-30	0			1990-07-08	0
1983-10-31	0			1990-07-09	0
1983-11-01	0			1990-07-10	0
1983-11-02	0			1990-07-11	0
1983-11-03	0			1990-07-12	0
1983-11-04	0			1990-07-13	0
1983-11-05	0			1990-07-14	0
1983-11-06	0			1990-07-15	0
1983-11-07	0			1990-07-16	0
1983-11-08	0			1990-07-17	0
1983-11-09	0			1990-07-18	0
1983-11-10	0			1990-07-19	0
1983-11-11	0			1990-07-20	0
1983-11-12	0			1990-07-21	0
1983-11-13	0			1990-07-22	0
1983-11-14	0			1990-07-23	0
1983-11-15	0			1990-07-24	0
1983-11-16	0			1990-07-25	0
1983-11-17	0			1990-07-26	0
1983-11-18	0			1990-07-27	0
1983-11-19	0			1990-07-28	0
1983-11-20	0			1990-07-29	0
1983-11-21	0			1990-07-30	0
1983-11-22	0			1990-07-31	0
1983-11-23	0			1990-08-01	0
1983-11-24	0			1990-08-02	0
1983-11-25	0			1990-08-03	0
1983-11-26	0			1990-08-04	0
1983-11-27	0			1990-08-05	0
1983-11-28	0			1990-08-06	0
1983-11-29	0			1990-08-07	0
1983-11-30	0			1990-08-08	0
1983-12-01	0			1990-08-09	0
1983-12-02	0			1990-08-10	0
1983-12-03	0			1990-08-11	0
1983-12-04	0			1990-08-12	0
1983-12-05	0			1990-08-13	0
1983-12-06	0			1990-08-14	0
1983-12-07	0			1990-08-15	0
1983-12-08	0			1990-08-16	0
1983-12-09	16			1990-08-17	0
1983-12-10	0			1990-08-18	0
1983-12-11	0			1990-08-19	0
1983-12-12	0			1990-08-20	0
1983-12-13	22			1990-08-21	0
1983-12-14	14			1990-08-22	0
1983-12-15	0			1990-08-23	0
1983-12-16	0			1990-08-24	0
1983-12-17	0			1990-08-25	0
1983-12-18	0			1990-08-26	0
1983-12-19	0			1990-08-27	0
1983-12-20	0			1990-08-28	0
1983-12-21	0			1990-08-29	0
1983-12-22	0			1990-08-30	0
1983-12-23	0			1990-08-31	0
1983-12-24	0			1990-09-01	0
1983-12-25	0			1990-09-02	0
1983-12-26	0			1990-09-03	0
1983-12-27	0			1990-09-04	0
1983-12-28	0			1990-09-05	0
1983-12-29	48			1990-09-06	0
1983-12-30	50			1990-09-07	0
1983-12-31	0			1990-09-08	0
1984-01-01	0			1990-09-09	0
1984-01-02	0			1990-09-10	0
1984-01-03	0			1990-09-11	0
1984-01-04	47			1990-09-12	0
1984-01-05	52			1990-09-13	0
1984-01-06	0			1990-09-14	0
1984-01-07	0			1990-09-15	0
1984-01-08	0			1990-09-16	0
1984-01-09	0			1990-09-17	0
1984-01-10	0			1990-09-18	0
1984-01-11	0			1990-09-19	0
1984-01-12	0			1990-09-20	0
1984-01-13	0			1990-09-21	0
1984-01-14	0			1990-09-22	0
1984-01-15	0			1991-06-22	0
1984-01-16	0			1991-06-23	0
1984-01-17	0			1991-06-24	0
1984-01-18	0			1991-06-25	0
1984-01-19	0			1991-06-26	0
1984-01-20	0			1991-06-27	0
1984-01-21	0			1991-06-28	0
1984-01-22	0			1991-06-29	0
1984-01-23	0			1991-06-30	0
1984-01-24	0			1991-07-01	0
1984-01-25	0			1991-07-02	11
1984-01-26	0			1991-07-03	0
1984-01-27	0			1991-07-04	0
1984-01-28	0			1991-07-05	0
1984-01-29	0			1991-07-06	0
1984-01-30	0			1991-07-07	0
1984-01-31	0			1991-07-08	0
1984-02-01	0			1991-07-09	0
1984-02-02	0			1991-07-10	0
1984-02-03	17			1991-07-11	0
1984-02-04	0			1991-07-12	0
1984-02-05	7			1991-07-13	0
1984-02-06	0			1991-07-14	0
1984-02-07	0			1991-07-15	0
1984-02-08	0			1991-07-16	0
1984-02-09	0			1991-07-17	0
1984-02-10	0			1991-07-18	0
1984-02-11	0			1991-07-19	0
1984-02-12	17			1991-07-20	0
1984-02-13	10			1991-07-21	0
1984-02-14	0			1991-07-22	0
1984-02-15	0			1991-07-23	0
1984-02-16	0			1991-07-24	0
1984-02-17	0			1991-07-25	0
1984-02-18	0			1991-07-26	0
1984-02-19	5			1991-07-27	0
1984-02-20	0			1991-07-28	0
1984-02-21	0			1991-07-29	0
1984-02-22	0			1991-07-30	0
1984-02-23	52			1991-07-31	0
1984-02-24	0			1991-08-01	0
1984-02-25	0			1991-08-02	0
1984-02-26	7			1991-08-03	0
1984-02-27	0			1991-08-04	0
1984-02-28	10			1991-08-05	0
1984-02-29	0			1991-08-06	0
1984-03-01	0			1991-08-07	0
1984-03-02	0			1991-08-08	0
1984-03-03	15			1991-08-09	0
1984-03-04	12			1991-08-10	0
1984-03-05	0			1991-08-11	0
1984-03-06	0			1991-08-12	0
1984-03-07	0			1991-08-13	0
1984-03-08	0			1991-08-14	0
1984-03-09	0			1991-08-15	0
1984-03-10	0			1991-08-16	0
1984-03-11	0			1991-08-17	0
1984-03-12	0			1991-08-18	0
1984-03-13	0			1991-08-19	0
1984-03-14	0			1991-08-20	0
1984-03-15	18			1991-08-21	0
1984-03-16	0			1991-08-22	0
1984-03-17	0			1991-08-23	0
1984-03-18	0			1991-08-24	0
1984-03-19	0			1991-08-25	0
1984-03-20	0			1991-08-26	0
1984-03-21	0			1991-08-27	0
1984-03-22	0			1991-08-28	0
1984-03-23	0			1991-08-29	0
1984-03-24	20			1991-08-30	0
1984-03-25	0			1991-08-31	0
1984-03-26	0			1991-09-01	0
1984-03-27	0			1991-09-02	0
1984-03-28	14			1991-09-03	0
1984-03-29	6			1991-09-04	0
1984-03-30	0			1991-09-05	0
1984-03-31	0			1991-09-06	0
1984-04-01	0			1991-09-07	0
1984-04-02	7			1991-09-08	0
1984-04-03	0			1991-09-09	0
1984-04-04	0			1991-09-10	0
1984-04-05	10			1991-09-11	0
1984-04-06	17			1991-09-12	0
1984-04-07	4			1991-09-13	0
1984-04-08	7			1991-09-14	0
1984-04-09	27			1991-09-15	0
1984-04-10	52			1991-09-16	0
1984-04-11	42			1991-09-17	0
1984-04-12	0			1991-09-18	0
1984-04-13	0			1991-09-19	0
1984-04-14	0			1991-09-20	0
1984-04-15	0			1991-09-21	0
1984-04-16	6			1991-09-22	0
1984-04-17	0			1992-06-22	0
1984-04-18	0			1992-06-23	0
1984-04-19	0			1992-06-24	0
1984-04-20	11			1992-06-25	0
1984-04-21	0			1992-06-26	0
1984-04-22	0			1992-06-27	0
1984-04-23	14			1992-06-28	0
1984-04-24	20			1992-06-29	0
1984-04-25	0			1992-06-30	0
1984-04-26	3			1992-07-01	0
1984-04-27	7			1992-07-02	0
1984-04-28	5			1992-07-03	0
1984-04-29	0			1992-07-04	0
1984-04-30	0			1992-07-05	0
1984-05-01	0			1992-07-06	0
1984-05-02	0			1992-07-07	0
1984-05-03	0			1992-07-08	0
1984-05-04	0			1992-07-09	0
1984-05-05	4			1992-07-10	0
1984-05-06	7			1992-07-11	0
1984-05-07	7			1992-07-12	0
1984-05-08	0			1992-07-13	0
1984-05-09	0			1992-07-14	0
1984-05-10	7			1992-07-15	0
1984-05-11	0			1992-07-16	0
1984-05-12	0			1992-07-17	0
1984-05-13	11			1992-07-18	0
1984-05-14	5			1992-07-19	0
1984-05-15	0			1992-07-20	0
1984-05-16	0			1992-07-21	0
1984-05-17	0			1992-07-22	0
1984-05-18	13			1992-07-23	0
1984-05-19	11			1992-07-24	0
1984-05-20	12			1992-07-25	0
1984-05-21	0			1992-07-26	0
1984-05-22	5			1992-07-27	0
1984-05-23	30			1992-07-28	0
1984-05-24	73			1992-07-29	0
1984-05-25	0			1992-07-30	0
1984-05-26	0			1992-07-31	0
1984-05-27	0			1992-08-01	0
1984-05-28	8			1992-08-02	0
1984-05-29	0			1992-08-03	0
1984-05-30	0			1992-08-04	0
1984-05-31	0			1992-08-05	0
1984-06-01	0			1992-08-06	0
1984-06-02	0			1992-08-07	0
1984-06-03	0			1992-08-08	0
1984-06-04	0			1992-08-09	0
1984-06-05	19			1992-08-10	0
1984-06-06	5			1992-08-11	0
1984-06-07	0			1992-08-12	0
1984-06-08	0			1992-08-13	0
1984-06-09	0			1992-08-14	0
1984-06-10	0			1992-08-15	0
1984-06-11	0			1992-08-16	0
1984-06-12	0			1992-08-17	0
1984-06-13	0			1992-08-18	0
1984-06-14	7			1992-08-19	0
1984-06-15	0			1992-08-20	0
1984-06-16	0			1992-08-21	0
1984-06-17	0			1992-08-22	0
1984-06-18	0			1992-08-23	0
1984-06-19	0			1992-08-24	0
1984-06-20	0			1992-08-25	0
1984-06-21	0			1992-08-26	0
1984-09-23	0			1992-08-27	0
1984-09-24	0			1992-08-28	0
1984-09-25	0			1992-08-29	0
1984-09-26	0			1992-08-30	0
1984-09-27	0			1992-08-31	0
1984-09-28	0			1992-09-01	0
1984-09-29	0			1992-09-02	0
1984-09-30	0			1992-09-03	0
1984-10-01	0			1992-09-04	0
1984-10-02	0			1992-09-05	0
1984-10-03	0			1992-09-06	0
1984-10-04	0			1992-09-07	0
1984-10-05	0			1992-09-08	0
1984-10-06	0			1992-09-09	0
1984-10-07	0			1992-09-10	0
1984-10-08	0			1992-09-11	0
1984-10-09	0			1992-09-12	0
1984-10-10	0			1992-09-13	0
1984-10-11	0			1992-09-14	0
1984-10-12	0			1992-09-15	0
1984-10-13	0			1992-09-16	0
1984-10-14	0			1992-09-17	0
1984-10-15	0			1992-09-18	0
1984-10-16	0			1992-09-19	0
1984-10-17	0			1992-09-20	0
1984-10-18	0			1992-09-21	0
1984-10-19	0			1992-09-22	0
1984-10-20	0			1993-06-22	0
1984-10-21	0			1993-06-23	0
1984-10-22	0			1993-06-24	0
1984-10-23	0			1993-06-25	0
1984-10-24	0			1993-06-26	0
1984-10-25	0			1993-06-27	0
1984-10-26	0			1993-06-28	0
1984-10-27	0			1993-06-29	0
1984-10-28	0			1993-06-30	0
1984-10-29	0			1993-07-01	0
1984-10-30	0			1993-07-02	0
1984-10-31	0			1993-07-03	0
1984-11-01	0			1993-07-04	0
1984-11-02	0			1993-07-05	0
1984-11-03	0			1993-07-06	0
1984-11-04	0			1993-07-07	0
1984-11-05	0			1993-07-08	0
1984-11-06	0			1993-07-09	0
1984-11-07	0			1993-07-10	0
1984-11-08	0			1993-07-11	0
1984-11-09	0			1993-07-12	0
1984-11-10	0			1993-07-13	0
1984-11-11	0			1993-07-14	0
1984-11-12	0			1993-07-15	0
1984-11-13	0			1993-07-16	0
1984-11-14	0			1993-07-17	0
1984-11-15	0			1993-07-18	0
1984-11-16	6			1993-07-19	0
1984-11-17	0			1993-07-20	0
1984-11-18	0			1993-07-21	0
1984-11-19	0			1993-07-22	0
1984-11-20	10			1993-07-23	0
1984-11-21	0			1993-07-24	0
1984-11-22	0			1993-07-25	0
1984-11-23	0			1993-07-26	0
1984-11-24	0			1993-07-27	0
1984-11-25	0			1993-07-28	0
1984-11-26	26.5			1993-07-29	0
1984-11-27	0			1993-07-30	0
1984-11-28	0			1993-07-31	0
1984-11-29	0			1993-08-01	0
1984-11-30	13			1993-08-02	0
1984-12-01	24			1993-08-03	0
1984-12-02	53			1993-08-04	0
1984-12-03	15			1993-08-05	0
1984-12-04	0			1993-08-06	0
1984-12-05	0			1993-08-07	0
1984-12-06	0			1993-08-08	0
1984-12-07	0			1993-08-09	0
1984-12-08	0			1993-08-10	0
1984-12-09	30			1993-08-11	0
1984-12-10	0			1993-08-12	0
1984-12-11	0			1993-08-13	0
1984-12-12	0			1993-08-14	0
1984-12-13	0			1993-08-15	0
1984-12-14	0			1993-08-16	0
1984-12-15	0			1993-08-17	0
1984-12-16	0			1993-08-18	0
1984-12-17	0			1993-08-19	0
1984-12-18	0			1993-08-20	0
1984-12-19	0			1993-08-21	0
1984-12-20	0			1993-08-22	0
1984-12-21	0			1993-08-23	0
1984-12-22	0			1993-08-24	0
1984-12-23	0			1993-08-25	0
1984-12-24	0			1993-08-26	0
1984-12-25	0			1993-08-27	0
1984-12-26	0			1993-08-28	0
1984-12-27	0			1993-08-29	0
1984-12-28	0			1993-08-30	0
1984-12-29	25			1993-08-31	0
1984-12-30	0			1993-09-01	0
1984-12-31	0			1993-09-02	0
1985-01-01	0			1993-09-03	0
1985-01-02	0			1993-09-04	0
1985-01-03	0			1993-09-05	0
1985-01-04	0			1993-09-06	0
1985-01-05	0			1993-09-07	0
1985-01-06	0			1993-09-08	0
1985-01-07	0			1993-09-09	0
1985-01-08	0			1993-09-10	0
1985-01-09	0			1993-09-11	0
1985-01-10	0			1993-09-12	0
1985-01-11	0			1993-09-13	0
1985-01-12	18			1993-09-14	0
1985-01-13	3			1993-09-15	0
1985-01-14	0			1993-09-16	0
1985-01-15	0			1993-09-17	0
1985-01-16	0			1993-09-18	0
1985-01-17	0			1993-09-19	0
1985-01-18	15			1993-09-20	0
1985-01-19	0			1993-09-21	0
1985-01-20	0			1993-09-22	0
1985-01-21	0			1994-06-22	0
1985-01-22	0			1994-06-23	0
1985-01-23	0			1994-06-24	0
1985-01-24	0			1994-06-25	0
1985-01-25	0			1994-06-26	0
1985-01-26	0			1994-06-27	0
1985-01-27	0			1994-06-28	0
1985-01-28	0			1994-06-29	0
1985-01-29	0			1994-06-30	0
1985-01-30	0			1994-07-01	0
1985-01-31	0			1994-07-02	0
1985-02-01	34			1994-07-03	0
1985-02-02	40			1994-07-04	0
1985-02-03	0			1994-07-05	0
1985-02-04	0			1994-07-06	0
1985-02-05	11			1994-07-07	0
1985-02-06	24			1994-07-08	0
1985-02-07	0			1994-07-09	0
1985-02-08	0			1994-07-10	0
1985-02-09	0			1994-07-11	0
1985-02-10	0			1994-07-12	0
1985-02-11	0			1994-07-13	0
1985-02-12	0			1994-07-14	0
1985-02-13	0			1994-07-15	0
1985-02-14	0			1994-07-16	0
1985-02-15	0			1994-07-17	0
1985-02-16	0			1994-07-18	0
1985-02-17	0			1994-07-19	0
1985-02-18	8			1994-07-20	0
1985-02-19	0			1994-07-21	0
1985-02-20	0			1994-07-22	0
1985-02-21	0			1994-07-23	0
1985-02-22	13			1994-07-24	0
1985-02-23	14			1994-07-25	0
1985-02-24	0			1994-07-26	0
1985-02-25	0			1994-07-27	0
1985-02-26	0			1994-07-28	0
1985-02-27	0			1994-07-29	0
1985-02-28	0			1994-07-30	0
1985-03-01	13			1994-07-31	0
1985-03-02	10			1994-08-01	0
1985-03-03	0			1994-08-02	0
1985-03-04	0			1994-08-03	0
1985-03-05	0			1994-08-04	0
1985-03-06	0			1994-08-05	0
1985-03-07	0			1994-08-06	0
1985-03-08	0			1994-08-07	0
1985-03-09	0			1994-08-08	0
1985-03-10	8			1994-08-09	5
1985-03-11	0			1994-08-10	0
1985-03-12	0			1994-08-11	0
1985-03-13	59			1994-08-12	0
1985-03-14	0			1994-08-13	0
1985-03-15	0			1994-08-14	0
1985-03-16	0			1994-08-15	0
1985-03-17	0			1994-08-16	0
1985-03-18	0			1994-08-17	0
1985-03-19	8			1994-08-18	0
1985-03-20	0			1994-08-19	0
1985-03-21	0			1994-08-20	0
1985-03-22	0			1994-08-21	0
1985-03-23	5			1994-08-22	0
1985-03-24	0			1994-08-23	0
1985-03-25	0			1994-08-24	0
1985-03-26	6			1994-08-25	0
1985-03-27	15			1994-08-26	0
1985-03-28	16			1994-08-27	0
1985-03-29	34			1994-08-28	0
1985-03-30	30			1994-08-29	0
1985-03-31	12			1994-08-30	0
1985-04-01	0			1994-08-31	0
1985-04-02	0			1994-09-01	0
1985-04-03	0			1994-09-02	0
1985-04-04	0			1994-09-03	0
1985-04-05	0			1994-09-04	0
1985-04-06	0			1994-09-05	0
1985-04-07	25			1994-09-06	0
1985-04-08	0			1994-09-07	0
1985-04-09	0			1994-09-08	0
1985-04-10	0			1994-09-09	0
1985-04-11	20			1994-09-10	0
1985-04-12	0			1994-09-11	0
1985-04-13	8			1994-09-12	0
1985-04-14	34			1994-09-13	0
1985-04-15	32			1994-09-14	0
1985-04-16	0			1994-09-15	0
1985-04-17	16			1994-09-16	0
1985-04-18	34			1994-09-17	0
1985-04-19	0			1994-09-18	0
1985-04-20	0			1994-09-19	0
1985-04-21	0			1994-09-20	0
1985-04-22	0			1994-09-21	0
1985-04-23	0			1994-09-22	0
1985-04-24	0			1995-06-22	0
1985-04-25	0			1995-06-23	0
1985-04-26	0			1995-06-24	0
1985-04-27	0			1995-06-25	0
1985-04-28	0			1995-06-26	0
1985-04-29	0			1995-06-27	0
1985-04-30	0			1995-06-28	0
1985-05-01	0			1995-06-29	0
1985-05-02	0			1995-06-30	0
1985-05-03	27			1995-07-01	0
1985-05-04	0			1995-07-02	0
1985-05-05	0			1995-07-03	0
1985-05-06	0			1995-07-04	0
1985-05-07	0			1995-07-05	0
1985-05-08	0			1995-07-06	0
1985-05-09	0			1995-07-07	0
1985-05-10	0			1995-07-08	0
1985-05-11	0			1995-07-09	0
1985-05-12	0			1995-07-10	0
1985-05-13	0			1995-07-11	0
1985-05-14	0			1995-07-12	0
1985-05-15	0			1995-07-13	0
1985-05-16	0			1995-07-14	0
1985-05-17	0			1995-07-15	0
1985-05-18	0			1995-07-16	0
1985-05-19	0			1995-07-17	0
1985-05-20	0			1995-07-18	0
1985-05-21	0			1995-07-19	0
1985-05-22	0			1995-07-20	0
1985-05-23	20			1995-07-21	0
1985-05-24	10			1995-07-22	0
1985-05-25	0			1995-07-23	0
1985-05-26	0			1995-07-24	0
1985-05-27	0			1995-07-25	0
1985-05-28	0			1995-07-26	0
1985-05-29	0			1995-07-27	0
1985-05-30	0			1995-07-28	0
1985-05-31	0			1995-07-29	0
1985-06-01	0			1995-07-30	0
1985-06-02	0			1995-07-31	0
1985-06-03	0			1995-08-01	0
1985-06-04	16			1995-08-02	0
1985-06-05	0			1995-08-03	0
1985-06-06	0			1995-08-04	0
1985-06-07	0			1995-08-05	0
1985-06-08	0			1995-08-06	0
1985-06-09	32			1995-08-07	0
1985-06-10	0			1995-08-08	0
1985-06-11	0			1995-08-09	0
1985-06-12	0			1995-08-10	0
1985-06-13	0			1995-08-11	0
1985-06-14	0			1995-08-12	0
1985-06-15	0			1995-08-13	0
1985-06-16	0			1995-08-14	0
1985-06-17	0			1995-08-15	0
1985-06-18	0			1995-08-16	0
1985-06-19	0			1995-08-17	0
1985-06-20	0			1995-08-18	0
1985-06-21	0			1995-08-19	0
1985-09-23	0			1995-08-20	0
1985-09-24	0			1995-08-21	0
1985-09-25	0			1995-08-22	0
1985-09-26	0			1995-08-23	0
1985-09-27	0			1995-08-24	0
1985-09-28	0			1995-08-25	0
1985-09-29	0			1995-08-26	0
1985-09-30	0			1995-08-27	0
1985-10-01	0			1995-08-28	0
1985-10-02	0			1995-08-29	0
1985-10-03	0			1995-08-30	0
1985-10-04	0			1995-08-31	0
1985-10-05	0			1995-09-01	0
1985-10-06	0			1995-09-02	0
1985-10-07	0			1995-09-03	0
1985-10-08	0			1995-09-04	0
1985-10-09	0			1995-09-05	0
1985-10-10	0			1995-09-06	0
1985-10-11	0			1995-09-07	0
1985-10-12	0			1995-09-08	0
1985-10-13	0			1995-09-09	0
1985-10-14	0			1995-09-10	0
1985-10-15	0			1995-09-11	0
1985-10-16	0			1995-09-12	0
1985-10-17	0			1995-09-13	0
1985-10-18	0			1995-09-14	0
1985-10-19	0			1995-09-15	0
1985-10-20	0			1995-09-16	0
1985-10-21	0			1995-09-17	0
1985-10-22	0			1995-09-18	0
1985-10-23	0			1995-09-19	0
1985-10-24	0			1995-09-20	0
1985-10-25	0			1995-09-21	0
1985-10-26	0			1995-09-22	0
1985-10-27	4			1996-06-22	0
1985-10-28	5			1996-06-23	0
1985-10-29	0			1996-06-24	0
1985-10-30	0			1996-06-25	0
1985-10-31	0			1996-06-26	0
1985-11-01	0			1996-06-27	0
1985-11-02	0			1996-06-28	0
1985-11-03	0			1996-06-29	0
1985-11-04	0			1996-06-30	0
1985-11-05	0			1996-07-01	0
1985-11-06	0			1996-07-02	0
1985-11-07	0			1996-07-03	0
1985-11-08	0			1996-07-04	0
1985-11-09	0			1996-07-05	0
1985-11-10	0			1996-07-06	0
1985-11-11	0			1996-07-07	0
1985-11-12	5			1996-07-08	0
1985-11-13	0			1996-07-09	0
1985-11-14	0			1996-07-10	0
1985-11-15	0			1996-07-11	0
1985-11-16	0			1996-07-12	0
1985-11-17	0			1996-07-13	0
1985-11-18	0			1996-07-14	0
1985-11-19	0			1996-07-15	0
1985-11-20	0			1996-07-16	0
1985-11-21	0			1996-07-17	0
1985-11-22	0			1996-07-18	0
1985-11-23	0			1996-07-19	0
1985-11-24	0			1996-07-20	0
1985-11-25	0			1996-07-21	0
1985-11-26	0			1996-07-22	0
1985-11-27	0			1996-07-23	0
1985-11-28	0			1996-07-24	0
1985-11-29	0			1996-07-25	0
1985-11-30	0			1996-07-26	0
1985-12-01	0			1996-07-27	0
1985-12-02	0			1996-07-28	0
1985-12-03	0			1996-07-29	0
1985-12-04	0			1996-07-30	0
1985-12-05	0			1996-07-31	0
1985-12-06	0			1996-08-01	0
1985-12-07	0			1996-08-02	0
1985-12-08	0			1996-08-03	0
1985-12-09	0			1996-08-04	0
1985-12-10	20			1996-08-05	0
1985-12-11	10			1996-08-06	0
1985-12-12	49			1996-08-07	0
1985-12-13	10			1996-08-08	0
1985-12-14	0			1996-08-09	0
1985-12-15	0			1996-08-10	0
1985-12-16	0			1996-08-11	0
1985-12-17	16			1996-08-12	0
1985-12-18	0			1996-08-13	0
1985-12-19	0			1996-08-14	0
1985-12-20	0			1996-08-15	0
1985-12-21	0			1996-08-16	0
1985-12-22	0			1996-08-17	0
1985-12-23	0			1996-08-18	0
1985-12-24	0			1996-08-19	0
1985-12-25	0			1996-08-20	0
1985-12-26	11			1996-08-21	0
1985-12-27	17			1996-08-22	0
1985-12-28	0			1996-08-23	0
1985-12-29	0			1996-08-24	0
1985-12-30	17			1996-08-25	0
1985-12-31	0			1996-08-26	0
1986-01-01	0			1996-08-27	0
1986-01-02	0			1996-08-28	0
1986-01-03	0			1996-08-29	0
1986-01-04	0			1996-08-30	0
1986-01-05	0			1996-08-31	0
1986-01-06	0			1996-09-01	0
1986-01-07	0			1996-09-02	0
1986-01-08	0			1996-09-03	0
1986-01-09	0			1996-09-04	0
1986-01-10	0			1996-09-05	0
1986-01-11	0			1996-09-06	0
1986-01-12	0			1996-09-07	0
1986-01-13	0			1996-09-08	0
1986-01-14	25			1996-09-09	0
1986-01-15	0			1996-09-10	0
1986-01-16	28			1996-09-11	0
1986-01-17	0			1996-09-12	0
1986-01-18	0			1996-09-13	0
1986-01-19	0			1996-09-14	0
1986-01-20	0			1996-09-15	0
1986-01-21	0			1996-09-16	0
1986-01-22	28			1996-09-17	0
1986-01-23	0			1996-09-18	0
1986-01-24	0			1996-09-19	0
1986-01-25	60			1996-09-20	0
1986-01-26	0			1996-09-21	0
1986-01-27	0			1996-09-22	0
1986-01-28	28			1997-06-23	0
1986-01-29	12			1997-06-24	0
1986-01-30	0			1997-06-25	0
1986-01-31	0			1997-06-26	0
1986-02-01	0			1997-06-27	0
1986-02-02	29			1997-06-28	0
1986-02-03	0			1997-06-29	0
1986-02-04	0			1997-06-30	0
1986-02-05	0			1997-07-01	0
1986-02-06	17			1997-07-02	0
1986-02-07	0			1997-07-03	0
1986-02-08	0			1997-07-04	0
1986-02-09	0			1997-07-05	0
1986-02-10	0			1997-07-06	0
1986-02-11	0			1997-07-07	0
1986-02-12	0			1997-07-08	0
1986-02-13	0			1997-07-09	0
1986-02-14	0			1997-07-10	0
1986-02-15	0			1997-07-11	0
1986-02-16	0			1997-07-12	0
1986-02-17	0			1997-07-13	0
1986-02-18	0			1997-07-14	0
1986-02-19	0			1997-07-15	0
1986-02-20	0			1997-07-16	0
1986-02-21	0			1997-07-17	0
1986-02-22	0			1997-07-18	0
1986-02-23	6			1997-07-19	0
1986-02-24	0			1997-07-20	0
1986-02-25	10			1997-07-21	0
1986-02-26	0			1997-07-22	0
1986-02-27	0			1997-07-23	0
1986-02-28	0			1997-07-24	0
1986-03-01	11			1997-07-25	0
1986-03-02	0			1997-07-26	0
1986-03-03	4			1997-07-27	0
1986-03-04	0			1997-07-28	0
1986-03-05	0			1997-07-29	0
1986-03-06	0			1997-07-30	0
1986-03-07	5			1997-07-31	0
1986-03-08	2			1997-08-01	0
1986-03-09	0			1997-08-02	0
1986-03-10	0			1997-08-03	0
1986-03-11	0			1997-08-04	0
1986-03-12	0			1997-08-05	0
1986-03-13	0			1997-08-06	0
1986-03-14	0			1997-08-07	0
1986-03-15	3			1997-08-08	0
1986-03-16	0			1997-08-09	0
1986-03-17	0			1997-08-10	0
1986-03-18	8			1997-08-11	0
1986-03-19	0			1997-08-12	0
1986-03-20	0			1997-08-13	0
1986-03-21	19			1997-08-14	0
1986-03-22	4			1997-08-15	0
1986-03-23	4			1997-08-16	0
1986-03-24	0			1997-08-17	0
1986-03-25	0			1997-08-18	0
1986-03-26	0			1997-08-19	0
1986-03-27	17			1997-08-20	0
1986-03-28	0			1997-08-21	0
1986-03-29	12			1997-08-22	0
1986-03-30	0			1997-08-23	0
1986-03-31	0			1997-08-24	0
1986-04-01	0			1997-08-25	0
1986-04-02	0			1997-08-26	0
1986-04-03	0			1997-08-27	0
1986-04-04	27			1997-08-28	0
1986-04-05	0			1997-08-29	0
1986-04-06	0			1997-08-30	0
1986-04-07	0			1997-08-31	0
1986-04-08	0			1997-09-01	0
1986-04-09	0			1997-09-02	0
1986-04-10	0			1997-09-03	0
1986-04-11	0			1997-09-04	0
1986-04-12	21			1997-09-05	0
1986-04-13	0			1997-09-06	0
1986-04-14	0			1997-09-07	0
1986-04-15	0			1997-09-08	0
1986-04-16	0			1997-09-09	0
1986-04-17	8			1997-09-10	0
1986-04-18	35			1997-09-11	0
1986-04-19	0			1997-09-12	0
1986-04-20	0			1997-09-13	0
1986-04-21	0			1997-09-14	0
1986-04-22	0			1997-09-15	0
1986-04-23	0			1997-09-16	0
1986-04-24	0			1997-09-17	0
1986-04-25	0			1997-09-18	0
1986-04-26	0			1997-09-19	0
1986-04-27	0			1997-09-20	0
1986-04-28	0			1997-09-21	0
1986-04-29	0			1997-09-22	0
1986-04-30	0			1998-06-22	0
1986-05-01	0			1998-06-23	0
1986-05-02	0			1998-06-24	0
1986-05-03	0			1998-06-25	0
1986-05-04	0			1998-06-26	0
1986-05-05	0			1998-06-27	0
1986-05-06	0			1998-06-28	0
1986-05-07	13			1998-06-29	0
1986-05-08	30			1998-06-30	0
1986-05-09	4			1998-07-01	0
1986-05-10	0			1998-07-02	0
1986-05-11	0			1998-07-03	0
1986-05-12	0			1998-07-04	0
1986-05-13	0			1998-07-05	0
1986-05-14	0			1998-07-06	0
1986-05-15	0			1998-07-07	0
1986-05-16	0			1998-07-08	0
1986-05-17	0			1998-07-09	0
1986-05-18	0			1998-07-10	0
1986-05-19	0			1998-07-11	0
1986-05-20	0			1998-07-12	0
1986-05-21	0			1998-07-13	0
1986-05-22	0			1998-07-14	0
1986-05-23	0			1998-07-15	0
1986-05-24	0			1998-07-16	0
1986-05-25	0			1998-07-17	0
1986-05-26	0			1998-07-18	0
1986-05-27	0			1998-07-19	0
1986-05-28	18			1998-07-20	0
1986-05-29	20			1998-07-21	0
1986-05-30	0			1998-07-22	0
1986-05-31	0			1998-07-23	0
1986-06-01	0			1998-07-24	0
1986-06-02	0			1998-07-25	0
1986-06-03	0			1998-07-26	0
1986-06-04	0			1998-07-27	0
1986-06-05	0			1998-07-28	0
1986-06-06	0			1998-07-29	0
1986-06-07	0			1998-07-30	0
1986-06-08	0			1998-07-31	0
1986-06-09	0			1998-08-01	0
1986-06-10	0			1998-08-02	0
1986-06-11	27			1998-08-03	0
1986-06-12	14			1998-08-04	0
1986-06-13	0			1998-08-05	0
1986-06-14	0			1998-08-06	0
1986-06-15	0			1998-08-07	0
1986-06-16	0			1998-08-08	0
1986-06-17	0			1998-08-09	0
1986-06-18	0			1998-08-10	0
1986-06-19	0			1998-08-11	0
1986-09-23	0			1998-08-12	0
1986-09-24	0			1998-08-13	0
1986-09-25	0			1998-08-14	0
1986-09-26	0			1998-08-15	0
1986-09-27	0			1998-08-16	0
1986-09-28	14			1998-08-17	0
1986-09-29	0			1998-08-18	0
1986-09-30	0			1998-08-19	0
1986-10-01	0			1998-08-20	0
1986-10-02	0			1998-08-21	0
1986-10-03	0			1998-08-22	0
1986-10-04	0			1998-08-23	0
1986-10-05	0			1998-08-24	0
1986-10-06	0			1998-08-25	0
1986-10-07	0			1998-08-26	0
1986-10-08	0			1998-08-27	0
1986-10-09	0			1998-08-28	0
1986-10-10	0			1998-08-29	0
1986-10-11	0			1998-08-30	0
1986-10-12	0			1998-08-31	0
1986-10-13	0			1998-09-01	0
1986-10-14	0			1998-09-02	0
1986-10-15	0			1998-09-03	0
1986-10-16	0			1998-09-04	0
1986-10-17	0			1998-09-05	0
1986-10-18	0			1998-09-06	0
1986-10-19	0			1998-09-07	0
1986-10-20	0			1998-09-08	0
1986-10-21	0			1998-09-09	0
1986-10-22	0			1998-09-10	0
1986-10-23	0			1998-09-11	0
1986-10-24	0			1998-09-12	0
1986-10-25	0			1998-09-13	0
1986-10-26	0			1998-09-14	0
1986-10-27	0			1998-09-15	0
1986-10-28	0			1998-09-16	0
1986-10-29	0			1998-09-17	0
1986-10-30	0			1998-09-18	0
1986-10-31	0			1998-09-19	0
1986-11-01	0			1998-09-20	0
1986-11-02	0			1998-09-21	0
1986-11-03	0			1998-09-22	0
1986-11-04	0			1999-06-22	0
1986-11-05	0			1999-06-23	0
1986-11-06	0			1999-06-24	0
1986-11-07	0			1999-06-25	0
1986-11-08	0			1999-06-26	0
1986-11-09	0			1999-06-27	0
1986-11-10	0			1999-06-28	0
1986-11-11	0			1999-06-29	0
1986-11-12	0			1999-06-30	0
1986-11-13	0			1999-07-01	0
1986-11-14	0			1999-07-02	0
1986-11-15	0			1999-07-03	0
1986-11-16	0			1999-07-04	0
1986-11-17	0			1999-07-05	0
1986-11-18	0			1999-07-06	0
1986-11-19	0			1999-07-07	0
1986-11-20	0			1999-07-08	0
1986-11-21	0			1999-07-09	0
1986-11-22	0			1999-07-10	0
1986-11-23	0			1999-07-11	0
1986-11-24	0			1999-07-12	0
1986-11-25	0			1999-07-13	0
1986-11-26	0			1999-07-14	0
1986-11-27	0			1999-07-15	0
1986-11-28	0			1999-07-16	0
1986-11-29	0			1999-07-17	0
1986-11-30	0			1999-07-18	0
1986-12-01	0			1999-07-19	0
1986-12-02	0			1999-07-20	0
1986-12-03	0			1999-07-21	0
1986-12-04	0			1999-07-22	0
1986-12-05	0			1999-07-23	0
1986-12-06	6			1999-07-24	0
1986-12-07	0			1999-07-25	0
1986-12-08	7			1999-07-26	0
1986-12-09	0			1999-07-27	0
1986-12-10	0			1999-07-28	0
1986-12-11	33			1999-07-29	0
1986-12-12	0			1999-07-30	0
1986-12-13	6			1999-07-31	0
1986-12-14	0			1999-08-01	0
1986-12-15	0			1999-08-02	0
1986-12-16	0			1999-08-03	0
1986-12-17	0			1999-08-04	0
1986-12-18	0			1999-08-05	0
1986-12-19	16			1999-08-06	0
1986-12-20	10			1999-08-07	0
1986-12-21	0			1999-08-08	0
1986-12-22	0			1999-08-09	0
1986-12-23	0			1999-08-10	0
1986-12-24	0			1999-08-11	0
1986-12-25	0			1999-08-12	0
1986-12-26	12			1999-08-13	0
1986-12-27	15			1999-08-14	0
1986-12-28	0			1999-08-15	0
1986-12-29	0			1999-08-16	0
1986-12-30	0			1999-08-17	0
1986-12-31	0			1999-08-18	0
1987-01-01	0			1999-08-19	0
1987-01-02	0			1999-08-20	0
1987-01-03	0			1999-08-21	0
1987-01-04	0			1999-08-22	0
1987-01-05	0			1999-08-23	0
1987-01-06	0			1999-08-24	0
1987-01-07	0			1999-08-25	0
1987-01-08	14			1999-08-26	0
1987-01-09	7			1999-08-27	0
1987-01-10	0			1999-08-28	0
1987-01-11	0			1999-08-29	0
1987-01-12	0			1999-08-30	0
1987-01-13	0			1999-08-31	0
1987-01-14	0			1999-09-01	0
1987-01-15	0			1999-09-02	0
1987-01-16	0			1999-09-03	0
1987-01-17	0			1999-09-04	0
1987-01-18	0			1999-09-05	0
1987-01-19	0			1999-09-06	0
1987-01-20	0			1999-09-07	0
1987-01-21	0			1999-09-08	0
1987-01-22	0			1999-09-09	0
1987-01-23	0			1999-09-10	0
1987-01-24	0			1999-09-11	0
1987-01-25	0			1999-09-12	0
1987-01-26	0			1999-09-13	0
1987-01-27	0			1999-09-14	0
1987-01-28	0			1999-09-15	0
1987-01-29	0			1999-09-16	0
1987-01-30	0			1999-09-17	0
1987-01-31	9			1999-09-18	0
1987-02-01	0			1999-09-19	0
1987-02-02	0			1999-09-20	0
1987-02-03	0			1999-09-21	0
1987-02-04	0			1999-09-22	0
1987-02-05	0			2000-06-22	0
1987-02-06	0			2000-06-23	0
1987-02-07	0			2000-06-24	0
1987-02-08	0			2000-06-25	0
1987-02-09	0			2000-06-26	0
1987-02-10	0			2000-06-27	0
1987-02-11	0			2000-06-28	0
1987-02-12	1			2000-06-29	0
1987-02-13	2			2000-06-30	0
1987-02-14	0			2000-07-01	0
1987-02-15	0			2000-07-02	0
1987-02-16	0			2000-07-03	0
1987-02-17	0			2000-07-04	0
1987-02-18	21			2000-07-05	0
1987-02-19	0			2000-07-06	0
1987-02-20	0			2000-07-07	0
1987-02-21	0			2000-07-08	0
1987-02-22	0			2000-07-09	0
1987-02-23	7			2000-07-10	0
1987-02-24	0			2000-07-11	0
1987-02-25	0			2000-07-12	0
1987-02-26	0			2000-07-13	0
1987-02-27	0			2000-07-14	0
1987-02-28	0			2000-07-15	0
1987-03-01	15			2000-07-16	0
1987-03-02	9			2000-07-17	0
1987-03-03	0			2000-07-18	0
1987-03-04	35			2000-07-19	0
1987-03-05	0			2000-07-20	0
1987-03-06	0			2000-07-21	0
1987-03-07	18			2000-07-22	0
1987-03-08	0			2000-07-23	0
1987-03-09	0			2000-07-24	0
1987-03-10	0			2000-07-25	0
1987-03-11	26			2000-07-26	0
1987-03-12	7			2000-07-27	0
1987-03-13	0			2000-07-28	0
1987-03-14	0			2000-07-29	0
1987-03-15	0			2000-07-30	0
1987-03-16	11			2000-07-31	0
1987-03-17	0			2000-08-01	0
1987-03-18	9			2000-08-02	0
1987-03-19	16			2000-08-03	0
1987-03-20	0			2000-08-04	0
1987-03-21	0			2000-08-05	0
1987-03-22	0			2000-08-06	0
1987-03-23	0			2000-08-07	0
1987-03-24	0			2000-08-08	0
1987-03-25	50			2000-08-09	0
1987-03-26	0			2000-08-10	0
1987-03-27	0			2000-08-11	0
1987-03-28	9			2000-08-12	0
1987-03-29	0			2000-08-13	0
1987-03-30	0			2000-08-14	0
1987-03-31	0			2000-08-15	0
1987-04-01	0			2000-08-16	0
1987-04-02	0			2000-08-17	0
1987-04-03	0			2000-08-18	0
1987-04-04	10			2000-08-19	0
1987-04-05	0			2000-08-20	0
1987-04-06	0			2000-08-21	0
1987-04-07	0			2000-08-22	0
1987-04-08	0			2000-08-23	0
1987-04-09	0			2000-08-24	0
1987-04-10	17			2000-08-25	0
1987-04-11	0			2000-08-26	0
1987-04-12	45			2000-08-27	0
1987-04-13	27			2000-08-28	0
1987-04-14	0			2000-08-29	0
1987-04-15	0			2000-08-30	0
1987-04-16	0			2000-08-31	6
1987-04-17	7			2000-09-01	5
1987-04-18	0			2000-09-02	0
1987-04-19	0			2000-09-03	0
1987-04-20	12			2000-09-04	0
1987-04-21	0			2000-09-05	0
1987-04-22	0			2000-09-06	0
1987-04-23	0			2000-09-07	0
1987-04-24	18			2000-09-08	0
1987-04-25	0			2000-09-09	0
1987-04-26	0			2000-09-10	0
1987-04-27	37			2000-09-11	0
1987-04-28	0			2000-09-12	0
1987-04-29	0			2000-09-13	0
1987-04-30	0			2000-09-14	0
1987-05-01	26			2000-09-15	0
1987-05-02	0			2000-09-16	0
1987-05-03	0			2000-09-17	0
1987-05-04	0			2000-09-18	0
1987-05-05	0			2000-09-19	0
1987-05-06	0			2000-09-20	0
1987-05-07	54			2000-09-21	0
1987-05-08	22			2000-09-22	0
1987-05-09	16			2001-06-22	0
1987-05-10	0			2001-06-23	0
1987-05-11	0			2001-06-24	0
1987-05-12	0			2001-06-25	0
1987-05-13	0			2001-06-26	0
1987-05-14	0			2001-06-27	0
1987-05-15	0			2001-06-28	0
1987-05-16	0			2001-06-29	0
1987-05-17	0			2001-06-30	0
1987-05-18	0			2001-07-01	0
1987-05-19	0			2001-07-02	0
1987-05-20	0			2001-07-03	0
1987-05-21	0			2001-07-04	0
1987-05-22	13			2001-07-05	0
1987-05-23	40			2001-07-06	0
1987-05-24	0			2001-07-07	0
1987-05-25	0			2001-07-08	0
1987-05-26	0			2001-07-09	0
1987-05-27	0			2001-07-10	0
1987-05-28	25			2001-07-11	0
1987-05-29	0			2001-07-12	0
1987-05-30	0			2001-07-13	0
1987-05-31	0			2001-07-14	0
1987-06-01	0			2001-07-15	0
1987-06-02	0			2001-07-16	0
1987-06-03	0			2001-07-17	0
1987-06-04	18			2001-07-18	0
1987-06-05	0			2001-07-19	0
1987-06-06	10			2001-07-20	0
1987-06-07	0			2001-07-21	0
1987-06-08	0			2001-07-22	0
1987-06-09	0			2001-07-23	0
1987-06-10	0			2001-07-24	0
1987-06-11	0			2001-07-25	0
1987-06-12	0			2001-07-26	0
1987-06-13	0			2001-07-27	0
1987-06-14	18			2001-07-28	0
1987-06-15	0			2001-07-29	0
1987-06-16	0			2001-07-30	0
1987-06-17	0			2001-07-31	0
1987-06-18	0			2001-08-01	0
1987-06-19	0			2001-08-02	0
1987-06-20	0			2001-08-03	0
1987-09-23	0			2001-08-04	0
1987-09-24	0			2001-08-05	0
1987-09-25	0			2001-08-06	0
1987-09-26	0			2001-08-07	0
1987-09-27	0			2001-08-08	0
1987-09-28	0			2001-08-09	0
1987-09-29	0			2001-08-10	0
1987-09-30	0			2001-08-11	0
1987-10-01	0			2001-08-12	0
1987-10-02	0			2001-08-13	0
1987-10-03	0			2001-08-14	0
1987-10-04	0			2001-08-15	0
1987-10-05	0			2001-08-16	0
1987-10-06	0			2001-08-17	0
1987-10-07	0			2001-08-18	0
1987-10-08	0			2001-08-19	0
1987-10-09	0			2001-08-20	0
1987-10-10	0			2001-08-21	0
1987-10-11	30			2001-08-22	0
1987-10-12	10			2001-08-23	0
1987-10-13	0			2001-08-24	0
1987-10-14	0			2001-08-25	0
1987-10-15	0			2001-08-26	0
1987-10-16	0			2001-08-27	0
1987-10-17	0			2001-08-28	0
1987-10-18	0			2001-08-29	0
1987-10-19	0			2001-08-30	0
1987-10-20	0			2001-08-31	0
1987-10-21	0			2001-09-01	0
1987-10-22	0			2001-09-02	0
1987-10-23	0			2001-09-03	0
1987-10-24	0			2001-09-04	0
1987-10-25	0			2001-09-05	0
1987-10-26	0			2001-09-06	0
1987-10-27	0			2001-09-07	0
1987-10-28	0			2001-09-08	0
1987-10-29	0			2001-09-09	0
1987-10-30	0			2001-09-10	0
1987-10-31	0			2001-09-11	30
1987-11-01	0			2001-09-12	0
1987-11-02	0			2001-09-13	0
1987-11-03	0			2001-09-14	0
1987-11-04	0			2001-09-15	0
1987-11-05	0			2001-09-16	0
1987-11-06	0			2001-09-17	0
1987-11-07	0			2001-09-18	0
1987-11-08	0			2001-09-19	0
1987-11-09	0			2001-09-20	0
1987-11-10	0			2001-09-21	0
1987-11-11	0			2001-09-22	0
1987-11-12	0			2002-06-22	0
1987-11-13	0			2002-06-23	0
1987-11-14	0			2002-06-24	0
1987-11-15	7			2002-06-25	0
1987-11-16	0			2002-06-26	0
1987-11-17	0			2002-06-27	0
1987-11-18	0			2002-06-28	0
1987-11-19	0			2002-06-29	0
1987-11-20	0			2002-06-30	0
1987-11-21	0			2002-07-01	0
1987-11-22	0			2002-07-02	0
1987-11-23	37			2002-07-03	0
1987-11-24	0			2002-07-04	0
1987-11-25	0			2002-07-05	0
1987-11-26	0			2002-07-06	0
1987-11-27	0			2002-07-07	0
1987-11-28	0			2002-07-08	0
1987-11-29	0			2002-07-09	0
1987-11-30	0			2002-07-10	0
1987-12-01	0			2002-07-11	0
1987-12-02	0			2002-07-12	0
1987-12-03	0			2002-07-13	0
1987-12-04	0			2002-07-14	0
1987-12-05	0			2002-07-15	0
1987-12-06	0			2002-07-16	0
1987-12-07	0			2002-07-17	0
1987-12-08	0			2002-07-18	0
1987-12-09	0			2002-07-19	0
1987-12-10	0			2002-07-20	0
1987-12-11	0			2002-07-21	0
1987-12-12	0			2002-07-22	0
1987-12-13	0			2002-07-23	0
1987-12-14	0			2002-07-24	0
1987-12-15	0			2002-07-25	0
1987-12-16	0			2002-07-26	7
1987-12-17	0			2002-07-27	0
1987-12-18	0			2002-07-28	0
1987-12-19	0			2002-07-29	0
1987-12-20	0			2002-07-30	0
1987-12-21	0			2002-07-31	0
1987-12-22	0			2002-08-01	0
1987-12-23	0			2002-08-02	0
1987-12-24	14			2002-08-03	0
1987-12-25	0			2002-08-04	0
1987-12-26	0			2002-08-05	0
1987-12-27	0			2002-08-06	0
[truncated: 7,486 more rows]

## Sheet: Kakolstan
Wet Season				Dry Season
Date	Precipitation			Date	Precipitation
1992-09-23	0			1993-06-22	0
1992-09-24	0			1993-06-23	0
1992-09-25	0			1993-06-24	0
1992-09-26	0			1993-06-25	0
1992-09-27	0			1993-06-26	0
1992-09-28	0			1993-06-27	0
1992-09-29	0			1993-06-28	0
1992-09-30	0			1993-06-29	0
1992-10-01	0			1993-06-30	0
1992-10-02	0			1993-07-01	0
1992-10-03	0			1993-07-02	0
1992-10-04	0			1993-07-03	0
1992-10-05	0			1993-07-04	0
1992-10-06	0			1993-07-05	0
1992-10-07	0			1993-07-06	0
1992-10-08	0			1993-07-07	0
1992-10-09	0			1993-07-08	0
1992-10-10	0			1993-07-09	0
1992-10-11	0			1993-07-10	0
1992-10-12	0			1993-07-11	0
1992-10-13	0			1993-07-12	0
1992-10-14	0			1993-07-13	0
1992-10-15	0			1993-07-14	0
1992-10-16	0			1993-07-15	0
1992-10-17	5			1993-07-16	0
1992-10-18	0			1993-07-17	0
1992-10-19	0			1993-07-18	0
1992-10-20	0			1993-07-19	0
1992-10-21	0			1993-07-20	0
1992-10-22	0			1993-07-21	0
1992-10-23	0			1993-07-22	0
1992-10-24	0			1993-07-23	0
1992-10-25	0			1993-07-24	0
1992-10-26	0			1993-07-25	0
1992-10-27	0			1993-07-26	0
1992-10-28	0			1993-07-27	0
1992-10-29	0			1993-07-28	0
1992-10-30	45			1993-07-29	0
1992-10-31	0			1993-07-30	0
1992-11-01	0			1993-07-31	0
1992-11-02	17			1993-08-01	0
1992-11-03	0			1993-08-02	0
1992-11-04	0			1993-08-03	0
1992-11-05	0			1993-08-04	0
1992-11-06	0			1993-08-05	0
1992-11-07	0			1993-08-06	0
1992-11-08	0			1993-08-07	0
1992-11-09	0			1993-08-08	0
1992-11-10	0			1993-08-09	0
1992-11-11	0			1993-08-10	0
1992-11-12	35			1993-08-11	0
1992-11-13	0			1993-08-12	0
1992-11-14	0			1993-08-13	0
1992-11-15	0			1993-08-14	0
1992-11-16	0			1993-08-15	0
1992-11-17	0			1993-08-16	0
1992-11-18	0			1993-08-17	0
1992-11-19	0			1993-08-18	0
1992-11-20	42			1993-08-19	0
1992-11-21	0			1993-08-20	0
1992-11-22	0			1993-08-21	0
[truncated: 6,200 more rows]

## Sheet: Sokaneh
Wet Season				Dry Season
[truncated: 9,213 more rows]

[truncated: 8 more sheets: Tangpang, Kasvar, Chamchit, Sepiddasht, Chamzeman, Daretakht, Kemandan, Aligodarz]
